# Supplementary material for: The tyrosine kinase KDR is essential for the survival of HTLV-1-infected T cells by stabilizing the Tax oncoprotein
Source: Nat Commun. 2024 Jun 25;15:5380. doi: 10.1038/s41467-024-49737-5 (PMC11199648; doi:10.1038/s41467-024-49737-5)
Supplement: Supplementary file 4 — Supplementary Data 1 [file 41467_2024_49737_MOESM4_ESM.xlsx]

## Sheet: Suppl. Data 1
Supplementary Data 1 (related to Figure 1A-C): Kinome-wide shRNA screen in MT-2 cells. Values from CellTiter Glo assay.
Gene
AAK1	75.3472	89.3949	71.0705	96.4057	88.9844	54.8931
ABL1	120.669	128.366	122.54	105.551	73.0193	83.0354	133.919	86.8042	24.5923	103.464	45.8565	188.211	11.3373	130.732	64.6615	209.872	26.3303
ABL2	125.947	111.49	210.839	211.489	237.855
ACVR1	132.516	98.6758	184.657	151.029	60.3867
ACVR1B	186.983	137.218	160.185	111.273	135.195	89.116	33.1532	149.456	48.0595
ACVR1C	81.46	89.1857	60.3469
ACVR2A	119.159	62.5512	160.614	166.459	212.642
ACVR2B	52.8542	123.227	70.7865	64.9985	91.6695	224.085	155.405	141.562	238.222
ADCK1	136.885	147.018	82.4012	169.337	138.013	91.1513	83.4672	78.2339	88.9689	58.7815
ADCK2	159.971	174.929	79.9681	76.9349
ADCK5	81.6729	159.809	86.3418	37.455	229.027
ADRBK1	289.097	88.1847	198.474	151.265	112.374
ADRBK2	308.103	125.89	98.3378
AKT1	92.6747	87.0625	74.8567	224.86	150.751	107.041	171.112
AKT2	119.51	86.231	143.56	175.242	138.502	43.5834	122.196	92.0461
AKT3	52.2089	82.1721	46.7791	30.4232	73.7776	271.222	61.8086	81.7866	301.299	198.148	154.288	162.566	177.917	213.25	80.6414
AKT3	73.7776	271.222	61.8086	81.7866	301.299
ALK	219.524	218.827	145.636	291.715	129.463
ALPK1	94.3324	65.4525	237.271	64.3622	56.2203
ALPK2	266.717	79.2574	300.939	113.191
ALPK3	93.9607	252.709	28.6659	80.5296
AMHR2	103.658	137.726	136.788	92.3856	227.528
ANKK1	227.697	237.952	123.722
ARAF	127.606	92.0889	85.8066	130.53	115.465	62.1004	118.656	146.071
ATM	301.831	117.233	253.293	102.663	314.353	202.554	94.7441	55.2293	92.0626	81.0074	86.515	234.956
ATR	121.288	327.458	54.0793	209.275	130.133	151.029	472.115	254.363
AURKA	69.6599	89.5022	54.5347	70.5754	192.839	160.345	91.0182	91.1697
AURKB	87.4472	74.3656	125.599	94.7229	47.5458
AURKC	53.0086	53.5358	86.1274
AXL	139.235	95.2102	172.782	118.921	110.468	97.4156	148.373	126.661	112.939	66.777
BCKDK	157.574	272.708	128.25	148.595
BCR	191.994	51.1933	167.289	137.381	245.832
BLK	92.1043	77.6581	48.427	67.8721	100.077	135.967	153.213	79.1212
BMP2K	223.678	105.243	123.898	104.94	145.534
BMPR1A	213.02	227.914	101.327	282.923	122.647	123.971	187.186
BMPR1B	128.398	64.2928	80.5473	178.433	41.3483	252.687	226.258	88.0361	68.5791	126.237
BMPR2	160.818	57.9577	181.616	177.753	125.499	222.106
BMX	107.383	182.823	88.323	107.23	81.9391
BRAF	204.369	129.174	162.961	140.548	50.3694
BRD2	116.562	103.607	96.6923	171.984	126.377
BRD3	171.305	161.112	155.16	83.8654
BRD4	77.1431	77.2329	55.2807	132.94	81.2866
BRDT	180.319	126.429	116.903	203.311	115.381	47.0895	135.65
BRSK1	162.409	117.085	127.412	193.319	119.811
BRSK2	78.8694	152.311	66.8905	135.722	281.21
BTK	83.8984	38.6523	124.417	56.2914	72.4348
BUB1	148.885	171.036	170.419	198.828	75.3372	122.818	210.122	149.088	223.906	170.532	362.859
BUB1B	75.2612	129.696	104.711	107.629	75.2838	178.808	309.855	97.0479	141.864
C9orf96	73.5078
CALM1	122.975	82.4122	132.813	103.521	73.3249
CALM2	259.635	247.532	58.3289	56.1595	90.0663
CALM3	60.3378	137.721	79.3433	123.604	59.0517	80.6714	55.0246	44.0616	154.766
CAMK1	108.794	62.9487	97.7658	184.787	191.322	96.0058	87.2377	56.7523	49.467
CAMK1D	50.6072	120.851	100.426	132.11	97.4769	22.4875	78.6748
CAMK1G	165.535	85.8602	197.356	129.742	182.644
CAMK2A	48.8725	93.6845	106.17	151.815
CAMK2B	193.668	164.033	118.307	201.538
CAMK2D	165.951	119.26	119.173	55.8036	66.9002	73.941
CAMK2G	175.515	89.6833	201.598	146.251	104.558
CAMK4	80.4472	64.2867	99.5041	11.5272	37.115	31.3035	175.613
CAMKK1	78.8717	73.9425	39.8875	52.147
CAMKK2	164.424	157.691	176.36	178.874	143.298
CAMKV	163.47	187.061	187.283	186.191	191.808
CASK	74.2133	124.785	69.9411	160.415	198.768	80.0214	29.8683	33.2529	41.9404	318.928
CCRK	146.668	172.955	198.147	187.551	83.1428	32.8575
CDC2	107.403	71.5061	79.4004	94.4335	115.616
CDC2L1	239.286	309.846	171.663	84.2517	136.54
CDC2L2	133.762	182.177	120.402	90.6586	130.16
CDC2L5	120.925	160.144	104.003	91.802	179.317
CDC2L6	60.8347	42.2026	65.8508	73.5552	32.7043	125.15	85.3683
CDC42BPA	101.547	91.8645	55.0863	113.947	93.3177	32.5219	48.7847	127.363	166.188	155.667
CDC42BPB	113.271	78.8042	94.5042	93.7985
CDC42BPG	254.537	80.2149	219.541	247.59
CDC7	53.8158	35.5162	53.4781	37.8447	97.0774	58.185
CDK1	145.815
CDK10	175.768	134.634	102.073	106.142	178.619	170.15	241.139	189.85	72.5587	116.852	100.087
CDK2	105.15	72.0243	82.4069	50.055	24.0007	244.144	258.437	209.145	98.7432	105.204	83.394	223.399	197.414	217.644	175.006	108.356
CDK3	231.893	190.513	155.384	96.1101
CDK4	37.0803	147.969	81.3222	76.449	78.1751	21.475	50.4972	33.8	217.701	230.711	160.961	161.519	113.556
CDK5	272.169	314.338	126.012	130.033	171.83	110.9	58.4231	178.177	132.803
CDK5R1	201.797	53.9962	47.0005	86.589	106.738
CDK6	48.5329	180.685	311.874	99.9431	236.155	172.184	38.2811	93.9073	38.8117	73.3915
CDK7	81.8325	84.8898	129.664	78.5265
CDK8	158.189	61.1733	87.5434	164.188	116.529
CDK9	153.909	197.045	115.159	91.259	74.6589	81.4832	73.6468	201.638
CDKL1	211.243	70.1691	65.7703	105.333	225.499
CDKL2	130.455	78.5669	143.128	98.7092	111.142
CDKL3	64.5	117.921	138.046	79.3202	194.607
CDKL4	111.703	42.851	52.1933	41.8279
CDKL5	82.3062	83.9937	124.491	60.6002	12.6967
CHEK1	176.444	117.174	125.338	77.4458	83.2571	41.0942	108.164	44.02	120.368	108.123	56.8284	61.5627	110.286	104.271	220.846	164.651	185.209
CHEK2	204.155	147.141	141.02	50.4615	140.193
CHUK	157.803	186.926	215.559	155.005
CIT	69.3358	94.8554	130.013	48.7674	13.5371
CKS2	120.576	222.23	108.779	90.3339
CLK1	69.4407	201.602	112.149	175.417	76.5573
CLK2	216.155	216.429	165.353	126.234	80.3771	121.272	149.622
CLK3	164.109	108.535	188.565	105.726	148.788	143.565	92.1503	142.763
CLK4	163.491	118.458	44.2742	85.4034
COL4A3BP	141.611	111.641	179.4	128.441	98.0487
CRKRS	113.553	107.648	156.218	1.44401	95.6446
CSF1R	138.248	194.673
CSK	162.98	185.254	200.938	97.9117	200.887	130.305	80.3241	101.393	132.215	107.763	171.344	133.137	69.9094	247.731
CSK1B	118.395	148.486	157.451
CSK2	97.8722	49.0527	58.0066	118.757	111.775
CSNK1A1	41.4911	226.511	221.691	76.9225	108.591	182.428	98.8317	67.4226
CSNK1A1L	166.206	68.123	133.726	43.0633	137.402
CSNK1D	97.3869	101.058	101.998	100.677	60.4222	79.3977	110.109	106.717	100.977	155.579
CSNK1E	20.3378	119.234		190.959	161.379	123.042	304.509	207.677	41.4528	69.8575	84.9726	67.1212	75.6756	152.707
CSNK1G1	185.445	104.408	352.248	53.303	85.4621
CSNK1G2	178.838	259.581	116.368	117.442	135.429	70.1041	80.2233	34.0313	50.289	70.0193
CSNK1G3	123.231	182.718	137.43	150.807	155.946
CSNK2A1	96.8257	140.703	98.937	90.5626	88.5017	162.973	139.644	218.995
CSNK2A2	88.292	111.902	45.3935	77.1454	68.0158
CSNK2B	330.138	63.2096
DAPK1	209.073	209.994	212.194	181.689
DAPK2	47.9684	52.5764	71.6835	85.7615	98.273
DAPK3	44.8779	48.0644	120.561	70.7499	100.529	130.441
DCLK1	120.634	64.8116	126.988	103.889
DCLK2	119.524	284.555	225.49	115.533	132.123
DDR1	48.2152	63.6046	122.737	79.7598	15.3447	49.3076	88.094	29.0544	96.8509	9.20103	69.2924	47.7072	72.2674	212.656	61.9471	153.934	94.9851	161.096	107.337
DDR2	78.9758	63.5565	79.0879	155.784	114.339
DMPK	192.056	123.621	173.918	189.341
DSTYK	175.848	134.425	183.302	94.2963	151.207	133.428	129.96	125.932	102.633
DYRK1A	79.7247	110.382	106.974	98.1203	98.9374	147.684	165.041	64.8038	120.514	60.5101	40.7068
DYRK1B	55.602	108.726	138.305	118.152	172.154
DYRK2	103.699	98.3729	63.0787	66.8796	160.123
DYRK3	176.573	75.1614	167.921	105.2	55.6093	132.708	257.109
DYRK4	176.954	159.056	110.669	81.2066
EEF2K	140.088	99.8047	64.6028	144.481	73.8409
EGFR	80.8613	151.278	130.44	37.0875	79.4938	45.9601	122.36	67.8541	32.4372	57.9231	83.9041	73.0279	219.741	152.256	40.6693	284.758	274.396	192.177
EIF2AK1	234.31	207.9	158.492	143.622	320.897
EIF2AK2	53.7663	216.252	118.6	158.938	134.201	162.171	102.046	27.5552
EIF2AK3	93.5615	40.8825	107.381	79.5276	93.1668	51.8947	136.392	97.2492	168.861	167.12
EIF2AK4	56.748	78.8314	219.763	197.73
EPHA1	98.4736	60.7569	14.406	82.5969	24.4316
EPHA10	84.3495	124.013	104.305	79.3203
EPHA2	207.582	55.5043	140.553	55.2991	174.728
EPHA3	87.7901	16.9601	91.8717	78.1781	15.2249	35.6603	40.0735
EPHA4	80.5384	55.7184	291.534	248.641
EPHA5	73.159	34.2032	61.7456	62.6912	88.8148	52.0082
EPHA7	30.0731	27.3521	70.2856	121.815	131.354	66.3304	79.7338	45.6693
EPHA8	120.069	102.765	73.8964	109.067	148.833	306.283
EPHB1	230.301	200.24	168.936	133.527
EPHB2	19.5758	232.908	86.1331	55.9022	134.665
EPHB3	70.4234	25.8944	98.698	131.57
EPHB4	58.9115	72.8415	68.467
EPHB6	258.442	165.994	158.006
ERBB2	146.575	86.7467
ERBB3	96.5397	90.2668	104.679	77.4298	112.65	3.4865	74.7027	89.4707	131.296
ERBB4	190.374	123.193	168.191	112.218	125.62
ERN1	55.588	89.9946	92.2128	82.0751	87.9079
FASTK	134.393	84.8172	79.5001	136.124	173.203
FER	194.081	234.619	175.76	143.047	89.4139	29.5985	69.5493	114.763
FES	118.575
FGFR1	111.44	67.3292	90.4051	82.7034	65.2034	101.002	133.718	54.5535	83.2967	43.1091	233.33	31.3754	90.463	159.581
FGFR2	109.675	79.5746	39.5609	79.631	50.2372
FGFR3	61.2077	78.1642	119.47	71.2946
FGFR4	117.297	159.608	137.255
FGR	158.372	99.4996	118.356	113.775	126.94
FLT1	124.085	69.6313	107.695	150.168	102.836
FLT3	211.122	207.628	221.425	228.794	161.161	85.5701	136.123	44.2313	132.898	129.127	72.0722	116.899	56.121	72.0724
FLT4	46.3649	47.2429	172.54	84.6565	150.29
FRK	119.783	126.278	90.8357	166.804
FYN	141.82	206.912	196.639	107.098	97.3526
GAK	164.653	71.0663	116.463	36.4746	107.853	59.2384	79.5998	140.981
GRK1	105.668	125.662	167.31	104.816
GRK4	159.969	112.93	163.269	91.1712	157.117
GRK5	88.6776	92.5925	95.5837	109.05	43.1967	148.063
GRK6	118.719	207.207	116.918
GRK7	191.48	148.513	143.479	61.7236
GSG2	200.893	157.423	67.301	152.028	143.503
GSK3A	31.3401	269.876	139.474	72.5503	254.765	98.2083	58.0756	132.875	66.8291	137.244	196.708	177.375	95.7679	190.079	36.316
GSK3B	115.28	151.17	60.9899	119.858	225.987	44.2049	62.9943	85.0967	80.5061	71.3108	304.644	357.341
HCK	226.815	125.908	287.289	168.356	87.0299
HIPK1	181.227	48.8733	102.385	86.0167	164.119
HIPK2	70.4379	59.878	192.395	101.484
HIPK3	111.357	99.2345	163.717	24.2763	59.287	45.4587
HIPK4	188.549	63.6439	141.31	70.2859	173.704
HUNK	92.1502	142.651	207.425	27.4853	203.215
ICK	141.191	53.008	186.341	115.003	79.6191
IGF1R	164.124	101.552	68.9233	242.527	180.432	206.062	185.013	209.772	35.372	136.926
IKBKB	143.074	53.4608	52.1817	155.152	1.42046
IKBKE	103.647	90.1915	175.529	68.6524
IKBKG	26.9688	103.621	64.6824
ILK	167.872	179.329	187.048	184.831	138.205	128.98	211.701
INSR	94.5049	158.389	93.3417	56.7422	236.206	166.346	74.8829	76.002	86.3117	228.988	34.4193	50.7866	80.2357	204.518	245.577
INSRR	214.386	108.948	105.978
IRAK1	119.818	113.979	58.1117	93.5655	72.5064	99.7457	181.124	162.259	16.7466	272.569	46.2193	34.8009	83.857	30.4987	90.5604	236.494
IRAK2	26.3304	103.414	114.464	38.8512	130.554
IRAK3	169.049	132.366	148.455	118.696	63.4018
IRAK4	112.143	125.437	120.359	57.1176
ITK	126.294	201.438	177.267	168.531	268.141	395.869	81.9729
JAK1	71.5749	63.8766	147.623	126.127	95.6183	10.5124	160.794	83.8435	72.3798	47.8559	81.1709	20.8445	91.9727	94.9974	21.9598	24.7571	37.8765	159.085
JAK2	163.154	46.059	55.7513	193.614	85.6686
JAK3	60.3651	44.7023	71.4607	57.4255	149.072	100.183
KALRN	106.091	44.6439	76.0249
KDR	13.7383	11.1246	12.7301	10.9453	14.7145
KIT	104.396	92.0367	116.985	40.2941	30.0955	163.747
KSR1	109.67	77.2679	31.0326	198.233	107.333
KSR2	35.7344	144.183	79.6099	113.584	284.095	86.2583	109.378
LATS1	117.605	109.556	78.3267	173.439
LATS2	140.92	121.875	100.804	76.4974	99.2469
LCK	151.167	63.7435	138.055	186.789
LIMK1	81.1667	109.068	71.1042	118.299	64.9124	93.5177	134.245	124.549	257.73
LIMK2	128.422	48.4766	133.813	106.063
LMTK2	90.1234	77.564	58.4724	173.576	96.4192	195.841	85.5631	142.742
LRRK1	104.659	175.043	103.706	228.112	170.141
LRRK2	224.29	86.0109	168.531	250.949	88.8555
LTK	166.696	42.8971	76.9149	114.531
LYN	191.087	60.2598	134.019	126.417	142.074
MAK	123.752	223.614	130.673	120.96	48.264
MAP2K1	189.045	169.187	164.052	138.618	195.028
MAP2K2	73.1626	86.1179	67.3428	147.609	64.6028	92.8808	63.5497	78.3552
MAP2K3	141.307	141.348	111.943	64.2909
MAP2K4	148.772	86.986	121.81	165.687	102.726	56.3968	44.2778	136.359	131.686
MAP2K5	126.133	96.4357	109.84	115.155	124.295	114.698	271.42	290.877
MAP2K6	103.467	177.529	98.1927	154.702	185.372
MAP2K7	124.14	75.649	67.3968	45.9716
MAP3K10	231.384	136.095	242.298	253.925
MAP3K11	86.8216	183.398	75.5042	208.653	180.544
MAP3K12	219.452	160.119	171.579	178.745
MAP3K13	128.911	64.3945	329.784	59.2127	139.778	76.4499
MAP3K14	125.39	249.923	108.792	208.659
MAP3K15	52.1028	319.518	181.907	140.782
MAP3K2	97.2769	24.5863	86.3678	140.097	142.502
MAP3K3	248.075	163.076	183.806	132.168	105.785
MAP3K4	135.254	180.241	63.6068	110.11	139.349	139.509	58.9152	76.0836
MAP3K5	161.562	139.649	215.32	199.542
MAP3K6	59.1152	115.234	111.36	21.3952	89.5338
MAP3K7	94.0175	45.6639	119.607	120.366	166.379	146.004
MAP3K8	174.367	49.9623	120.194	79.4315	95.4173	150.163
MAP3K9	212.673	113.797	215.154	388.131	186.062	29.9382	173.509
MAP4K1	68.7435	40.8001	94.3949	76.0987	48.1364	276.819	65.0686	161.995	111.629
MAP4K2	130.706	247.679	185.837	89.0132	185.473	175.077	77.944
MAP4K3	253.025	128.325	83.9243	118.707	30.3664	77.7082	122.02	98.8667
MAP4K4	203.101	263.725	160.736	59.9064
MAP4K5	140.759	126.92	130.773	147.926	36.9499	123.487
MAPK1	59.7207	117.501	346.898	306.108	196.849	121.734	127.477
MAPK10	115.731	95.8571	45.5206	76.2385	42.9004	116.036	189.81	121.57	148.858	174.069
MAPK11	177.562	106.356	125.435
MAPK12	133.248	117.881	122.299	169.813	28.2697
MAPK13	97.8758	126.077	16.3941	107.018	173.337	404.752	449.806	244.291
MAPK14	171.607	180.682	213.988	219.234	75.3941	271.714	127.749	207.116	210.285
MAPK15	116.544	57.2482	103.657	119.39	196.377	206.373
MAPK3	25.9189	41.1896	116.546	119.001	197.731
MAPK4	158.427	193.375	184.795	112.608	274.585
MAPK6	168.886	84.7197	95.6779	126.933	126.259	52.5869	35.854	78.56	90.1678	54.3042
MAPK7	72.306	84.4821	87.453	37.1792	188.596	98.7284	83.2975	145.325
MAPK8	118.911	108.482	124.038
MAPK9	104.795	142.602	72.8787	68.9226	42.2341	149.013	179.564	34.2444	68.7203	92.6459	69.7575	85.8437	72.9684
MAPKAPK2	255.006	139.099	193.557	153.454	235.639
MAPKAPK3	22.9322	132.121	95.2432	71.3487	136.689	178.498	56.2547	97.8697	66.487
MAPKAPK5	65.4815	178.793	110.584	102.726	117.206	428.287	216.597	299.347
MARK1	63.1557	102.198	47.6935	77.7247	36.5489
MARK2	130.181	156.379	128.959	78.7134	98.3201
MARK3	102.207	60.5679	92.8695	112.371	156.969
MARK4	190.736	189.386	463.947	322.434	77.1071	92.4385	118.205
MAST1	262.373	161.186	171.53	175.997	92.2153
MAST2	62.333	65.3198	68.448	185.457
MAST4	18.6015	378.794	83.8942	128.23	104.331
MASTL	65.6655	163.345	225.669	84.4612	258.733
MATK	163.289	39.3602	202.79	73.7268	144.726
MELK	124.617	92.3766	83.557	79.8138	55.9117	256.438	104.205	185.394	312.404
MERTK	117.699	39.6256	166.273	80.0726	102.21
MET	72.0025	34.6161	77.1747	109.579	118.429	113.986	28.58	62.2172	148.024	134.39	88.1925	197.292	150.707	260.56	153.183	139.181
MINK1	109.198	75.033	66.0691	52.5223	50.1921	138.842	61.7947	122.36	150.807
MKNK1	250.966	96.107	29.8378	18.7514	282.003
MKNK2	237.635	102.035	90.219	89.9313	120.372	53.1712	50.6383	202.18	99.5892
MLKL	122.32	103.162	148.856	185.082	126.144	122.32	103.162	148.856	185.082	126.144
MOS	138.826	66.5157	134.191
MST1R	116.813	154.115	126.513	66.8507	34.7594	58.9779	198.213
MTOR	102.359	251.937	132.65	298.755	122.492	147.683	144.756	70.229	73.8541	71.5031	78.4473	203.455
MUSK	135.039	88.5809	86.5583	45.553
MYLK	84.8519	70.5197	113.038	39.532	27.2861	113.109	110.177
MYLK2	111.995	88.1097	89.6844
MYLK3	72.6595	116.843	126.604	69.5471
MYLK4	138.989	37.1028	170.711	78.9091	158.001
MYO3A	138.36	151.426	151.873	187.771	135.084
MYO3B	172.065	131.992	188.648	50.3149	149.246
NEK1	163.209	160.878	136.516	169.307
NEK10	164.971	196.919	320.333	72.2279
NEK11	126.465	61.2014	72.8819	93.0802	67.7492
NEK2	234.565	172.611	132.896	246.597	166.597
NEK3	165.852	85.9316	103.956	201.087	196.856
NEK4	101.466	79.8337	91.6243	88.8446	52.7881	43.8414	189.246	124.384
NEK5	344.031	284.782	34.139	308.906	341.126
NEK6	145.484	97.3295	87.7189	87.8496	105.489
NEK7	108.054	207.539	267.774	76.1491	100.942	56.8189	300.753
NEK8	66.3019	293.586	307.871	281.073	143.395
NEK9	84.8872	160.621	60.8485	111.364
NLK	49.3312	128.457	116.381	60.707	65.6199
NPR1	255.649	64.3774	123.079	42.7491	156.052
NPR2	106.078	94.8374	205.533	12.8795	164.391	174.89	150.781	50.0487
NRK	85.7678	119.453	94.8235	229.112	106.906
NTRK1	183.149	136.42	76.3537	164.833
NTRK2	194.781	234.063	158.445	179.657	129.984	117.351	186.923	342.875
NTRK3	158.129	137.822	150.762	135.334	148.352
NUAK1	100.235	160.072	128.747	163.347	172.884
NUAK2	150.538	99.5655	74.2771	49.5433
OBSCN	74.3968	45.5126	76.3568	166.47	66.7396	116.364	176.606
OXSR1	65.4111	72.5405	90.9273	101.552
PAK1	69.2637	168.043	149.823	124.872	235.181	197.505	156.034	181.161
PAK2	125.607	147.669	56.5652	91.7902	63.4852	57.057	125.229
PAK3	166.977	164.921	133.838	227.218	242.094
PAK4	81.9113	145.897	40.7248	40.8191	165.57
PAK6	70.1044	28.9548	45.8443	50.4023	76.9835
PAK7	210.166	375.954	417.998	142.577	96.0354
PASK	138.057	207.78	123.081	149.943	32.5781	35.4595	127.255
PBK	255.066	140.158	142.392	190.647	132.852
PCTK1	81.199	77.9337	86.0887	171.907	317.896	47.6613	100.468	124.1
PCTK2	130.784	116.878	136.305	212.035	100.017	70.8057	153.288	154.476
PCTK3	119.96	79.5889	225.079	60.4535	105.464
PDGFRA	118.542	238.764	69.128	132.849	63.4185
PDGFRB	99.6441	248.323	150.319	74.3052
PDIK1L	137.677	159.26	104.631	156.956	93.7317
PDK1	127.284	117.642	153.622	130.285	65.1046	90.6894	50.5187	66.5524
PDK2	193.235	167.354	68.6994	114.456	185.183
PDK3	98.7127	103.771	135.711	103.112	36.1776
PDK4	165.806	97.4397	146.125	129.197	126.873
PDPK1	171.977	30.0494	117.409	24.2828	101.329	160.308	56.2324	109.346
PFTK1	211.214	170.964	214.665	218.508	175.224
PFTK2	27.6558	79.7083	113.524	54.6167	90.3426
PHKA1	153.85	101.04	50.9174	151.588	208.427	73.8139	107.361	155.37	129.657
PHKA2	157.634	75.7039	111.254	152.894	117.724	62.0152	124.867	85.1101
PHKB	211.917	206.614	168.489	159.183	131.329	97.2451	69.5263	169.059	72.4923	138.706
PHKG1	61.8743	249.606	130.82	20.3577	278.628
PHKG2	69.151	82.1633	127.04	96.9221	56.0913	85.9009	60.2011	61.7604
PIM1	66.8213	101.544	169.454	94.9288	191.627	138.398	109.301	72.1528
PIM2	53.7297	91.3524	80.9989	51.068	43.0753
PIM3	89.657	98.1594	34.9235
PINK1	362.582	310.943	126.25	96.5186	45.9186
PKDCC	74.1448	161.505
PKMYT1	151.899	44.5869	101.99	168.083	181.891	244.847
PKN1	73.4475	153.491	138.077	102.719	108.31
PKN2	131.372	139.996	188.838	135.255	99.9556
PKN3	79.9997	114.305	225.405	138.092	81.8762	124.776	45.457
PLK1	99.1214	84.1272	105.039	131.858	68.8668	69.2232	56.2233	91.4975	132.327	145.871	134.069	129.37	23.5486	131.492	65.8018	59.6211	63.0091	68.1323	122.265	162.316	92.7668
PLK2	109.672	44.2349	85.6758	72.1218	71.5756	109.046
PLK3	104.467	258.569	156.877	127.059	195.26	114.742
PLK4	103.826	72.6655	66.3405	31.3438	63.1121	65.9716	119.137	107.123	30.1113	42.7663	70.7339	62.4902	26.7521	166.755	56.1633
PNCK	286.242	85.0035	103.53	103.276	79.9934
PRKAA1	92.5138	75.6592	101.841	109.801	74.4742
PRKAA2	46.05	18.7065	68.086	38.8249	75.3032
PRKAB1	125.189
PRKAB2	188.908	52.1862	183.135
PRKACA	109.792	102.523	134.106	136.261
PRKACB	64.7983	31.2958	95.7967	60.7539	48.5327	87.6223	85.2227	156.398	35.5004
PRKACG	56.4222	186.069	246.691	53.7354
PRKAG1	190.655	147.961	106.82	127.885	65.4625
PRKAG2	122.777
PRKAR1A	116.548	163.602	83.5254	155.177	52.8335
PRKAR1B	81.1232	260.735	122.051	131.905
PRKAR2A	127.858	115.778	65.3936	112.915	63.0557
PRKAR2B	93.3769	161.869
PRKCA	67.8294	115.797	62.1367	73.3444	57.3181
PRKCB	169.045	111.171	103.802	211.877	46.4163	80.4165	138.49
PRKCD	389.83	502.271	61.4814	178.505	211.496
PRKCE	132.722	94.6757	141.625	94.4338	167.228
PRKCG	84.3061	174.46	186.319
PRKCH	103.96	120.674	129.831	133.329	149.628	259.717	103.783	99.1609
PRKCI	167.11	180.707	144.343	186.183
PRKCQ	244.589	116.883	116.943	182.07	100.978	341.098	142.221	112.999
PRKCZ	168.253	68.6015	131.468	83.9687	45.347
PRKD1	91.1656	113.314	72.3537	107.172	75.9005	159.002	203.778	89.3453
PRKD2	137.162	121.466	80.2325	165.491	115.692
PRKD3	99.4739	141.249	28.3845	251.647	70.2011	65.1422	99.4007	93.4406
PRKDC	103.885	110.028	231.823	94.0205	193.943	32.231	185.011
PRKG1	175.453	121.124	101.385	130.293
PRKG2	91.0439	120.294	38.2307	129.022	34.8393
PRKX	99.4182	188.113	180.483	95.0396	71.9332
PRKY	58.7846	64.7622	53.5742	209.686
PRPF4B	136.626	172.649	74.2375	232.75	92.2514
PSKH1	129.389	69.4375	87.7884	82.42	76.9608
PSKH2	71.7932	134.065	164.047	171.202	152.948
PTK2	83.2166	77.9411	138.245	182.253	107.956	157.643	136.799	41.7347	116.491	109.542	69.1755	67.7686	114.272	107.473	88.4705	48.4866	53.0575	150.29	123.919	157.133	97.4516	150.417
PTK2B	65.71	152.36	71.6914
PTK6	288.449	123.043	188.453	263.024	164.099	118.649	192.169	78.1307
PTK7	141	145.356	113.87	53.4387	21.9978
PXK	110.036	166.951	135.97	145.309	138.168	26.6706	57.7959
RAB32	118.788	157.042	22.5738	62.4641
RAF1	130.772	60.1646	81.1551	167.264	219.887	77.6163	74.3653	48.3	47.5582
RAGE	115.964	84.721	95.6777	83.7235	95.7737
RET	85.9716	116.286	38.7674	79.0232	105.629	67.2697	53.6673	215.149	130.771	29.1008	54.0688	137.309	236.15	184.949	84.0602
RIOK1	134.556	61.203	137.922	19.2391	161.327	113.389
RIOK2	95.4622	35.9137	172.311	150.292	161.956	206.712	31.13	244.449	52.9885	72.1321
RIOK3	148.822	142.593	155.677	210.812	172.897	73.6869	81.2126	80.1246
RIPK1	108.205	175.276	60.4591	162.599	115.779	60.5656	98.1538	114.845	41.4114	101.382
RIPK2	182.435	179.653	35.6209	104.877	138.664
RIPK3	78.2664	138.167	221.444	62.4679	168.224
RIPK4	113.936	90.1486	112.46	124.463	154.529
ROCK1	67.5268	41.8445	52.4295	62.6458	114.874	42.7981	173.908	48.6489	113.947	99.1721	39.1628	126.623	50.9434	62.4893	120.147	61.3943	60.9399	76.1785
ROCK2	89.2044	65.2938	155.279	155.932	145.259	323.719	122.538	82.7027	138.454
ROR1	135.59	120.364	132.388	162.786
ROR2	67.2359	43.7022	119.818	37.524	68.0079	27.4086	33.2481	93.2165
ROS1	113.038	59.3416	77.09	59.2891
RPS6KA1	61.0338	147.429	153.195	133.075	219.078	69.551	63.2218	43.2028	159.128
RPS6KA2	145.799	158.338	185.501	131.763	209.7	63.5449	48.0935
RPS6KA3	25.2133	107.981	118.816	63.4968	187.983	240.261	78.0944	97.0125	145.7	32.5044	96.1708	93.3946
RPS6KA4	112.913	178.361	186.18	183.863	102.77	81.8739	45.8318	222.486	169.645	37.325
RPS6KA5	159.944	171.154	78.3185	131.52
RPS6KA6	40.869	52.4052	212.841	112.247	193.929	80.8385	77.0704
RPS6KB1	72.6579	64.8094	89.9428	29.5901	56.638	163.838
RPS6KB2	46.2503	75.8517	69.9846	107.151
RPS6KC1	179.635	51.7661	167.014	122.82	175.789
RPS6KL1	97.1096	326.673	312.925
RYK	73.3539	124.25	63.9472	115.715	114.547
SBK1	21.4172	74.0544	71.1143	25.4111
SCYL1	164.115	187.55	286.305	257.517
SCYL2	147.21	59.5267	203.137	236.955	35.6576
SCYL3	148.727	204.426	119.462	56.608	163.128	272.116	107.752
SGK1	70.9538	39.5178	91.296	68.4932	115.024	48.1756
SGK2	162.477	82.8187	101.246	132.543	214.699
SGK3	88.8791	69.4606	108.414	155.302	58.0831	156.624	167.81	99.5691	153.466	136.272
SIK1	148.072	61.4244	59.7808	86.7812	49.3239	118.464	18.7667
SIK2	99.73	87.4146	227.177	148.25	93.4911
SIK3	120.75	195.538	117.554	64.6885
SLK	123.815	54.6978	126.255	184.504	117.626
SMG1	101.919	154.075	159.832	157.401	74.277
SNRK	81.7844	86.5063	55.2046	116.339	58.3948
SRC	183.186	95.6763	169.944	70.2801
SRMS	378.383	229.254	116.754	178.113	56.4557
SRPK1	57.1401	156.564	189.6	133.066	96.8132
SRPK2	75.7068	158.677	70.4615	99.4473
SRPK3	91.4755	151.232
STK10	176.604	138.869	123.015	180.275	97.7044
STK11	142.853	61.8927	90.1383	127.345	82.2345
STK16	140.005	115.959	120.464	142.887	76.4463
STK17A	49.3869	154.877	74.7314	131.091
STK17B	112.338	168.034	88.5729	125.657	123.755	221.74	121.866	116.572	166.085	328.643	133.06	121.868	123.26
STK17B	166.085	328.643	133.06	121.868	123.26
STK19	220.472	273.115	99.2072	205.152	117.692
STK24	127.783	121.117	73.4983	158.592	100.589	80.6842	44.5408	46.0772
STK25	145.386	111.327	60.2077	91.6748	129.564
STK3	159.398	164.098	125.04	169.06	78.5315
STK31	123.828	209.548	144.187	175.573	235.864
STK32A	166.791	254.097	155.595	305.977	148.8
STK32B	159.003	83.4053	148.463	152.226	139.03	105.962	197.636	274.42	95.1806
STK32C	80.9455	121.523	213.8	126.53	91.7822	67.0548	53.1608	80.6575	162.816
STK33	79.0962	92.3282	83.0401	123.704
STK35	153.741	64.1944	67.3025	57.6826	127.186
STK36	151.461	137.157	127.874	64.5243	81.5281
STK38	182.689	241.574	262.933
STK38L	105.261	87.0161	49.5956	69.7516	34.0766
STK39	233.699	133.623	164.201	167.028	212.642	31.9576	109.758	67.3258	78.6198
STK4	92.4152	101.634	57.8462	71.2008	135.845	142.445	115.166	61.1906	37.6854
STK40	203.85	188.221	95.4456	197.934	175.61	77.5582	189.717
STRADA	122.345	102.916	141.355	38.0922	213.876	92.8413	108.857
STRADB	154.512	112.924	89.0055	144.291	141.879	131.568	149.67	135.599
STYK1	41.4501	42.1776	128.007	161.509	232.387	173.795
SYK	53.9444	132.753	99.8621	121.905	71.0956
TAF1	57.0624	128.47	45.7055	96.8085	138.255	83.5002	51.8988
TAF1L	184.543	121.758	101.567	50.6368	124.324
TAOK1	97.0017	96.1637	106.416	136.792
TAOK2	51.4375	93.5546	95.3085	74.3357	61.0429	81.7136
TAOK3	23.0637	74.0166	106.22	82.2434	65.1338
TBCK	205.6	400.506	335.191	122.205	233.141
TBK1	103.346	171.459	81.561	31.8287	81.9854
TEC	56.9825	82.2312	76.9906	163.149	90.3213	247.887	27.9288	88.248
TEK	78.1123	240.201	56.884	43.9737	137.489
TESK1	158.531	120.778	45.5223	180.249
TESK2	110.669	101.435	189.17	142.201	157.865	26.4992	134.833	110.364
TEX14	39.6338	96.1809	272.734	137.046
TGFBR1	22.1882	78.3223	63.2471	166.007	89.892	35.9869	28.1557	128.742	49.3125	37.1597
TGFBR2	102.06	67.2964	136.936	111.598	65.6114	149.576	104.133	140.176	110.76	157.688	172.269	135.649	217.052	129.718
TIE1	111.704	41.3188	32.5285	88.724	119.191	102.108
TLK1	170.586	104.746	210.991	167.132	103.68	224.896	42.4793	132.163	237.831
TLK2	137.77	100.669	61.7338	7.88723	128.615
TNIK	97.3532	43.9364	210.829	192.573
TNK1	177.055	153.322	154.064	67.9894	258.594
TNK2	74.8734	74.0887	44.0258	92.3462	73.9824
TNNI3K	158.041	141.645	90.1739	165.599	110.326
TP53RK	133.524	171.14	148.755	101.909	98.415
TP53RK	157.963	181.957
TRIB1	75.8918	120.854	126.3	115.325
TRIB2	429.073	301.174	138.324	250.158
TRIB3	114.78	95.2125	33.4491	21.5922	108.081	59.7017	225.688	52.8251	99.7041	160.885
TRIO	135.453	74.0801	141.592	96.2519	137.447	48.6182	226.917	202.117
TRPM6	304.52	134.091	122.028	145.252
TRPM7	106.708	119.094	87.9663	296.669
TSSK1B	116.567	35.7247	89.7303	17.513
TSSK2	154.034	86.5795	144.819	21.9782
TSSK3	135.285	104.182	134.11	122.6	150.339
TSSK4	68.8585	146.111	203.175	180.31
TSSK6	26.4548	151.36	120.7	132.501	104.86
TTBK1	151.491	45.7776	147.611	111.808	100.466
TTBK2	22.2156	124.265	112.356	103.616	171.578	80.1388	74.4886	142.862
TTK	95.1402	222.301	64.1841	92.021	112.11	119.402	96.9712
TTN	145.076	108.836	231.131	153.454	60.0327
TWF1	172.14	92.0275	60.8509	111.31
TWF2	51.7143	105.326	287.678	253.254
TXK	52.2948	19.7331	38.7961	79.2391	92.588	68.0566	93.2772	39.9705	38.9154	113.65	49.3601	98.8248	32.2451	315.802	80.2582	110.997
TYK2	191.258	160.157	99.5441	69.3526	79.7575
TYRO3	111.562	32.3751	85.581	48.3819
UHMK1	152.6	233.213	143.415	34.9533	104.758	100.18	91.0199	41.3441
ULK1	124.127	118.016	74.8689	120.442	107.695	276.052	262.818	135.276
ULK2	81.3304	82.4673	141.244	129.164	88.7418	67.8459	152.064	77.7969	30.3252
UNK	110.563	59.0322	154.909	121.01	54.0587	100.857	68.8568	133.11	152.228	68.5924	14.1595	122.581	211.197	135.38	42.9258	76.841	73.0213	38.5821	146.423	128.845
UNK	63.707	62.5063	89.6816	165.949	113.615	157.085	133.896	20.2117	85.5785	204.622	94.9453	227.807	163.313	107.055	147.56	162.066	169.414	89.8321	175.845	43.3899
VRK1	76.3941	95.1791	94.6582	49.4449	128.763	69.2423	227.965
VRK2	40.0548	67.8025	27.1597	289.971	77.6077	117.096	71.7115	167.814	53.4406	124.425
VRK3	193.58	248.702	128.833	85.3379	80.5764	182.016
WEE1	82.3616	94.0661	99.6299	26.6068
WNK1	113.827	139.348	241.09	142.022
WNK2	111.335	53.0275	117.58	149.137	162.461
WNK3	128.755	62.8057	104.344	171.909	77.4488
WNK4	172.971	160.664	142.086	97.8406	113.622
YES1	52.1945	84.8361	73.5339	67.4763	77.8659	118.827	34.7087	110.294	66.0083	77.1913	26.4343	55.8291	103.251	75.9819	40.4318	65.4615	134.892	78.6694	104.513	76.4283	68.2196	100.885	167.984
YSK4	136.946	190.804	73.9131	70.5815
ZAP70	169.644	109.034	55.2857	46.4983	53.6436	98.4352	143.773

## Sheet: Suppl. Data 1- Z scores
Supplementary Data 1 (related to Figure 1A-C): Kinome-wide shRNA screen in MT-2 cells. Calculation of Z scores.
Gene		Average	122.262
		StDev	64.8406
																									Max Value			Min value		Mean value		Median value
AAK1	-0.723538	-0.506888	-0.789496	-0.398764	-0.513219	-1.03899																		AAK1	-0.398764		AAK1	-1.03899		-0.661816		-0.618378
ABL1	-0.0245598	0.0941341	0.00428977	-0.257723	-0.75944	-0.604967	0.179776	-0.546843	-1.5063	-0.289906	-1.17836	1.0171	-1.71073	0.130625	-0.888338	1.35117	-1.4795							ABL1	1.35117		ABL1	-1.71073		-0.380563		-0.289906
ABL2	0.0568405	-0.166129	1.36607	1.3761	1.78273																			ABL2	1.78273		ABL2	-0.166129		0.883122		1.36607
ACVR1	0.158143	-0.363754	0.962292	0.443662	-0.954266																			ACVR1	0.962292		ACVR1	-0.954266		0.0492156		0.158143
ACVR1B	0.998164	0.230659	0.584865	-0.169474	0.199469	-0.511189	-1.37427	0.419396	-1.14438															ACVR1B	0.998164		ACVR1B	-1.37427		-0.0851958		0.199469
ACVR1C	-0.629264	-0.510114	-0.95488																					ACVR1C	-0.510114		ACVR1C	-0.95488		-0.698086		-0.629264
ACVR2A	-0.0478602	-0.920884	0.591477	0.681636	1.39389																			ACVR2A	1.39389		ACVR2A	-0.920884		0.339651		0.591477
ACVR2B	-1.07043	0.0148874	-0.793875	-0.883141	-0.471808	1.57036	0.511155	0.297663	1.78839															ACVR2B	1.78839		ACVR2B	-1.07043		0.107022		0.0148874
ADCK1	0.225526	0.381799	-0.614748	0.726011	0.242923	-0.4798	-0.598308	-0.679019	-0.513458	-0.979021														ADCK1	0.726011		ADCK1	-0.979021		-0.22881		-0.496629
ADCK2	0.58157	0.812254	-0.652272	-0.699052																				ADCK2	0.812254		ADCK2	-0.699052		0.0106249		-0.0353508
ADCK5	-0.62598	0.579076	-0.553975	-1.30793	1.64658																			ADCK5	1.64658		ADCK5	-1.30793		-0.0524462		-0.553975
ADRBK1	2.573	-0.525553	1.17538	0.447306	-0.15249																			ADRBK1	2.573		ADRBK1	-0.525553		0.703528		0.447306
ADRBK2	2.86613	0.0559543	-0.368967																					ADRBK2	2.86613		ADRBK2	-0.368967		0.851038		0.0559543
AKT1	-0.456305	-0.542859	-0.731102	1.58231	0.439367	-0.234748	0.753385																	AKT1	1.58231		AKT1	-0.731102		0.115721		-0.234748
AKT2	-0.0424388	-0.555684	0.328466	0.817089	0.250458	-1.21341	-0.00101324	-0.466																AKT2	0.817089		AKT2	-1.21341		-0.110317		-0.021726
AKT3	-1.08039	-0.618282	-1.16413	-1.41638	-0.747744	2.29734	-0.932336	-0.624227	2.76118	1.17035	0.493924	0.621594	0.858339	1.40326	-0.641888									AKT3	2.76118		AKT3	-1.41638		0.158708		-0.618282
AKT3	-0.747744	2.29734	-0.932336	-0.624227	2.76118																			AKT3	2.76118		AKT3	-0.932336		0.550842		-0.624227
ALK	1.50001	1.48927	0.360489	2.61338	0.111064																			ALK	2.61338		ALK	0.111064		1.21484		1.48927
ALPK1	-0.430739	-0.876139	1.77372	-0.892953	-1.01852																			ALPK1	1.77372		ALPK1	-1.01852		-0.288927		-0.876139
ALPK2	2.22785	-0.663233	2.75564	-0.139901																				ALPK2	2.75564		ALPK2	-0.663233		1.04509		1.04397
ALPK3	-0.436473	2.01182	-1.44348	-0.643612																				ALPK3	2.01182		ALPK3	-1.44348		-0.127936		-0.540042
AMHR2	-0.286913	0.238497	0.22403	-0.460764	1.62346																			AMHR2	1.62346		AMHR2	-0.460764		0.267662		0.22403
ANKK1	1.62606	1.78423	0.022521																					ANKK1	1.78423		ANKK1	0.022521		1.14427		1.62606
ARAF	0.0824221	-0.46534	-0.562228	0.12752	-0.104826	-0.927835	-0.0556157	0.367192																ARAF	0.367192		ARAF	-0.927835		-0.192339		-0.0802207
ATM	2.7694	-0.0775498	2.02082	-0.302256	2.96251	1.2383	-0.424391	-1.03381	-0.465746	-0.636244	-0.551304	1.73802												ATM	2.96251		ATM	-1.03381		0.603147		-0.189903
ATR	-0.0150242	3.16463	-1.05154	1.34195	0.121397	0.443661	5.39559	2.03733																ATR	5.39559		ATR	-1.05154		1.42975		0.892805
AURKA	-0.81125	-0.505234	-1.04452	-0.79713	1.08847	0.587332	-0.481853	-0.479516																AURKA	1.08847		AURKA	-1.04452		-0.305462		-0.493544
AURKB	-0.536927	-0.738677	0.0514646	-0.424717	-1.1523																			AURKB	0.0514646		AURKB	-1.1523		-0.560232		-0.536927
AURKC	-1.06805	-1.05992	-0.557281																					AURKC	-0.557281		AURKC	-1.06805		-0.895086		-1.05992
AXL	0.261775	-0.417201	0.77915	-0.0515259	-0.181883	-0.38319	0.402694	0.0678522	-0.143784	-0.855712														AXL	0.77915		AXL	-0.855712		-0.0521825		-0.0976551
BCKDK	0.544608	2.32025	0.0923514	0.406122																				BCKDK	2.32025		BCKDK	0.0923514		0.840832		0.475365
BCR	1.07544	-1.09605	0.694435	0.233176	1.90576																			BCR	1.90576		BCR	-1.09605		0.562552		0.694435
BLK	-0.465102	-0.687897	-1.13871	-0.838822	-0.342137	0.211374	0.477344	-0.665334																BLK	0.477344		BLK	-1.13871		-0.431161		-0.565218
BMP2K	1.56408	-0.262479	0.0252266	-0.267146	0.358914																			BMP2K	1.56408		BMP2K	-0.267146		0.283719		0.0252266
BMPR1A	1.39971	1.62942	-0.322867	2.47778	0.00593565	0.0263627	1.00129																	BMPR1A	2.47778		BMPR1A	-0.322867		0.888233		1.00129
BMPR1B	0.094639	-0.894023	-0.643339	0.866296	-1.24788	2.01148	1.60388	-0.527844	-0.827919	0.0613043														BMPR1B	2.01148		BMPR1B	-1.24788		0.0496582		-0.23327
BMPR2	0.594627	-0.991727	0.915388	0.855812	0.0499265	1.53984																		BMPR2	1.53984		BMPR2	-0.991727		0.493978		0.725219
BMX	-0.229466	0.934008	-0.523419	-0.231829	-0.621875																			BMX	0.934008		BMX	-0.621875		-0.134516		-0.231829
BRAF	1.2663	0.1066	0.627675	0.282018	-1.10876																			BRAF	1.2663		BRAF	-1.10876		0.234767		0.282018
BRD2	-0.0878989	-0.287703	-0.394344	0.766834	0.0634676																			BRD2	0.766834		BRD2	-0.394344		0.0120712		-0.0878989
BRD3	0.75637	0.599166	0.507365	-0.592166																				BRD3	0.75637		BRD3	-0.592166		0.317684		0.553265
BRD4	-0.695841	-0.694456	-1.03301	0.164684	-0.631939																			BRD4	0.164684		BRD4	-1.03301		-0.578113		-0.694456
BRDT	0.895387	0.0642745	-0.082646	1.24998	-0.10612	-1.15934	0.206472																	BRDT	1.24998		BRDT	-1.15934		0.152573		0.0642745
BRSK1	0.619166	-0.0798445	0.0794335	1.09588	-0.0378044																			BRSK1	1.09588		BRSK1	-0.0798445		0.335365		0.0794335
BRSK2	-0.669217	0.463424	-0.853961	0.207594	2.45137																			BRSK2	2.45137		BRSK2	-0.853961		0.319841		0.207594
BTK	-0.591658	-1.28946	0.0332338	-1.01742	-0.768454																			BTK	0.0332338		BTK	-1.28946		-0.726753		-0.768454
BUB1	0.41059	0.752221	0.742703	1.18084	-0.723692	0.00858404	1.35501	0.413731	1.5676	0.744445	3.7106													BUB1	3.7106		BUB1	-0.723692		0.923875		0.744445
BUB1B	-0.724864	0.114656	-0.270682	-0.225676	-0.724515	0.872081	2.89315	-0.388859	0.302319															BUB1B	2.89315		BUB1B	-0.724864		0.20529		-0.225676
C9orf96	-0.751906																							C9orf96	-0.751906		C9orf96	-0.751906		-0.751906		-0.751906
CALM1	0.0110068	-0.614578	0.162732	-0.289022	-0.754726																			CALM1	0.162732		CALM1	-0.754726		-0.296918		-0.289022
CALM2	2.11863	1.93197	-0.986002	-1.01946	-0.496533																			CALM2	2.11863		CALM2	-1.01946		0.309721		-0.496533
CALM3	-0.95502	0.238424	-0.661908	0.020706	-0.974855	-0.641426	-1.03696	-1.20604	0.501287															CALM3	0.501287		CALM3	-1.20604		-0.523977		-0.661908
CAMK1	-0.207703	-0.914753	-0.377789	0.964286	1.06507	-0.404932	-0.540157	-1.01032	-1.12267															CAMK1	1.06507		CAMK1	-1.12267		-0.283218		-0.404932
CAMK1D	-1.10509	-0.0217648	-0.336765	0.151889	-0.382244	-1.53876	-0.672217																	CAMK1D	0.151889		CAMK1D	-1.53876		-0.557851		-0.382244
CAMK1G	0.667379	-0.561401	1.15813	0.115357	0.931234																			CAMK1G	1.15813		CAMK1G	-0.561401		0.46214		0.667379
CAMK2A	-1.13184	-0.440732	-0.248168	0.455787																				CAMK2A	0.455787		CAMK2A	-1.13184		-0.341239		-0.34445
CAMK2B	1.10125	0.644209	-0.0609968	1.22264																				CAMK2B	1.22264		CAMK2B	-0.0609968		0.726775		0.87273
CAMK2D	0.67379	-0.046291	-0.0476368	-1.02495	-0.853812	-0.745225																		CAMK2D	0.67379		CAMK2D	-1.02495		-0.340687		-0.396431
CAMK2G	0.821295	-0.50244	1.22356	0.369979	-0.273036																			CAMK2G	1.22356		CAMK2G	-0.50244		0.327871		0.369979
CAMK4	-0.644884	-0.894118	-0.350979	-1.7078	-1.31317	-1.4028	0.822809																	CAMK4	0.822809		CAMK4	-1.7078		-0.78442		-0.894118
CAMKK1	-0.669181	-0.745203	-1.27041	-1.08134																				CAMKK1	-0.669181		CAMKK1	-1.27041		-0.941534		-0.913272
CAMKK2	0.650248	0.546406	0.834328	0.873105	0.324424																			CAMKK2	0.873105		CAMKK2	0.324424		0.645702		0.650248
CAMKV	0.635538	0.999358	1.00279	0.985938	1.07257																			CAMKV	1.07257		CAMKV	0.635538		0.939238		0.999358
CASK	-0.741026	0.0389116	-0.806914	0.58841	1.17991	-0.651451	-1.42493	-1.37274	-1.23875	3.03307														CASK	3.03307		CASK	-1.42493		-0.13955		-0.696238
CCRK	0.376397	0.781807	1.17033	1.00692	-0.60331	-1.37883																		CCRK	1.17033		CCRK	-1.37883		0.225552		0.579102
CDC2	-0.229155	-0.782777	-0.661027	-0.429181	-0.102502																			CDC2	-0.102502		CDC2	-0.782777		-0.440929		-0.429181
CDC2L1	1.8048	2.893	0.761893	-0.586209	0.220198																			CDC2L1	2.893		CDC2L1	-0.586209		1.01874		0.761893
CDC2L2	0.177364	0.924038	-0.0286903	-0.487398	0.121807																			CDC2L2	0.924038		CDC2L2	-0.487398		0.141424		0.121807
CDC2L5	-0.0206185	0.584233	-0.281598	-0.469764	0.879924																			CDC2L5	0.879924		CDC2L5	-0.469764		0.138435		-0.0206185
CDC2L6	-0.947357	-1.23471	-0.869996	-0.751175	-1.3812	0.0445456	-0.568988																	CDC2L6	0.0445456		CDC2L6	-1.3812		-0.815553		-0.869996
CDC42BPA	-0.319469	-0.468801	-1.03601	-0.128231	-0.446389	-1.38401	-1.1332	0.0786757	0.677448	0.515196														CDC42BPA	0.677448		CDC42BPA	-1.38401		-0.364479		-0.382929
CDC42BPB	-0.138665	-0.670222	-0.42809	-0.438973																				CDC42BPB	-0.138665		CDC42BPB	-0.670222		-0.418988		-0.433532
CDC42BPG	2.04001	-0.648466	1.50029	1.93286																				CDC42BPG	2.04001		CDC42BPG	-0.648466		1.20617		1.71657
CDC7	-1.0556	-1.33783	-1.06081	-1.30192	-0.388406	-0.988221																		CDC7	-0.388406		CDC7	-1.33783		-1.02213		-1.05821
CDK1	0.363255																							CDK1	0.363255		CDK1	0.363255		0.363255		0.363255
CDK10	0.825191	0.190812	-0.311354	-0.24861	0.86917	0.738559	1.83338	1.04238	-0.766543	-0.0834318	-0.341992													CDK10	1.83338		CDK10	-0.766543		0.340687		0.190812
CDK2	-0.2639	-0.774784	-0.614661	-1.11361	-1.51543	1.87973	2.10015	1.33996	-0.362714	-0.263067	-0.599436	1.55979	1.15903	1.47103	0.81345	-0.214455								CDK2	2.10015		CDK2	-1.51543		0.287568		-0.238761
CDK3	1.69078	1.0526	0.510821	-0.403324																				CDK3	1.69078		CDK3	-0.403324		0.712719		0.781708
CDK4	-1.31371	0.396471	-0.631389	-0.706546	-0.679925	-1.55438	-1.10679	-1.3643	1.4719	1.67255	0.596839	0.605442	-0.134265											CDK4	1.67255		CDK4	-1.55438		-0.211391		-0.631389
CDK5	2.31193	2.96228	0.0578395	0.119852	0.764463	-0.17523	-0.984549	0.862355	0.162575															CDK5	2.96228		CDK5	-0.984549		0.675724		0.162575
CDK5R1	1.22663	-1.05282	-1.16071	-0.550162	-0.239422																			CDK5R1	1.22663		CDK5R1	-1.16071		-0.355297		-0.550162
CDK6	-1.13708	0.90103	2.92428	-0.344209	1.7565	0.769929	-1.29519	-0.437296	-1.287	-0.753699														CDK6	2.92428		CDK6	-1.29519		0.109727		-0.390752
CDK7	-0.623518	-0.576368	0.114154	-0.674505																				CDK7	0.114154		CDK7	-0.674505		-0.440059		-0.599943
CDK8	0.554078	-0.942134	-0.535442	0.646601	-0.0884144																			CDK8	0.646601		CDK8	-0.942134		-0.0730623		-0.0884144
CDK9	0.488073	1.15334	-0.109539	-0.478139	-0.734154	-0.628906	-0.749762	1.22417																CDK9	1.22417		CDK9	-0.749762		0.0206359		-0.293839
CDKL1	1.37231	-0.803397	-0.871238	-0.261091	1.59216																			CDKL1	1.59216		CDKL1	-0.871238		0.20575		-0.261091
CDKL2	0.126366	-0.673883	0.32181	-0.363239	-0.17149																			CDKL2	0.32181		CDKL2	-0.673883		-0.152087		-0.17149
CDKL3	-0.890829	-0.0669468	0.243427	-0.662264	1.11574																			CDKL3	1.11574		CDKL3	-0.890829		-0.0521746		-0.0669468
CDKL4	-0.162842	-1.22471	-1.08063	-1.24049																				CDKL4	-0.162842		CDKL4	-1.24049		-0.927166		-1.15267
CDKL5	-0.616214	-0.590188	0.0343787	-0.950973	-1.68976																			CDKL5	0.0343787		CDKL5	-1.68976		-0.762551		-0.616214
CHEK1	0.83562	-0.0784597	0.0474364	-0.691172	-0.601548	-1.2518	-0.217423	-1.20668	-0.0292074	-0.218061	-1.00914	-0.936129	-0.184693	-0.27746	1.52041	0.653744	0.970799							CHEK1	1.52041		CHEK1	-1.2518		-0.157281		-0.217423
CHEK2	1.26299	0.383695	0.289296	-1.10734	0.276542																			CHEK2	1.26299		CHEK2	-1.10734		0.221037		0.289296
CHUK	0.548128	0.997275	1.43888	0.50498																				CHUK	1.43888		CHUK	0.50498		0.872315		0.772702
CIT	-0.816249	-0.422674	0.119549	-1.13346	-1.6768																			CIT	0.119549		CIT	-1.6768		-0.785927		-0.816249
CKS2	-0.0259917	1.54175	-0.207932	-0.492406																				CKS2	1.54175		CKS2	-0.492406		0.203854		-0.116962
CLK1	-0.814631	1.22362	-0.155968	0.819783	-0.704875																			CLK1	1.22362		CLK1	-0.814631		0.0735852		-0.155968
CLK2	1.44807	1.45228	0.664579	0.0612683	-0.645965	-0.0152728	0.42196																	CLK2	1.45228		CLK2	-0.645965		0.483846		0.42196
CLK3	0.645387	-0.211702	1.02256	-0.255018	0.409098	0.328541	-0.464393	0.316172																CLK3	1.02256		CLK3	-0.464393		0.22383		0.322356
CLK4	0.635856	-0.058658	-1.20276	-0.568447																				CLK4	0.635856		CLK4	-1.20276		-0.298502		-0.313552
COL4A3BP	0.298412	-0.163793	0.881206	0.0952923	-0.373426																			COL4A3BP	0.881206		COL4A3BP	-0.373426		0.147538		0.0952923
CRKRS	-0.13431	-0.225374	0.523693	-1.86331	-0.410502																			CRKRS	0.523693		CRKRS	-1.86331		-0.42196		-0.225374
CSF1R	0.246553	1.11676																						CSF1R	1.11676		CSF1R	0.246553		0.681657		0.681657
CSK	0.62798	0.971496	1.21338	-0.375539	1.21259	0.124043	-0.646782	-0.321853	0.153498	-0.223602	0.756965	0.16773	-0.807402	1.93504										CSK	1.93504		CSK	-0.807402		0.341967		0.160614
CSK1B	-0.0596319	0.40444	0.542701																					CSK1B	0.542701		CSK1B	-0.0596319		0.295836		0.40444
CSK2	-0.376148	-1.12906	-0.990972	-0.0540557	-0.161726																			CSK2	-0.0540557		CSK2	-1.12906		-0.542393		-0.376148
CSNK1A1	-1.24568	1.60778	1.53345	-0.699243	-0.210842	0.927913	-0.36135	-0.845755																CSNK1A1	1.60778		CSNK1A1	-1.24568		0.0882841		-0.286096
CSNK1A1L	0.67772	-0.834952	0.176809	-1.22143	0.233501																			CSNK1A1L	0.67772		CSNK1A1L	-1.22143		-0.193671		0.176809
CSNK1D	-0.383632	-0.327012	-0.312524	-0.332885	-0.953718	-0.661069	-0.187424	-0.239745	-0.328261	0.51384														CSNK1D	0.51384		CSNK1D	-0.953718		-0.321243		-0.327637
CSNK1E	-1.57192	-0.0467034		1.05948	0.603283	0.0120264	2.8107	1.31731	-1.24627	-0.808202	-0.57509	-0.850403	-0.718474	0.469546										CSNK1E	2.8107		CSNK1E	-1.57192		0.0350215		-0.0467034
CSNK1G1	0.974436	-0.275346	3.54695	-1.06351	-0.567542																			CSNK1G1	3.54695		CSNK1G1	-1.06351		0.522996		-0.275346
CSNK1G2	0.872547	2.1178	-0.0908947	-0.0743382	0.203077	-0.804399	-0.648336	-1.36073	-1.11	-0.805708														CSNK1G2	2.1178		CSNK1G2	-1.36073		-0.170098		-0.369616
CSNK1G3	0.014948	0.932375	0.233927	0.440239	0.51949																			CSNK1G3	0.932375		CSNK1G3	0.014948		0.428196		0.440239
CSNK2A1	-0.392287	0.284412	-0.359725	-0.488879	-0.520664	0.627863	0.268079	1.49187																CSNK2A1	1.49187		CSNK2A1	-0.520664		0.113834		-0.0458231
CSNK2A2	-0.523898	-0.159778	-1.1855	-0.695806	-0.836605																			CSNK2A2	-0.159778		CSNK2A2	-1.1855		-0.680317		-0.695806
CSNK2B	3.20596	-0.910729																						CSNK2B	3.20596		CSNK2B	-0.910729		1.14761		1.14761
DAPK1	1.33884	1.35305	1.38697	0.916506																				DAPK1	1.38697		DAPK1	0.916506		1.24884		1.34594
DAPK2	-1.14579	-1.07472	-0.780041	-0.562925	-0.369966																			DAPK2	-0.369966		DAPK2	-1.14579		-0.786687		-0.780041
DAPK3	-1.19345	-1.1443	-0.0262237	-0.79444	-0.33517	0.126136																		DAPK3	0.126136		DAPK3	-1.19345		-0.561242		-0.564805
DCLK1	-0.0251025	-0.886023	0.0728847	-0.283357																				DCLK1	0.0728847		DCLK1	-0.886023		-0.280399		-0.15423
DCLK2	-0.0422226	2.50296	1.59203	-0.103782	0.152083																			DCLK2	2.50296		DCLK2	-0.103782		0.820213		0.152083
DDR1	-1.14198	-0.904638	0.0073279	-0.655485	-1.64892	-1.12513	-0.526951	-1.43749	-0.391899	-1.74367	-0.816918	-1.14981	-0.771036	1.3941	-0.9302	0.488458	-0.420673	0.59892	-0.230175					DDR1	1.3941		DDR1	-1.74367		-0.600325		-0.771036
DDR2	-0.667576	-0.905379	-0.665847	0.516989	-0.122187																			DDR2	0.516989		DDR2	-0.905379		-0.3688		-0.665847
DMPK	1.0764	0.0209582	0.796672	1.03452																				DMPK	1.0764		DMPK	0.0209582		0.732137		0.915595
DSTYK	0.82643	0.18759	0.941388	-0.431296	0.446411	0.172215	0.118723	0.0566101	-0.30272															DSTYK	0.941388		DSTYK	-0.431296		0.223928		0.172215
DYRK1A	-0.656026	-0.183221	-0.235772	-0.372321	-0.359719	0.392078	0.659753	-0.886144	-0.0269502	-0.952363	-1.25778													DYRK1A	0.659753		DYRK1A	-1.25778		-0.352588		-0.359719
DYRK1B	-1.02806	-0.208763	0.247426	-0.0633887	0.769466																			DYRK1B	0.769466		DYRK1B	-1.02806		-0.0566631		-0.0633887
DYRK2	-0.286291	-0.368425	-0.912748	-0.85413	0.583908																			DYRK2	0.583908		DYRK2	-0.912748		-0.367537		-0.368425
DYRK3	0.837604	-0.726403	0.704182	-0.263127	-1.02794	0.161108	2.07967																	DYRK3	2.07967		DYRK3	-1.02794		0.252155		0.161108
DYRK4	0.843485	0.567459	-0.178786	-0.633172																				DYRK4	0.843485		DYRK4	-0.633172		0.149747		0.194337
EEF2K	0.274928	-0.346344	-0.889243	0.342669	-0.746769																			EEF2K	0.342669		EEF2K	-0.889243		-0.272952		-0.346344
EGFR	-0.638497	0.447504	0.126123	-1.3136	-0.659588	-1.17676	0.00151687	-0.839099	-1.38532	-0.99226	-0.59157	-0.759307	1.50336	0.462587	-1.25836	2.50609	2.34628	1.07827						EGFR	2.50609		EGFR	-1.38532		-0.0634788		-0.615033
EIF2AK1	1.72806	1.32074	0.558759	0.329434	3.06344																			EIF2AK1	3.06344		EIF2AK1	0.329434		1.40009		1.32074
EIF2AK2	-1.05637	1.44956	-0.0564706	0.565644	0.184126	0.615497	-0.311785	-1.46061																EIF2AK2	1.44956		EIF2AK2	-1.46061		-0.00880077		0.0638279
EIF2AK3	-0.442629	-1.25507	-0.229503	-0.659066	-0.448716	-1.08523	0.217921	-0.385755	0.718675	0.691826														EIF2AK3	0.718675		EIF2AK3	-1.25507		-0.287755		-0.414192
EIF2AK4	-1.01038	-0.669804	1.50371	1.16391																				EIF2AK4	1.50371		EIF2AK4	-1.01038		0.246859		0.247053
EPHA1	-0.366872	-0.948556	-1.6634	-0.611729	-1.50878																			EPHA1	-0.366872		EPHA1	-1.6634		-1.01987		-0.948556
EPHA10	-0.584701	0.0270002	-0.276943	-0.662264																				EPHA10	0.0270002		EPHA10	-0.662264		-0.374227		-0.430822
EPHA2	1.31585	-1.02956	0.282091	-1.03273	0.809154																			EPHA2	1.31585		EPHA2	-1.03273		0.0689613		0.282091
EPHA3	-0.531637	-1.62401	-0.468689	-0.679879	-1.65077	-1.33561	-1.26754																	EPHA3	-0.468689		EPHA3	-1.65077		-1.07973		-1.26754
EPHA4	-0.643477	-1.02626	2.61059	1.94908																				EPHA4	2.61059		EPHA4	-1.02626		0.722483		0.652803
EPHA5	-0.757286	-1.35808	-0.933308	-0.918725	-0.515834	-1.08348																		EPHA5	-0.515834		EPHA5	-1.35808		-0.927786		-0.926016
EPHA7	-1.42177	-1.46374	-0.8016	-0.00688563	0.140221	-0.862598	-0.655886	-1.18124																EPHA7	0.140221		EPHA7	-1.46374		-0.781688		-0.832099
EPHA8	-0.033812	-0.300685	-0.745913	-0.203489	0.409799	2.83805																		EPHA8	2.83805		EPHA8	-0.745913		0.327325		-0.118651
EPHB1	1.66622	1.20261	0.719837	0.173743																				EPHB1	1.66622		EPHB1	0.173743		0.940603		0.961224
EPHB2	-1.58367	1.70643	-0.557193	-1.02343	0.191287																			EPHB2	1.70643		EPHB2	-1.58367		-0.253315		-0.557193
EPHB3	-0.799474	-1.48622	-0.363412	0.143551																				EPHB3	0.143551		EPHB3	-1.48622		-0.626389		-0.581443
EPHB4	-0.977016	-0.762182	-0.829648																					EPHB4	-0.762182		EPHB4	-0.977016		-0.856282		-0.829648
EPHB6	2.10022	0.674455	0.551265																					EPHB6	2.10022		EPHB6	0.551265		1.10865		0.674455
ERBB2	0.374965	-0.54773																						ERBB2	0.374965		ERBB2	-0.54773		-0.0863825		-0.0863825
ERBB3	-0.396697	-0.493442	-0.271162	-0.691419	-0.148237	-1.83181	-0.733478	-0.50572	0.139324															ERBB3	0.139324		ERBB3	-1.83181		-0.548071		-0.493442
ERBB4	1.05045	0.0143595	0.708334	-0.154906	0.0517865																			ERBB4	1.05045		ERBB4	-0.154906		0.334005		0.0517865
ERN1	-1.02827	-0.497639	-0.463428	-0.619777	-0.529822																			ERN1	-0.463428		ERN1	-1.02827		-0.627788		-0.529822
FASTK	0.187088	-0.577487	-0.65949	0.213784	0.785642																			FASTK	0.785642		FASTK	-0.65949		-0.0100926		0.187088
FER	1.10763	1.73282	0.825066	0.320554	-0.506595	-1.42909	-0.812956	-0.115645																FER	1.73282		FER	-1.42909		0.140223		0.102455
FES	-0.0568661																							FES	-0.0568661		FES	-0.0568661		-0.0568661		-0.0568661
FGFR1	-0.166897	-0.847196	-0.491308	-0.610088	-0.879979	-0.327871	0.176679	-1.04423	-0.600937	-1.22073	1.71294	-1.40169	-0.490415	0.575556										FGFR1	1.71294		FGFR1	-1.40169		-0.401155		-0.546123
FGFR2	-0.194124	-0.658341	-1.27545	-0.657471	-1.1108																			FGFR2	-0.194124		FGFR2	-1.27545		-0.779236		-0.658341
FGFR3	-0.941603	-0.680093	-0.0430594	-0.786039																				FGFR3	-0.0430594		FGFR3	-0.941603		-0.612699		-0.733066
FGFR4	-0.0765714	0.575971	0.231233																					FGFR4	0.575971		FGFR4	-0.0765714		0.243544		0.231233
FGR	0.556912	-0.351049	-0.0602309	-0.13089	0.0721444																			FGR	0.556912		FGR	-0.351049		0.0173774		-0.0602309
FLT1	0.0281185	-0.811692	-0.224662	0.430383	-0.299593																			FLT1	0.430383		FLT1	-0.811692		-0.175489		-0.224662
FLT3	1.37045	1.31656	1.52933	1.64299	0.599926	-0.565876	0.213776	-1.20342	0.164035	0.105879	-0.774047	-0.0827025	-1.02005	-0.774044										FLT3	1.64299		FLT3	-1.20342		0.1802		0.134957
FLT4	-1.17052	-1.15698	0.775412	-0.579966	0.432267																			FLT4	0.775412		FLT4	-1.17052		-0.339956		-0.579966
FRK	-0.0382258	0.0619387	-0.484668	0.686955																				FRK	0.686955		FRK	-0.484668		0.0565001		0.0118565
FYN	0.301628	1.30552	1.14708	-0.233859	-0.384161																			FYN	1.30552		FYN	-0.384161		0.42724		0.301628
GAK	0.653775	-0.78956	-0.0894319	-1.32305	-0.222225	-0.971974	-0.657952	0.288698																GAK	0.653775		GAK	-1.32305		-0.388965		-0.440088
GRK1	-0.25591	0.0524334	0.694757	-0.269061																				GRK1	0.694757		GRK1	-0.269061		0.0555549		-0.101738
GRK4	0.581531	-0.143914	0.632432	-0.479493	0.537548																			GRK4	0.632432		GRK4	-0.479493		0.225621		0.537548
GRK5	-0.51795	-0.457573	-0.411442	-0.203758	-1.21938	0.397923																		GRK5	0.397923		GRK5	-1.21938		-0.40203		-0.434507
GRK6	-0.0546313	1.31006	-0.0824129																					GRK6	1.31006		GRK6	-0.0824129		0.391006		-0.0546313
GRK7	1.06751	0.404851	0.327214	-0.933647																				GRK7	1.06751		GRK7	-0.933647		0.216483		0.366033
GSG2	1.21268	0.542267	-0.847631	0.459068	0.327584																			GSG2	1.21268		GSG2	-0.847631		0.338794		0.459068
GSK3A	-1.40223	2.27657	0.265449	-0.766673	2.04353	-0.370963	-0.989908	0.163682	-0.854908	0.231065	1.14814	0.849987	-0.4086	1.0459	-1.32549									GSK3A	2.27657		GSK3A	-1.40223		0.127036		0.163682
GSK3B	-0.107675	0.44584	-0.944962	-0.0370723	1.5997	-1.20383	-0.914049	-0.573177	-0.643976	-0.785789	2.81278	3.62549												GSK3B	3.62549		GSK3B	-1.20383		0.272773		-0.340426
HCK	1.61246	0.0562325	2.54512	0.710881	-0.543362																			HCK	2.54512		HCK	-0.543362		0.876265		0.710881
HIPK1	0.909385	-1.13183	-0.306544	-0.558988	0.645539																			HIPK1	0.909385		HIPK1	-1.13183		-0.0884875		-0.306544
HIPK2	-0.799251	-0.962111	1.08163	-0.320448																				HIPK2	1.08163		HIPK2	-0.962111		-0.250045		-0.55985
HIPK3	-0.168184	-0.355138	0.639343	-1.51118	-0.971225																			HIPK3	0.639343		HIPK3	-1.51118		-0.473276		-0.355138
HIPK4	1.02231	-0.904032	0.293763	-0.801595	0.79336																			HIPK4	1.02231		HIPK4	-0.904032		0.0807611		0.293763
HUNK	-0.464394	0.314458	1.31343	-1.46169	1.2485																			HUNK	1.31343		HUNK	-1.46169		0.190061		0.314458
ICK	0.291939	-1.06806	0.988258	-0.111949	-0.657655																			ICK	0.988258		ICK	-1.06806		-0.111494		-0.111949
IGF1R	0.645616	-0.319401	-0.82261	1.85479	0.897128	1.2924	0.967783	1.34963	-1.34005	0.226153														IGF1R	1.85479		IGF1R	-1.34005		0.475144		0.771372
IKBKB	0.320968	-1.06108	-1.08081	0.507243	-1.86367																			IKBKB	0.507243		IKBKB	-1.86367		-0.635469		-1.06108
IKBKE	-0.287082	-0.494602	0.821518	-0.826787																				IKBKE	0.821518		IKBKE	-0.826787		-0.196738		-0.390842
IKBKG	-1.46965	-0.287486	-0.888015																					IKBKG	-0.287486		IKBKG	-1.46965		-0.881717		-0.888015
ILK	0.703422	0.880118	0.999167	0.96497	0.245888	0.10361	1.37938																	ILK	1.37938		ILK	0.10361		0.753793		0.880118
INSR	-0.42808	0.557177	-0.446019	-1.01047	1.75729	0.67989	-0.730698	-0.713439	-0.554438	1.64598	-1.35475	-1.10232	-0.648145	1.26859	1.90183									INSR	1.90183		INSR	-1.35475		0.054826		-0.446019
INSRR	1.42078	-0.20533	-0.251133																					INSRR	1.42078		INSRR	-0.251133		0.321438		-0.20533
IRAK1	-0.0376835	-0.127744	-0.989352	-0.442567	-0.76735	-0.347253	0.907793	0.61686	-1.6273	2.31811	-1.17276	-1.34886	-0.592296	-1.41521	-0.488913	1.76173								IRAK1	2.31811		IRAK1	-1.6273		-0.23455		-0.46574
IRAK2	-1.4795	-0.290672	-0.120255	-1.2864	0.127881																			IRAK2	0.127881		IRAK2	-1.4795		-0.609788		-0.290672
IRAK3	0.721574	0.155829	0.403967	-0.0549959	-0.907766																			IRAK3	0.721574		IRAK3	-0.907766		0.0637218		0.155829
IRAK4	-0.156062	0.0489734	-0.0293501	-1.00468																				IRAK4	0.0489734		IRAK4	-1.00468		-0.28528		-0.092706
ITK	0.0621848	1.22108	0.848311	0.713584	2.24981	4.2197	-0.621353																	ITK	4.2197		ITK	-0.621353		1.2419		0.848311
JAK1	-0.781716	-0.900442	0.391128	0.0596119	-0.410908	-1.72345	0.594259	-0.592505	-0.769302	-1.14752	-0.633722	-1.5641	-0.467132	-0.420484	-1.5469	-1.50376	-1.30143	0.567901						JAK1	0.594259		JAK1	-1.72345		-0.675026		-0.701512
JAK2	0.630653	-1.17523	-1.02576	1.10043	-0.564356																			JAK2	1.10043		JAK2	-1.17523		-0.206853		-0.564356
JAK3	-0.954598	-1.19616	-0.783477	-0.999935	0.413475	-0.340516																		JAK3	0.413475		JAK3	-1.19616		-0.643535		-0.869038
KALRN	-0.249392	-1.19706	-0.713086																					KALRN	-0.249392		KALRN	-1.19706		-0.719845		-0.713086
KDR	-1.6737	-1.71401	-1.68925	-1.71677	-1.65864																			KDR	-1.65864		KDR	-1.71677		-1.69047		-1.68925
KIT	-0.275542	-0.466145	-0.0813786	-1.26414	-1.42143	0.639808																		KIT	0.639808		KIT	-1.42143		-0.478138		-0.370843
KSR1	-0.194191	-0.693917	-1.40698	1.17166	-0.230238																			KSR1	1.17166		KSR1	-1.40698		-0.270733		-0.230238
KSR2	-1.33446	0.338082	-0.657797	-0.13384	2.49587	-0.555262	-0.198707																	KSR2	2.49587		KSR2	-1.33446		-0.00658889		-0.198707
LATS1	-0.0718186	-0.19595	-0.677587	0.789283																				LATS1	0.789283		LATS1	-0.677587		-0.0390182		-0.133885
LATS2	0.287762	-0.00596291	-0.33093	-0.7058	-0.354946																			LATS2	0.287762		LATS2	-0.7058		-0.221975		-0.33093
LCK	0.445794	-0.902496	0.243569	0.99517																				LCK	0.99517		LCK	-0.902496		0.195509		0.344681
LIMK1	-0.633787	-0.203473	-0.788976	-0.0611238	-0.884467	-0.443304	0.184814	0.0352739	2.08924															LIMK1	2.08924		LIMK1	-0.884467		-0.078422		-0.203473
LIMK2	0.0950112	-1.13795	0.178141	-0.249827																				LIMK2	0.178141		LIMK2	-1.13795		-0.278656		-0.0774077
LMTK2	-0.495652	-0.689349	-0.983788	0.791392	-0.398556	1.13478	-0.565983	0.315859																LMTK2	1.13478		LMTK2	-0.983788		-0.111413		-0.447104
LRRK1	-0.271472	0.814014	-0.28618	1.63247	0.738418																			LRRK1	1.63247		LRRK1	-0.28618		0.52545		0.738418
LRRK2	1.57353	-0.559077	0.713583	1.98467	-0.515206																			LRRK2	1.98467		LRRK2	-0.559077		0.6395		0.713583
LTK	0.685291	-1.224	-0.69936	-0.119221																				LTK	0.685291		LTK	-1.224		-0.339322		-0.409291
LYN	1.06145	-0.956223	0.18132	0.0640879	0.30556																			LYN	1.06145		LYN	-0.956223		0.131238		0.18132
MAK	0.0229851	1.56309	0.129721	-0.0200785	-1.14123																			MAK	1.56309		MAK	-1.14123		0.110899		0.0229851
MAP2K1	1.02996	0.723698	0.6445	0.252248	1.12224																			MAP2K1	1.12224		MAP2K1	0.252248		0.754528		0.723698
MAP2K2	-0.75723	-0.557428	-0.846985	0.390909	-0.889243	-0.453127	-0.905485	-0.677148																MAP2K2	0.390909		MAP2K2	-0.905485		-0.586967		-0.717189
MAP2K3	0.293719	0.29436	-0.159148	-0.894053																				MAP2K3	0.29436		MAP2K3	-0.894053		-0.11628		0.0672854
MAP2K4	0.40885	-0.54404	-0.00696745	0.669715	-0.301284	-1.0158	-1.2027	0.217421	0.14535															MAP2K4	0.669715		MAP2K4	-1.2027		-0.181051		-0.00696745
MAP2K5	0.0596968	-0.398302	-0.191575	-0.109602	0.0313549	-0.116658	2.30038	2.60046																MAP2K5	2.60046		MAP2K5	-0.398302		0.521969		-0.0391233
MAP2K6	-0.289859	0.852361	-0.371205	0.500307	0.973313																			MAP2K6	0.973313		MAP2K6	-0.371205		0.332983		0.500307
MAP2K7	0.0289605	-0.718884	-0.846152	-1.17658																				MAP2K7	0.0289605		MAP2K7	-1.17658		-0.678164		-0.782518
MAP3K10	1.68293	0.213346	1.85125	2.03057																				MAP3K10	2.03057		MAP3K10	0.213346		1.44452		1.76709
MAP3K11	-0.546575	0.942875	-0.721116	1.33236	0.898847																			MAP3K11	1.33236		MAP3K11	-0.721116		0.381277		0.898847
MAP3K12	1.49891	0.583848	0.76059	0.871115																				MAP3K12	1.49891		MAP3K12	0.583848		0.928617		0.815852
MAP3K13	0.102542	-0.892455	3.20049	-0.972371	0.27014	-0.706532																		MAP3K13	3.20049		MAP3K13	-0.972371		0.166969		-0.301995
MAP3K14	0.0482512	1.96884	-0.207743	1.33246																				MAP3K14	1.96884		MAP3K14	-0.207743		0.785453		0.690357
MAP3K15	-1.08202	3.04218	0.919874	0.285622																				MAP3K15	3.04218		MAP3K15	-1.08202		0.791413		0.602748
MAP3K2	-0.385329	-1.5064	-0.553573	0.275059	0.31216																			MAP3K2	0.31216		MAP3K2	-1.5064		-0.371616		-0.385329
MAP3K3	1.94035	0.629455	0.949167	0.152778	-0.254107																			MAP3K3	1.94035		MAP3K3	-0.254107		0.683529		0.629455
MAP3K4	0.200367	0.894181	-0.904604	-0.187409	0.263528	0.266	-0.976959	-0.71218																MAP3K4	0.894181		MAP3K4	-0.976959		-0.144635		0.00647865
MAP3K5	0.606108	0.268159	1.43518	1.19184																				MAP3K5	1.43518		MAP3K5	0.268159		0.875323		0.898975
MAP3K6	-0.973875	-0.108386	-0.168138	-1.55561	-0.504746																			MAP3K6	-0.108386		MAP3K6	-1.55561		-0.662151		-0.504746
MAP3K7	-0.435597	-1.18133	-0.0409469	-0.0292387	0.680394	0.366167																		MAP3K7	0.680394		MAP3K7	-1.18133		-0.106758		-0.0350928
MAP3K8	0.803584	-1.11504	-0.0318967	-0.660548	-0.414007	0.430298																		MAP3K8	0.803584		MAP3K8	-1.11504		-0.164601		-0.222952
MAP3K9	1.39436	-0.130546	1.43262	4.10035	0.983948	-1.42386	0.790356																	MAP3K9	4.10035		MAP3K9	-1.42386		1.02103		0.983948
MAP4K1	-0.825382	-1.25634	-0.429776	-0.711949	-1.1432	2.38364	-0.88206	0.61278	-0.163983															MAP4K1	2.38364		MAP4K1	-1.25634		-0.268473		-0.711949
MAP4K2	0.130226	1.93425	0.980486	-0.512776	0.974866	0.814544	-0.683489																	MAP4K2	1.93425		MAP4K2	-0.683489		0.519729		0.814544
MAP4K3	2.01669	0.0935134	-0.591258	-0.0548186	-1.41725	-0.687125	-0.00373513	-0.36081																MAP4K3	2.01669		MAP4K3	-1.41725		-0.1256		-0.207814
MAP4K4	1.24674	2.18171	0.593372	-0.961673																				MAP4K4	2.18171		MAP4K4	-0.961673		0.765037		0.920057
MAP4K5	0.285278	0.0718368	0.131264	0.395803	-1.31572	0.0189013																		MAP4K5	0.395803		MAP4K5	-1.31572		-0.0687726		0.101551
MAPK1	-0.964537	-0.0734185	3.46445	2.83536	1.15032	-0.00813972	0.0804312																	MAPK1	3.46445		MAPK1	-0.964537		0.926352		0.0804312
MAPK10	-0.10072	-0.407225	-1.18354	-0.709792	-1.22395	-0.0960149	1.04176	-0.010664	0.410178	0.798994														MAPK10	1.04176		MAPK10	-1.22395		-0.148097		-0.0983674
MAPK11	0.852866	-0.24531	0.0489339																					MAPK11	0.852866		MAPK11	-0.24531		0.21883		0.0489339
MAPK12	0.169427	-0.067564	0.000578267	0.733359	-1.44959																			MAPK12	0.733359		MAPK12	-1.44959		-0.122758		0.000578267
MAPK13	-0.376092	0.0588374	-1.63274	-0.235099	0.787705	4.35669	5.05154	1.88199																MAPK13	5.05154		MAPK13	-1.63274		1.2366		0.423271
MAPK14	0.761017	0.900987	1.41464	1.49555	-0.722815	2.30492	0.0846273	1.30866	1.35753															MAPK14	2.30492		MAPK14	-0.722815		0.989456		1.30866
MAPK15	-0.0881816	-1.00267	-0.286937	-0.0442887	1.14303	1.29721																		MAPK15	1.29721		MAPK15	-1.00267		0.169694		-0.0662352
MAPK3	-1.48584	-1.25033	-0.088154	-0.0502961	1.16392																			MAPK3	1.16392		MAPK3	-1.48584		-0.34214		-0.088154
MAPK4	0.557749	1.09673	0.964419	-0.148883	2.3492																			MAPK4	2.3492		MAPK4	-0.148883		0.963845		0.964419
MAPK6	0.719061	-0.578991	-0.409989	0.0720351	0.061651	-1.07456	-1.33262	-0.673989	-0.494967	-1.04807														MAPK6	0.719061		MAPK6	-1.33262		-0.476044		-0.536979
MAPK7	-0.770441	-0.582655	-0.536838	-1.31218	1.02303	-0.362942	-0.600924	0.355687																MAPK7	1.02303		MAPK7	-1.31218		-0.348408		-0.559746
MAPK8	-0.0516809	-0.212519	0.0273989																					MAPK8	0.0273989		MAPK8	-0.212519		-0.0789337		-0.0516809
MAPK9	-0.269383	0.313702	-0.761608	-0.82262	-1.23422	0.412576	0.88374	-1.35744	-0.825742	-0.45675	-0.809745	-0.561656	-0.760224											MAPK9	0.88374		MAPK9	-1.35744		-0.480721		-0.760224
MAPKAPK2	2.04724	0.259676	1.09955	0.481056	1.74855																			MAPKAPK2	2.04724		MAPKAPK2	0.259676		1.12721		1.09955
MAPKAPK3	-1.5319	0.152059	-0.416693	-0.785205	0.222502	0.867293	-1.01799	-0.376186	-0.860184															MAPKAPK3	0.867293		MAPKAPK3	-1.5319		-0.416257		-0.416693
MAPKAPK5	-0.875691	0.871854	-0.180103	-0.301284	-0.0779763	4.71965	1.45488	2.73109																MAPKAPK5	4.71965		MAPKAPK5	-0.875691		1.0428		0.396939
MARK1	-0.911561	-0.309435	-1.15002	-0.686872	-1.3219																			MARK1	-0.309435		MARK1	-1.3219		-0.875959		-0.911561
MARK2	0.122131	0.526171	0.10329	-0.671624	-0.36924																			MARK2	0.526171		MARK2	-0.671624		-0.0578543		0.10329
MARK3	-0.309289	-0.951471	-0.453301	-0.15254	0.535277																			MARK3	0.535277		MARK3	-0.951471		-0.266265		-0.309289
MARK4	1.05605	1.03522	5.26961	3.08714	-0.696396	-0.459949	-0.0625714																	MARK4	5.26961		MARK4	-0.696396		1.31844		1.03522
MAST1	2.16085	0.600299	0.759834	0.828733	-0.46339																			MAST1	2.16085		MAST1	-0.46339		0.777266		0.759834
MAST2	-0.924249	-0.878185	-0.82994	0.97463																				MAST2	0.97463		MAST2	-0.924249		-0.414436		-0.854063
MAST4	-1.5987	3.95635	-0.591722	0.0920419	-0.276544																			MAST4	3.95635		MAST4	-1.5987		0.316285		-0.276544
MASTL	-0.872854	0.633602	1.59479	-0.582978	2.10472																			MASTL	2.10472		MASTL	-0.872854		0.575456		0.633602
MATK	0.632745	-1.27855	1.24194	-0.748528	0.346455																			MATK	1.24194		MATK	-1.27855		0.0388133		0.346455
MELK	0.0363276	-0.460902	-0.596923	-0.654652	-1.02328	2.06932	-0.278488	0.973651	2.93246															MELK	2.93246		MELK	-1.02328		0.333057		-0.278488
MERTK	-0.0703625	-1.27445	0.678764	-0.65066	-0.309248																			MERTK	0.678764		MERTK	-1.27445		-0.325192		-0.309248
MET	-0.775121	-1.35171	-0.695353	-0.195604	-0.0591064	-0.127632	-1.4448	-0.926034	0.397314	0.187042	-0.525432	1.15715	0.438692	2.13289	0.47688	0.260928								MET	2.13289		MET	-1.4448		-0.0656187		-0.0933693
MINK1	-0.201483	-0.728383	-0.866629	-1.07555	-1.11149	0.255702	-0.932551	0.00150694	0.440231															MINK1	0.440231		MINK1	-1.11149		-0.468739		-0.728383
MKNK1	1.98494	-0.403372	-1.4254	-1.59638	2.4636																			MKNK1	2.4636		MKNK1	-1.59638		0.204675		-0.403372
MKNK2	1.77934	-0.311947	-0.494178	-0.498616	-0.0291434	-1.06555	-1.10461	1.23253	-0.349667															MKNK2	1.77934		MKNK2	-1.10461		-0.0935375		-0.349667
MLKL	0.000901742	-0.294561	0.410141	0.968843	0.0598774	0.000901742	-0.294561	0.410141	0.968843	0.0598774														MLKL	0.968843		MLKL	-0.294561		0.22904		0.0598774
MOS	0.255458	-0.859741	0.183975																					MOS	0.255458		MOS	-0.859741		-0.140102		0.183975
MST1R	-0.0840375	0.491249	0.0655646	-0.854575	-1.3495	-0.975992	1.17136																	MST1R	1.17136		MST1R	-1.3495		-0.219419		-0.0840375
MTOR	-0.306954	1.99992	0.160205	2.72196	0.00355512	0.392054	0.34691	-0.802474	-0.746566	-0.782824	-0.675727	1.25219												MTOR	2.72196		MTOR	-0.802474		0.296854		0.0818798
MUSK	0.197053	-0.519441	-0.550635	-1.18304																				MUSK	0.197053		MUSK	-1.18304		-0.514015		-0.535038
MYLK	-0.576953	-0.79799	-0.142261	-1.2759	-1.46476	-0.141161	-0.186384																	MYLK	-0.141161		MYLK	-1.46476		-0.655057		-0.576953
MYLK2	-0.158347	-0.526709	-0.502424																					MYLK2	-0.158347		MYLK2	-0.526709		-0.395827		-0.502424
MYLK3	-0.764989	-0.0835742	0.0669692	-0.81299																				MYLK3	0.0669692		MYLK3	-0.81299		-0.398646		-0.424281
MYLK4	0.257972	-1.31336	0.747208	-0.668605	0.551186																			MYLK4	0.747208		MYLK4	-1.31336		-0.0851197		0.257972
MYO3A	0.248281	0.449776	0.456673	1.01031	0.197742																			MYO3A	1.01031		MYO3A	0.197742		0.472556		0.449776
MYO3B	0.768094	0.150068	1.02384	-1.1096	0.416161																			MYO3B	1.02384		MYO3B	-1.1096		0.249714		0.416161
NEK1	0.631503	0.595557	0.219838	0.725556																				NEK1	0.725556		NEK1	0.219838		0.543114		0.61353
NEK10	0.658684	1.1514	3.05474	-0.771645																				NEK10	3.05474		NEK10	-0.771645		1.0233		0.905044
NEK11	0.0648224	-0.941701	-0.761559	-0.450052	-0.840717																			NEK11	0.0648224		NEK11	-0.941701		-0.585841		-0.761559
NEK2	1.73199	0.776503	0.164001	1.91755	0.683764																			NEK2	1.91755		NEK2	0.164001		1.05476		0.776503
NEK3	0.672267	-0.560301	-0.282317	1.21568	1.15043																			NEK3	1.21568		NEK3	-0.560301		0.439151		0.672267
NEK4	-0.320719	-0.654346	-0.472505	-0.515375	-1.07145	-1.20943	1.03306	0.0327248																NEK4	1.03306		NEK4	-1.20943		-0.397256		-0.49394
NEK5	3.42022	2.50646	-1.35907	2.8785	3.37542																			NEK5	3.42022		NEK5	-1.35907		2.16431		2.8785
NEK6	0.358148	-0.384518	-0.532736	-0.530721	-0.25867																			NEK6	0.358148		NEK6	-0.532736		-0.2697		-0.384518
NEK7	-0.219117	1.31518	2.24415	-0.711171	-0.328809	-1.00929	2.75276																	NEK7	2.75276		NEK7	-1.00929		0.577672		-0.219117
NEK8	-0.863038	2.64224	2.86255	2.44926	0.32593																			NEK8	2.86255		NEK8	-0.863038		1.48339		2.44926
NEK9	-0.576408	0.591589	-0.947143	-0.168065																				NEK9	0.591589		NEK9	-0.947143		-0.275007		-0.372236
NLK	-1.12477	0.0955459	-0.090701	-0.949326	-0.873557																			NLK	0.0955459		NLK	-1.12477		-0.588561		-0.873557
NPR1	2.05716	-0.892719	0.0125993	-1.22628	0.521122																			NPR1	2.05716		NPR1	-1.22628		0.0943753		0.0125993
NPR2	-0.249592	-0.422951	1.28425	-1.68694	0.649735	0.811654	0.439839	-1.1137																NPR2	1.28425		NPR2	-1.68694		-0.0359642		0.0951239
NRK	-0.562828	-0.0433151	-0.423166	1.64789	-0.236816																			NRK	1.64789		NRK	-0.562828		0.076354		-0.236816
NTRK1	0.939034	0.218355	-0.708015	0.656548																				NTRK1	0.939034		NTRK1	-0.708015		0.276481		0.437452
NTRK2	1.11842	1.72425	0.55803	0.885175	0.1191	-0.0757367	0.997231	3.40239																NTRK2	3.40239		NTRK2	-0.0757367		1.09111		0.941203
NTRK3	0.553153	0.239974	0.439543	0.2016	0.402378																			NTRK3	0.553153		NTRK3	0.2016		0.36733		0.402378
NUAK1	-0.339701	0.58313	0.100017	0.633633	0.780724																			NUAK1	0.780724		NUAK1	-0.339701		0.351561		0.58313
NUAK2	0.436084	-0.350033	-0.740042	-1.1215																				NUAK2	0.436084		NUAK2	-1.1215		-0.443872		-0.545037
OBSCN	-0.738195	-1.18366	-0.707968	0.681794	-0.856288	-0.0909576	0.838127																	OBSCN	0.838127		OBSCN	-1.18366		-0.293878		-0.707968
OXSR1	-0.876777	-0.766824	-0.483255	-0.319391																				OXSR1	-0.319391		OXSR1	-0.876777		-0.611562		-0.62504
PAK1	-0.817361	0.706064	0.425056	0.0402522	1.7415	1.16043	0.520855	0.908376																PAK1	1.7415		PAK1	-0.817361		0.585646		0.613459
PAK2	0.0515853	0.391842	-1.0132	-0.469946	-0.906479	-1.00562	0.0457553																	PAK2	0.391842		PAK2	-1.0132		-0.415152		-0.469946
PAK3	0.689614	0.657913	0.17853	1.61868	1.84811																			PAK3	1.84811		PAK3	0.17853		0.998569		0.689614
PAK4	-0.622304	0.364506	-1.2575	-1.25605	0.66792																			PAK4	0.66792		PAK4	-1.2575		-0.420684		-0.622304
PAK6	-0.804395	-1.43902	-1.17855	-1.10825	-0.698302																			PAK6	-0.698302		PAK6	-1.43902		-1.0457		-1.10825
PAK7	1.3557	3.91256	4.56097	0.313309	-0.404475																			PAK7	4.56097		PAK7	-0.404475		1.94761		1.3557
PASK	0.243598	1.31891	0.0126385	0.426912	-1.38314	-1.3387	0.0770054																	PASK	1.31891		PASK	-1.38314		-0.0918266		0.0770054
PBK	2.04817	0.275999	0.310455	1.05467	0.163332																			PBK	2.04817		PBK	0.163332		0.770526		0.310455
PCTK1	-0.633288	-0.683647	-0.557877	0.765644	3.01715	-1.15052	-0.336112	0.0283555																PCTK1	3.01715		PCTK1	-1.15052		0.056213		-0.446994
PCTK2	0.131438	-0.0830364	0.216583	1.38452	-0.343074	-0.793579	0.478505	0.496824																PCTK2	1.38452		PCTK2	-0.793579		0.186023		0.174011
PCTK3	-0.0355047	-0.65812	1.58569	-0.953235	-0.25907																			PCTK3	1.58569		PCTK3	-0.953235		-0.0640482		-0.25907
PDGFRA	-0.0573759	1.79675	-0.819454	0.163278	-0.907508																			PDGFRA	1.79675		PDGFRA	-0.907508		0.0351378		-0.0573759
PDGFRB	-0.34882	1.94418	0.432709	-0.739607																				PDGFRB	1.94418		PDGFRB	-0.739607		0.322115		0.0419447
PDIK1L	0.237747	0.570606	-0.271916	0.53507	-0.440004																			PDIK1L	0.570606		PDIK1L	-0.440004		0.126301		0.237747
PDK1	0.0774615	-0.0712447	0.48365	0.123738	-0.881504	-0.486924	-1.10645	-0.859175																PDK1	0.48365		PDK1	-1.10645		-0.340056		-0.279084
PDK2	1.09458	0.69543	-0.826063	-0.12039	0.9704																			PDK2	1.09458		PDK2	-0.826063		0.362792		0.69543
PDK3	-0.363185	-0.285169	0.207424	-0.295335	-1.32763																			PDK3	0.207424		PDK3	-1.32763		-0.412779		-0.295335
PDK4	0.671557	-0.382818	0.368028	0.106964	0.0711153																			PDK4	0.671557		PDK4	-0.382818		0.166969		0.106964
PDPK1	0.766732	-1.42214	-0.0748432	-1.51108	-0.322832	0.586771	-1.01834	-0.199195																PDPK1	0.766732		PDPK1	-1.51108		-0.399365		-0.261014
PFTK1	1.37186	0.751102	1.42508	1.48435	0.816813																			PFTK1	1.48435		PFTK1	0.751102		1.16984		1.37186
PFTK2	-1.45906	-0.65628	-0.134762	-1.04325	-0.492273																			PFTK2	-0.134762		PFTK2	-1.45906		-0.757125		-0.65628
PHKA1	0.487172	-0.327297	-1.10031	0.452285	1.32888	-0.747185	-0.229803	0.510609	0.114057															PHKA1	1.32888		PHKA1	-1.10031		0.0542677		0.114057
PHKA2	0.545518	-0.718037	-0.16977	0.472427	-0.0699884	-0.92915	0.0401782	-0.57297																PHKA2	0.545518		PHKA2	-0.92915		-0.175224		-0.119879
PHKB	1.3827	1.30092	0.712943	0.569409	0.139846	-0.385819	-0.81331	0.721728	-0.767567	0.253613														PHKB	1.3827		PHKB	-0.81331		0.311447		0.411511
PHKG1	-0.931323	1.96396	0.131993	-1.57161	2.41155																			PHKG1	2.41155		PHKG1	-1.57161		0.400913		0.131993
PHKG2	-0.819099	-0.618417	0.0736911	-0.390801	-1.02051	-0.560774	-0.957128	-0.933079																PHKG2	0.0736911		PHKG2	-1.02051		-0.653265		-0.718758
PIM1	-0.855029	-0.319515	0.727813	-0.421542	1.06978	0.248858	-0.199881	-0.772803																PIM1	1.06978		PIM1	-0.855029		-0.0652899		-0.259698
PIM2	-1.05693	-0.476698	-0.636375	-1.09798	-1.22125																			PIM2	-0.476698		PIM2	-1.22125		-0.897848		-1.05693
PIM3	-0.502846	-0.371718	-1.34697																					PIM3	-0.371718		PIM3	-1.34697		-0.740511		-0.502846
PINK1	3.70632	2.90993	0.0615095	-0.397023	-1.1774																			PINK1	3.70632		PINK1	-1.1774		1.02067		0.0615095
PKDCC	-0.742083	0.605222																						PKDCC	0.605222		PKDCC	-0.742083		-0.0684301		-0.0684301
PKMYT1	0.45708	-1.19794	-0.31264	0.706678	0.919627	1.89056																		PKMYT1	1.89056		PKMYT1	-1.19794		0.410561		0.581879
PKN1	-0.752837	0.481631	0.243916	-0.301402	-0.215165																			PKN1	0.481631		PKN1	-0.752837		-0.108771		-0.215165
PKN2	0.140497	0.273507	1.02677	0.200392	-0.344017																			PKN2	1.02677		PKN2	-0.344017		0.259429		0.200392
PKN3	-0.651785	-0.122712	1.59072	0.244134	-0.622844	0.0387716	-1.18452																	PKN3	1.59072		PKN3	-1.18452		-0.101176		-0.122712
PLK1	-0.356881	-0.588129	-0.265613	0.148004	-0.823482	-0.817984	-1.01847	-0.474461	0.155237	0.364117	0.182088	0.109632	-1.5224	0.142347	-0.870751	-0.966072	-0.913821	-0.834809	5.06875e-05	0.617729	-0.454885			PLK1	0.617729		PLK1	-1.5224		-0.389931		-0.454885
PLK2	-0.194173	-1.20337	-0.564246	-0.773281	-0.781705	-0.203816																		PLK2	-0.194173		PLK2	-1.20337		-0.620098		-0.668764
PLK3	-0.274436	2.10219	0.533858	0.0739796	1.1258	-0.115969																		PLK3	2.10219		PLK3	-0.274436		0.574237		0.303919
PLK4	-0.284332	-0.764897	-0.862444	-1.40218	-0.912233	-0.868133	-0.0481851	-0.233474	-1.42119	-1.22602	-0.794687	-0.921824	-1.47299	0.686186	-1.0194									PLK4	0.686186		PLK4	-1.47299		-0.76972		-0.868133
PNCK	2.52898	-0.574613	-0.288887	-0.292803	-0.651883																			PNCK	2.52898		PNCK	-0.651883		0.144159		-0.292803
PRKAA1	-0.458788	-0.718726	-0.314938	-0.19217	-0.737002																			PRKAA1	-0.19217		PRKAA1	-0.737002		-0.484325		-0.458788
PRKAA2	-1.17537	-1.59708	-0.835524	-1.2868	-0.724217																			PRKAA2	-0.724217		PRKAA2	-1.59708		-1.1238		-1.17537
PRKAB1	0.0451375																							PRKAB1	0.0451375		PRKAB1	0.0451375		0.0451375		0.0451375
PRKAB2	1.02785	-1.08074	0.938819																					PRKAB2	1.02785		PRKAB2	-1.08074		0.295312		0.938819
PRKACA	-0.192317	-0.304425	0.182664	0.215908																				PRKACA	0.215908		PRKACA	-0.304425		-0.0245428		-0.00482682
PRKACB	-0.886228	-1.40292	-0.408156	-0.948602	-1.13708	-0.534226	-0.571233	0.52646	-1.33807															PRKACB	0.52646		PRKACB	-1.40292		-0.744451		-0.886228
PRKACG	-1.01541	0.984069	1.919	-1.05685																				PRKACG	1.919		PRKACG	-1.05685		0.207704		-0.0156695
PRKAG1	1.05479	0.39635	-0.238157	0.0867184	-0.875985																			PRKAG1	1.05479		PRKAG1	-0.875985		0.0847426		0.0867184
PRKAG2	0.00795074																							PRKAG2	0.00795074		PRKAG2	0.00795074		0.00795074		0.00795074
PRKAR1A	-0.0881224	0.637561	-0.59741	0.507637	-1.07075																			PRKAR1A	0.637561		PRKAR1A	-1.07075		-0.122218		-0.0881224
PRKAR1B	-0.634458	2.13559	-0.00325121	0.148728																				PRKAR1B	2.13559		PRKAR1B	-0.634458		0.411652		0.0727383
PRKAR2A	0.0862994	-0.100002	-0.877047	-0.14415	-0.913103																			PRKAR2A	0.0862994		PRKAR2A	-0.913103		-0.3896		-0.14415
PRKAR2B	-0.445476	0.610845																						PRKAR2B	0.610845		PRKAR2B	-0.445476		0.0826845		0.0826845
PRKCA	-0.839481	-0.0996961	-0.927276	-0.754425	-1.00159																			PRKCA	-0.0996961		PRKCA	-1.00159		-0.724494		-0.839481
PRKCB	0.721506	-0.171042	-0.284698	1.38208	-1.16972	-0.645358	0.250281																	PRKCB	1.38208		PRKCB	-1.16972		0.0118643		-0.171042
PRKCD	4.12655	5.86066	-0.937382	0.867404	1.37621																			PRKCD	5.86066		PRKCD	-0.937382		2.25869		1.37621
PRKCE	0.161327	-0.425446	0.298625	-0.429176	0.693485																			PRKCE	0.693485		PRKCE	-0.429176		0.059763		0.161327
PRKCG	-0.58537	0.805021	0.987915																					PRKCG	0.987915		PRKCG	-0.58537		0.402522		0.805021
PRKCH	-0.282262	-0.0244942	0.116731	0.170676	0.422057	2.1199	-0.284983	-0.356273																PRKCH	2.1199		PRKCH	-0.356273		0.235169		0.0461184
PRKCI	0.691667	0.901371	0.340543	0.985828																				PRKCI	0.985828		PRKCI	0.340543		0.729852		0.796519
PRKCQ	1.88658	-0.0829583	-0.0820326	0.922389	-0.328243	3.37499	0.307826	-0.142855																PRKCQ	3.37499		PRKCQ	-0.328243		0.731961		0.112897
PRKCZ	0.709292	-0.827572	0.141982	-0.590574	-1.18622																			PRKCZ	0.709292		PRKCZ	-1.18622		-0.350617		-0.590574
PRKD1	-0.47958	-0.137991	-0.769705	-0.232721	-0.715004	0.566627	1.25717	-0.507653																PRKD1	1.25717		PRKD1	-0.769705		-0.127357		-0.35615
PRKD2	0.229799	-0.0122659	-0.648195	0.666693	-0.101324																			PRKD2	0.666693		PRKD2	-0.648195		0.0269415		-0.0122659
PRKD3	-0.351445	0.292836	-1.44782	1.99544	-0.802904	-0.880925	-0.352574	-0.444493																PRKD3	1.99544		PRKD3	-1.44782		-0.248985		-0.398534
PRKDC	-0.283413	-0.188673	1.6897	-0.43555	1.10549	-1.38849	0.967747																	PRKDC	1.6897		PRKDC	-1.38849		0.209545		-0.188673
PRKG1	0.82034	-0.0175548	-0.321977	0.123861																				PRKG1	0.82034		PRKG1	-0.321977		0.151167		0.0531534
PRKG2	-0.481456	-0.0303483	-1.29597	0.104252	-1.34827																			PRKG2	0.104252		PRKG2	-1.34827		-0.610357		-0.481456
PRKX	-0.352304	1.01558	0.897908	-0.419833	-0.77619																			PRKX	1.01558		PRKX	-0.77619		0.0730324		-0.352304
PRKY	-0.978974	-0.886784	-1.05933	1.34829																				PRKY	1.34829		PRKY	-1.05933		-0.394199		-0.932879
PRPF4B	0.221528	0.7771	-0.740652	1.704	-0.462835																			PRPF4B	1.704		PRPF4B	-0.740652		0.299828		0.221528
PSKH1	0.109919	-0.814681	-0.531664	-0.614458	-0.698652																			PSKH1	0.109919		PSKH1	-0.814681		-0.509907		-0.614458
PSKH2	-0.778349	0.182035	0.644436	0.754779	0.473251																			PSKH2	0.754779		PSKH2	-0.778349		0.25523		0.473251
PTK2	-0.602173	-0.683534	0.246499	0.925216	-0.220625	0.545659	0.224198	-1.24192	-0.0890068	-0.196164	-0.818721	-0.840419	-0.123225	-0.228086	-0.521145	-1.13779	-1.0673	0.432262	0.0255523	0.537805	-0.382634	0.434228		PTK2	0.925216		PTK2	-1.24192		-0.217333		-0.208394
PTK2B	-0.872166	0.464192	-0.779919																					PTK2B	0.464192		PTK2B	-0.872166		-0.395964		-0.779919
PTK6	2.56301	0.0120532	1.02083	2.1709	0.645237	-0.0557136	1.07813	-0.680609																PTK6	2.56301		PTK6	-0.680609		0.844232		0.833036
PTK7	0.288987	0.356172	-0.129427	-1.06142	-1.54632																			PTK7	0.356172		PTK7	-1.54632		-0.418401		-0.129427
PXK	-0.188551	0.689218	0.211417	0.355445	0.24532	-1.47425	-0.994222																	PXK	0.689218		PXK	-1.47425		-0.165089		0.211417
RAB32	-0.053571	0.536402	-1.53743	-0.922227																				RAB32	0.536402		RAB32	-1.53743		-0.494207		-0.487899
RAF1	0.131248	-0.957691	-0.633965	0.69404	1.50562	-0.688543	-0.738681	-1.14067	-1.15211															RAF1	1.50562		RAF1	-1.15211		-0.331195		-0.688543
RAGE	-0.097122	-0.578971	-0.409991	-0.594355	-0.408511																			RAGE	-0.097122		RAGE	-0.594355		-0.41779		-0.409991
RET	-0.559683	-0.0921565	-1.28769	-0.666845	-0.256522	-0.848112	-1.0579	1.43254	0.131232	-1.43677	-1.0517	0.232064	1.75644	0.966784	-0.589163									RET	1.75644		RET	-1.43677		-0.221832		-0.559683
RIOK1	0.1896	-0.941676	0.241517	-1.58886	0.602481	-0.13684																		RIOK1	0.602481		RIOK1	-1.58886		-0.272297		0.02638
RIOK2	-0.413315	-1.3317	0.771888	0.432292	0.612175	1.30243	-1.40548	1.88443	-1.06836	-0.773123														RIOK2	1.88443		RIOK2	-1.40548		0.00112383		0.00948866
RIOK3	0.409622	0.31355	0.51534	1.36566	0.780915	-0.749143	-0.63308	-0.649859																RIOK3	1.36566		RIOK3	-0.749143		0.169125		0.361586
RIPK1	-0.21679	0.817612	-0.95315	0.622104	-0.0999784	-0.951506	-0.371804	-0.114389	-1.24691	-0.322022														RIPK1	0.817612		RIPK1	-1.24691		-0.283683		-0.269406
RIPK2	0.928015	0.885107	-1.33621	-0.268111	0.252969																			RIPK2	0.928015		RIPK2	-1.33621		0.0923527		0.252969
RIPK3	-0.678517	0.245296	1.52964	-0.922168	0.708855																			RIPK3	1.52964		RIPK3	-0.922168		0.176621		0.245296
RIPK4	-0.128401	-0.495265	-0.151163	0.0339401	0.497645																			RIPK4	0.497645		RIPK4	-0.495265		-0.0486485		-0.128401
ROCK1	-0.844147	-1.24023	-1.07698	-0.919425	-0.113943	-1.22552	0.796518	-1.13529	-0.128241	-0.3561	-1.28159	0.067254	-1.0999	-0.921839	-0.0326185	-0.938725	-0.945734	-0.710717						ROCK1	0.796518		ROCK1	-1.28159		-0.672625		-0.920632
ROCK2	-0.509826	-0.878587	0.509206	0.519277	0.354676	3.10696	0.00426297	-0.610098	0.249724															ROCK2	3.10696		ROCK2	-0.878587		0.305066		0.249724
ROR1	0.205556	-0.0292755	0.156168	0.624984																				ROR1	0.624984		ROR1	-0.0292755		0.239358		0.180862
ROR2	-0.848634	-1.21158	-0.0376946	-1.30686	-0.836728	-1.46287	-1.37281	-0.44795																ROR2	-0.0376946		ROR2	-1.46287		-0.940641		-1.03011
ROS1	-0.142261	-0.970383	-0.69666	-0.971193																				ROS1	-0.142261		ROS1	-0.971193		-0.695124		-0.833521
RPS6KA1	-0.944285	0.38814	0.477071	0.166764	1.49315	-0.812929	-0.910541	-1.21928	0.56857															RPS6KA1	1.49315		RPS6KA1	-1.21928		-0.0881497		0.166764
RPS6KA2	0.363007	0.556382	0.97531	0.146533	1.34852	-0.905559	-1.14386																	RPS6KA2	1.34852		RPS6KA2	-1.14386		0.191476		0.363007
RPS6KA3	-1.49673	-0.220247	-0.0531437	-0.9063	1.01359	1.81984	-0.681169	-0.389406	0.361472	-1.38428	-0.402387	-0.445204												RPS6KA3	1.81984		RPS6KA3	-1.49673		-0.231997		-0.395897
RPS6KA4	-0.144181	0.865188	0.985774	0.950045	-0.300613	-0.62288	-1.17874	1.54571	0.730759	-1.30993														RPS6KA4	1.54571		RPS6KA4	-1.30993		0.152113		0.293289
RPS6KA5	0.581159	0.754043	-0.677713	0.142781																				RPS6KA5	0.754043		RPS6KA5	-0.677713		0.200068		0.36197
RPS6KA6	-1.25528	-1.07736	1.39696	-0.154454	1.10528	-0.638848	-0.696962																	RPS6KA6	1.39696		RPS6KA6	-1.25528		-0.188666		-0.638848
RPS6KB1	-0.765013	-0.886057	-0.498438	-1.42922	-1.01208	0.641211																		RPS6KB1	0.641211		RPS6KB1	-1.42922		-0.658267		-0.825535
RPS6KB2	-1.17228	-0.715758	-0.806242	-0.233038																				RPS6KB2	-0.233038		RPS6KB2	-1.17228		-0.73183		-0.761
RPS6KC1	0.884839	-1.08722	0.690185	0.00861604	0.825526																			RPS6KC1	0.884839		RPS6KC1	-1.08722		0.26439		0.690185
RPS6KL1	-0.387909	3.15252	2.94049																					RPS6KL1	3.15252		RPS6KL1	-0.387909		1.9017		2.94049
RYK	-0.75428	0.0306576	-0.899353	-0.100969	-0.118985																			RYK	0.0306576		RYK	-0.899353		-0.368586		-0.118985
SBK1	-1.55527	-0.743475	-0.78882	-1.49367																				SBK1	-0.743475		SBK1	-1.55527		-1.14531		-1.14125
SCYL1	0.645479	1.0069	2.52995	2.08597																				SCYL1	2.52995		SCYL1	0.645479		1.56707		1.54644
SCYL2	0.384755	-0.967529	1.2473	1.76885	-1.33565																			SCYL2	1.76885		SCYL2	-1.33565		0.219545		0.384755
SCYL3	0.408161	1.26718	-0.0431776	-1.01254	0.630262	2.31112	-0.223776																	SCYL3	2.31112		SCYL3	-1.01254		0.476747		0.408161
SGK1	-0.791295	-1.27612	-0.477569	-0.829244	-0.111623	-1.14259																		SGK1	-0.111623		SGK1	-1.27612		-0.771406		-0.810269
SGK2	0.620216	-0.608309	-0.324122	0.158554	1.4256																			SGK2	1.4256		SGK2	-0.608309		0.254388		0.158554
SGK3	-0.514843	-0.814324	-0.213574	0.509555	-0.989793	0.529947	0.702467	-0.349977	0.481252	0.216065														SGK3	0.702467		SGK3	-0.989793		-0.0443225		0.00124585
SIK1	0.398052	-0.938261	-0.96361	-0.547198	-1.12488	-0.0585752	-1.59615																	SIK1	0.398052		SIK1	-1.59615		-0.690088		-0.938261
SIK2	-0.347496	-0.537429	1.61805	0.400798	-0.443715																			SIK2	1.61805		SIK2	-0.537429		0.138042		-0.347496
SIK3	-0.0233161	1.1301	-0.07261	-0.887922																				SIK3	1.1301		SIK3	-0.887922		0.0365643		-0.0479631
SLK	0.0239609	-1.042	0.0615901	0.959931	-0.0714925																			SLK	0.959931		SLK	-1.042		-0.0136025		0.0239609
SMG1	-0.313737	0.490636	0.579417	0.541926	-0.740043																			SMG1	0.579417		SMG1	-0.740043		0.11164		0.490636
SNRK	-0.62426	-0.551438	-1.03419	-0.0913469	-0.984985																			SNRK	-0.0913469		SNRK	-1.03419		-0.657243		-0.62426
SRC	0.939607	-0.410013	0.735369	-0.801684																				SRC	0.939607		SRC	-0.801684		0.11582		0.162678
SRMS	3.95002	1.65008	-0.0849401	0.861362	-1.01489																			SRMS	3.95002		SRMS	-1.01489		1.07233		0.861362
SRPK1	-1.00434	0.529023	1.03852	0.166622	-0.392479																			SRPK1	1.03852		SRPK1	-1.00434		0.0674708		0.166622
SRPK2	-0.717992	0.561607	-0.798887	-0.351856																				SRPK2	0.561607		SRPK2	-0.798887		-0.326782		-0.534924
SRPK3	-0.474801	0.446788																						SRPK3	0.446788		SRPK3	-0.474801		-0.0140066		-0.0140066
STK10	0.838091	0.256131	0.0116191	0.8947	-0.378735																			STK10	0.8947		STK10	-0.378735		0.324361		0.256131
STK11	0.317568	-0.93104	-0.495423	0.0783914	-0.617319																			STK11	0.317568		STK11	-0.93104		-0.329565		-0.495423
STK16	0.273643	-0.0972063	-0.0277221	0.318091	-0.706587																			STK16	0.318091		STK16	-0.706587		-0.0479562		-0.0277221
STK17A	-1.12391	0.503005	-0.733034	0.13617																				STK17A	0.503005		STK17A	-1.12391		-0.304442		-0.298432
STK17B	-0.153046	0.705919	-0.519565	0.0523581	0.0230234	1.5342	-0.00610185	-0.0877477	0.675866	3.18291	0.166539	-0.00607984	0.0154003											STK17B	3.18291		STK17B	-0.519565		0.429513		0.0230234
STK17B	0.675866	3.18291	0.166539	-0.00607984	0.0154003																			STK17B	3.18291		STK17B	-0.00607984		0.806926		0.166539
STK19	1.51464	2.32652	-0.355558	1.27836	-0.0704746																			STK19	2.32652		STK19	-0.355558		0.938699		1.27836
STK24	0.0851497	-0.0176569	-0.752052	0.560303	-0.334241	-0.641228	-1.19865	-1.17495																STK24	0.560303		STK24	-1.19865		-0.434166		-0.487734
STK25	0.356627	-0.168642	-0.957026	-0.471726	0.112625																			STK25	0.356627		STK25	-0.957026		-0.225628		-0.168642
STK3	0.572731	0.645212	0.0428536	0.721742	-0.674428																			STK3	0.721742		STK3	-0.674428		0.261622		0.572731
STK31	0.0241608	1.34616	0.338137	0.822194	1.75202																			STK31	1.75202		STK31	0.0241608		0.856534		0.822194
STK32A	0.686751	2.03321	0.514078	2.83334	0.409288																			STK32A	2.83334		STK32A	0.409288		1.29533		0.686751
STK32B	0.566641	-0.599262	0.404085	0.462114	0.258604	-0.251378	1.16246	2.34666	-0.417658															STK32B	2.34666		STK32B	-0.599262		0.436918		0.404085
STK32C	-0.637199	-0.0114019	1.41175	0.0658184	-0.470071	-0.851427	-1.06571	-0.64164	0.625439															STK32C	1.41175		STK32C	-1.06571		-0.174938		-0.470071
STK33	-0.665719	-0.461649	-0.604894	0.0222375																				STK33	0.0222375		STK33	-0.665719		-0.427506		-0.533272
STK35	0.485491	-0.895541	-0.847607	-0.995969	0.0759366																			STK35	0.485491		STK35	-0.995969		-0.435538		-0.847607
STK36	0.450322	0.229715	0.0865543	-0.890454	-0.628213																			STK36	0.450322		STK36	-0.890454		-0.150415		0.0865543
STK38	0.931934	1.84008	2.1695																					STK38	2.1695		STK38	0.931934		1.64717		1.84008
STK38L	-0.262195	-0.543576	-1.12069	-0.809836	-1.36003																			STK38L	-0.262195		STK38L	-1.36003		-0.819265		-0.809836
STK39	1.71863	0.175214	0.646798	0.69041	1.39389	-1.39271	-0.192845	-0.847248	-0.673066															STK39	1.71863		STK39	-1.39271		0.168785		0.175214
STK4	-0.460308	-0.318135	-0.993445	-0.787486	0.209491	0.311267	-0.109433	-0.941867	-1.30438															STK4	0.311267		STK4	-1.30438		-0.488255		-0.460308
STK40	1.25829	1.01726	-0.413572	1.16705	0.822761	-0.689439	1.04032																	STK40	1.25829		STK40	-0.689439		0.600382		1.01726
STRADA	0.00127611	-0.298353	0.294464	-1.2981	1.41291	-0.453735	-0.206732																	STRADA	1.41291		STRADA	-1.2981		-0.0783242		-0.206732
STRADB	0.497377	-0.14401	-0.512894	0.339748	0.302543	0.14353	0.422704	0.205686																STRADB	0.497377		STRADB	-0.512894		0.156836		0.254114
STYK1	-1.24631	-1.23509	0.0885993	0.605287	1.6984	0.794767																		STYK1	1.6984		STYK1	-1.24631		0.117608		0.346943
SYK	-1.05362	0.161802	-0.345458	-0.00550344	-0.789108																			SYK	0.161802		SYK	-1.05362		-0.406378		-0.345458
TAF1	-1.00553	0.0957393	-1.18069	-0.392552	0.246657	-0.597798	-1.08517																	TAF1	0.246657		TAF1	-1.18069		-0.559906		-0.597798
TAF1L	0.960522	-0.00777395	-0.319159	-1.10463	0.031807																			TAF1L	0.960522		TAF1L	-1.10463		-0.0878475		-0.00777395
TAOK1	-0.389572	-0.402496	-0.244378	0.224083																				TAOK1	0.224083		TAOK1	-0.402496		-0.203091		-0.316975
TAOK2	-1.09228	-0.442736	-0.415686	-0.739138	-0.944146	-0.625353																		TAOK2	-0.415686		TAOK2	-1.09228		-0.70989		-0.682246
TAOK3	-1.52988	-0.744059	-0.247408	-0.617182	-0.881053																			TAOK3	-0.247408		TAOK3	-1.52988		-0.803916		-0.744059
TBCK	1.28528	4.29121	3.28389	-0.000877986	1.71003																			TBCK	4.29121		TBCK	-0.000877986		2.1139		1.71003
TBK1	-0.291723	0.758741	-0.627705	-1.3947	-0.62116																			TBK1	0.758741		TBK1	-1.3947		-0.43531		-0.62116
TEC	-1.00677	-0.617369	-0.698192	0.630585	-0.492601	1.93745	-1.45485	-0.524576																TEC	1.93745		TEC	-1.45485		-0.27829		-0.570973
TEK	-0.680893	1.81891	-1.00829	-1.20739	0.234843																			TEK	1.81891		TEK	-1.20739		-0.168563		-0.680893
TESK1	0.559365	-0.0228853	-1.18351	0.894298																				TESK1	0.894298		TESK1	-1.18351		0.0618169		0.26824
TESK2	-0.178783	-0.321204	1.03188	0.30751	0.549095	-1.47689	0.193883	-0.183501																TESK2	1.03188		TESK2	-1.47689		-0.00975106		0.00755021
TEX14	-1.27433	-0.402231	2.32065	0.22801																				TEX14	2.32065		TEX14	-1.27433		0.218025		-0.0871105
TGFBR1	-1.54338	-0.677654	-0.910151	0.674655	-0.499222	-1.33057	-1.45135	0.0999373	-1.12506	-1.31248														TGFBR1	0.674655		TGFBR1	-1.54338		-0.807527		-1.0176
TGFBR2	-0.31156	-0.847701	0.226312	-0.164461	-0.873687	0.421248	-0.279593	0.276278	-0.177391	0.546364	0.771228	0.206462	1.4619	0.114989										TGFBR2	1.4619		TGFBR2	-0.873687		0.097885		0.160726
TIE1	-0.162829	-1.24834	-1.38391	-0.517235	-0.0473586	-0.310813																		TIE1	-0.0473586		TIE1	-1.38391		-0.611747		-0.414024
TLK1	0.745275	-0.270142	1.36842	0.692008	-0.286575	1.58287	-1.23044	0.152701	1.78236															TLK1	1.78236		TLK1	-1.23044		0.504053		0.692008
TLK2	0.239171	-0.333014	-0.93349	-1.76394	0.0979758																			TLK2	0.239171		TLK2	-1.76394		-0.538659		-0.333014
TNIK	-0.384152	-1.20797	1.36593	1.08438																				TNIK	1.36593		TNIK	-1.20797		0.214546		0.350113
TNK1	0.845038	0.479023	0.490473	-0.837013	2.10257																			TNK1	2.10257		TNK1	-0.837013		0.616019		0.490473
TNK2	-0.730846	-0.742947	-1.20659	-0.461372	-0.744586																			TNK2	-0.461372		TNK2	-1.20659		-0.777268		-0.742947
TNNI3K	0.551799	0.298936	-0.494875	0.668364	-0.184074																			TNNI3K	0.668364		TNNI3K	-0.494875		0.16803		0.298936
TP53RK	0.173693	0.753828	0.408586	-0.313891	-0.367776																			TP53RK	0.753828		TP53RK	-0.367776		0.130888		0.173693
TP53RK	0.550594	0.920653																						TP53RK	0.920653		TP53RK	0.550594		0.735623		0.735623
TRIB1	-0.715138	-0.0217175	0.0622783	-0.106981																				TRIB1	0.0622783		TRIB1	-0.715138		-0.19539		-0.0643495
TRIB2	4.73178	2.75926	0.247723	1.97247																				TRIB2	4.73178		TRIB2	0.247723		2.42781		2.36587
TRIB3	-0.115386	-0.417167	-1.36971	-1.55257	-0.218709	-0.96483	1.59509	-1.07088	-0.347895	0.595665														TRIB3	1.59509		TRIB3	-1.55257		-0.38664		-0.382531
TRIO	0.203436	-0.74308	0.298124	-0.401136	0.234191	-1.13576	1.61403	1.23156																TRIO	1.61403		TRIO	-1.13576		0.16267		0.218814
TRPM6	2.81087	0.182438	-0.00360044	0.354563																				TRPM6	2.81087		TRPM6	-0.00360044		0.836067		0.2685
TRPM7	-0.239884	-0.0488546	-0.52892	2.68979																				TRPM7	2.68979		TRPM7	-0.52892		0.468033		-0.144369
TSSK1B	-0.0878276	-1.33461	-0.501715	-1.61548																				TSSK1B	-0.0878276		TSSK1B	-1.61548		-0.88491		-0.918164
TSSK2	0.490009	-0.550309	0.347885	-1.54662																				TSSK2	0.490009		TSSK2	-1.54662		-0.314758		-0.101212
TSSK3	0.200851	-0.278841	0.182734	0.00521466	0.433018																			TSSK3	0.433018		TSSK3	-0.278841		0.108595		0.182734
TSSK4	-0.82361	0.367808	1.24788	0.895238																				TSSK4	1.24788		TSSK4	-0.82361		0.421828		0.631523
TSSK6	-1.47758	0.448763	-0.0240867	0.157917																				TSSK6	0.448763		TSSK6	-1.47758		-0.223746		0.0669149
TTBK1	0.450789	-1.17957	0.390942	-0.161225	-0.33615																			TTBK1	0.450789		TTBK1	-1.17957		-0.167044		-0.161225
TTBK2	-1.54296	0.0308934	-0.152778	-0.287562	0.760578	-0.64964	-0.736779	0.317707																TTBK2	0.760578		TTBK2	-1.54296		-0.282567		-0.22017
TTK	-0.418281	1.54285	-0.8957	-0.466387	-0.156567	-0.0440982	-0.390044																	TTK	1.54285		TTK	-0.8957		-0.118318		-0.390044
TTN	0.351851	-0.207066	1.67902	0.481055	-0.959725																			TTN	1.67902		TTN	-0.959725		0.269027		0.351851
TWF1	0.769248	-0.466287	-0.947106	-0.168903																				TWF1	0.769248		TWF1	-0.947106		-0.203262		-0.317595
TWF2	-1.08802	-0.261198	2.55111	2.02022																				TWF2	2.55111		TWF2	-1.08802		0.80553		0.87951
TXK	-1.07906	-1.58124	-1.28725	-0.663516	-0.457643	-0.835977	-0.447013	-1.26913	-1.2854	-0.13282	-1.12432	-0.361457	-1.38828	2.98486	-0.647798	-0.173737								TXK	2.98486		TXK	-1.58124		-0.609362		-0.749746
TYK2	1.06409	0.584443	-0.350363	-0.815989	-0.65552																			TYK2	1.06409		TYK2	-0.815989		-0.0346688		-0.350363
TYRO3	-0.165012	-1.38627	-0.565708	-1.13941																				TYRO3	-0.165012		TYRO3	-1.38627		-0.814101		-0.852559
UHMK1	0.467885	1.71113	0.32623	-1.34651	-0.269951	-0.340549	-0.481827	-1.24795																UHMK1	1.71113		UHMK1	-1.34651		-0.147693		-0.30525
ULK1	0.0287613	-0.0654861	-0.730915	-0.0280652	-0.224662	2.37182	2.16772	0.200707																ULK1	2.37182		ULK1	-0.730915		0.464985		0.000348025
ULK2	-0.631262	-0.613728	0.292751	0.106448	-0.516961	-0.839226	0.459623	-0.685758	-1.41789															ULK2	0.459623		ULK2	-1.41789		-0.427333		-0.613728
UNK	-0.18043	-0.975155	0.503492	-0.0193064	-1.05186	-0.330108	-0.823635	0.167312	0.462152	-0.827714	-1.6672	0.00492486	1.3716	0.202317	-1.22355	-0.700499	-0.759409	-1.29055	0.372632	0.101532				UNK	1.3716		UNK	-1.6672		-0.333172		-0.255269
UNK	-0.903059	-0.921577	-0.502466	0.673761	-0.133359	0.537054	0.179434	-1.57386	-0.565747	1.27019	-0.421287	1.62777	0.633103	-0.234527	0.390163	0.613875	0.727196	-0.500146	0.826384	-1.2164				UNK	1.62777		UNK	-1.57386		0.0253251		0.0230375
VRK1	-0.707392	-0.417682	-0.425716	-1.12301	0.100262	-0.81769	1.63021																	VRK1	1.63021		VRK1	-1.12301		-0.251575		-0.425716
VRK2	-1.26783	-0.839895	-1.46671	2.58648	-0.688676	-0.0796657	-0.779609	0.702525	-1.06139	0.0333595														VRK2	2.58648		VRK2	-1.46671		-0.286141		-0.734142
VRK3	1.0999	1.95002	0.101342	-0.569457	-0.642891	0.921558																		VRK3	1.95002		VRK3	-0.642891		0.476746		0.51145
WEE1	-0.615359	-0.434846	-0.349039	-1.47523																				WEE1	-0.349039		WEE1	-1.47523		-0.71862		-0.525103
WNK1	-0.130092	0.263512	1.83262	0.304746																				WNK1	1.83262		WNK1	-0.130092		0.567697		0.284129
WNK2	-0.168518	-1.06776	-0.0722055	0.414475	0.61997																			WNK2	0.61997		WNK2	-1.06776		-0.054808		-0.0722055
WNK3	0.100141	-0.916959	-0.276334	0.765675	-0.691126																			WNK3	0.765675		WNK3	-0.916959		-0.203721		-0.276334
WNK4	0.782057	0.592252	0.305741	-0.376634	-0.133243																			WNK4	0.782057		WNK4	-0.376634		0.234035		0.305741
YES1	-1.08061	-0.577195	-0.751503	-0.844927	-0.684694	-0.0529722	-1.35028	-0.184574	-0.867566	-0.695098	-1.47789	-1.02455	-0.293186	-0.713749	-1.26202	-0.876	0.194788	-0.672302	-0.27373	-0.706865	-0.833463	-0.329688	0.705154	YES1	0.705154		YES1	-1.47789		-0.637084		-0.706865
YSK4	0.226461	1.0571	-0.745655	-0.797036																				YSK4	1.0571		YSK4	-0.797036		-0.0647837		-0.259597
ZAP70	0.730755	-0.204007	-1.03294	-1.16846	-1.05826	-0.367465	0.331758																	ZAP70	0.730755		ZAP70	-1.16846		-0.395516		-0.367465

## Sheet: Supp1. Data 1- Mean Z scores 
Supplementary Data 1 (related to Figure 1A-C): Kinome-wide shRNA screen in MT-2 cells. List of kinases and mean Z scores.
Gene	Mean Z score				Gene	Mean Z score
KDR	-1.69047				TRIB2	2.42781
SBK1	-1.14531				PRKCD	2.25869
PRKAA2	-1.1238				NEK5	2.16431
EPHA3	-1.07973				TBCK	2.1139
PAK6	-1.0457				PAK7	1.94761
CDC7	-1.02213				RPS6KL1	1.9017
EPHA1	-1.01987				STK38	1.64717
CAMKK1	-0.941534				SCYL1	1.56707
ROR2	-0.940641				NEK8	1.48339
EPHA5	-0.927786				MAP3K10	1.44452
CDKL4	-0.927166				ATR	1.42975
PIM2	-0.897848				EIF2AK1	1.40009
AURKC	-0.895086				MARK4	1.31844
TSSK1B	-0.88491				STK32A	1.29533
IKBKG	-0.881717				DAPK1	1.24884
MARK1	-0.875959				ITK	1.2419
EPHB4	-0.856282				MAPK13	1.2366
STK38L	-0.819265				ALK	1.21484
CDC2L6	-0.815553				CDC42BPG	1.20617
TYRO3	-0.814101				PFTK1	1.16984
TGFBR1	-0.807527				CSNK2B	1.14761
TAOK3	-0.803916				ANKK1	1.14427
DAPK2	-0.786687				MAPKAPK2	1.12721
CIT	-0.785927				EPHB6	1.10865
CAMK4	-0.78442				NTRK2	1.09111
EPHA7	-0.781688				SRMS	1.07233
FGFR2	-0.779236				NEK2	1.05476
TNK2	-0.777268				ALPK2	1.04509
SGK1	-0.771406				MAPKAPK5	1.0428
PLK4	-0.76972				NEK10	1.0233
CDKL5	-0.762551				MAP3K9	1.02103
PFTK2	-0.757125				PINK1	1.02067
C9orf96	-0.751906				CDC2L1	1.01874
PRKACB	-0.744451				PAK3	0.998569
PIM3	-0.740511				MAPK14	0.989456
RPS6KB2	-0.73183				MAPK4	0.963845
BTK	-0.726753				EPHB1	0.940603
PRKCA	-0.724494				CAMKV	0.939238
KALRN	-0.719845				STK19	0.938699
WEE1	-0.71862				MAP3K12	0.928617
TAOK2	-0.70989				MAPK1	0.926352
ACVR1C	-0.698086				BUB1	0.923875
ROS1	-0.695124				BMPR1A	0.888233
SIK1	-0.690088				ABL2	0.883122
CSNK2A2	-0.680317				HCK	0.876265
MAP2K7	-0.678164				MAP3K5	0.875323
JAK1	-0.675026				CHUK	0.872315
ROCK1	-0.672625				STK31	0.856534
MAP3K6	-0.662151				ADRBK2	0.851038
AAK1	-0.661816				PTK6	0.844232
RPS6KB1	-0.658267				BCKDK	0.840832
SNRK	-0.657243				TRPM6	0.836067
MYLK	-0.655057				DCLK2	0.820213
PHKG2	-0.653265				STK17B	0.806926
JAK3	-0.643535				TWF2	0.80553
YES1	-0.637084				MAP3K15	0.791413
IKBKB	-0.635469				MAP3K14	0.785453
ERN1	-0.627788				MAST1	0.777266
EPHB3	-0.626389				PBK	0.770526
PLK2	-0.620098				MAP4K4	0.765037
FGFR3	-0.612699				MAP2K1	0.754528
TIE1	-0.611747				ILK	0.753793
OXSR1	-0.611562				TP53RK	0.735623
PRKG2	-0.610357				DMPK	0.732137
IRAK2	-0.609788				PRKCQ	0.731961
TXK	-0.609362				PRKCI	0.729852
DDR1	-0.600325				CAMK2B	0.726775
NLK	-0.588561				EPHA4	0.722483
MAP2K2	-0.586967				CDK3	0.712719
NEK11	-0.585841				ADRBK1	0.703528
BRD4	-0.578113				MAP3K3	0.683529
DAPK3	-0.561242				CSF1R	0.681657
AURKB	-0.560232				CDK5	0.675724
TAF1	-0.559906				CAMKK2	0.645702
CAMK1D	-0.557851				LRRK2	0.6395
ERBB3	-0.548071				TNK1	0.616019
CSK2	-0.542393				ATM	0.603147
TLK2	-0.538659				STK40	0.600382
CALM3	-0.523977				PAK1	0.585646
MUSK	-0.514015				NEK7	0.577672
PSKH1	-0.509907				MASTL	0.575456
RAB32	-0.494207				PLK3	0.574237
STK4	-0.488255				WNK1	0.567697
PRKAA1	-0.484325				BCR	0.562552
MAPK9	-0.480721				AKT3	0.550842
KIT	-0.478138				NEK1	0.543114
MAPK6	-0.476044				LRRK1	0.52545
HIPK3	-0.473276				CSNK1G1	0.522996
MINK1	-0.468739				MAP2K5	0.521969
NUAK2	-0.443872				MAP4K2	0.519729
CDC2	-0.440929				TLK1	0.504053
CDK7	-0.440059				BMPR2	0.493978
STK35	-0.435538				CLK2	0.483846
TBK1	-0.43531				SCYL3	0.476747
STK24	-0.434166				VRK3	0.476746
BLK	-0.431161				IGF1R	0.475144
STK33	-0.427506				MYO3A	0.472556
ULK2	-0.427333				TRPM7	0.468033
CRKRS	-0.42196				ULK1	0.464985
PAK4	-0.420684				CAMK1G	0.46214
CDC42BPB	-0.418988				NEK3	0.439151
PTK7	-0.418401				STK32B	0.436918
RAGE	-0.41779				STK17B	0.429513
MAPKAPK3	-0.416257				CSNK1G3	0.428196
PAK2	-0.415152				FYN	0.42724
MAST2	-0.414436				TSSK4	0.421828
PDK3	-0.412779				PRKAR1B	0.411652
SYK	-0.406378				PKMYT1	0.410561
GRK5	-0.40203				PRKCG	0.402522
FGFR1	-0.401155				PHKG1	0.400913
PDPK1	-0.399365				GRK6	0.391006
MYLK3	-0.398646				MAP3K11	0.381277
NEK4	-0.397256				NTRK3	0.36733
PTK2B	-0.395964				CDK1	0.363255
MYLK2	-0.395827				PDK2	0.362792
ZAP70	-0.395516				NUAK1	0.351561
PRKY	-0.394199				CSK	0.341967
PLK1	-0.389931				CDK10	0.340687
PRKAR2A	-0.3896				ACVR2A	0.339651
GAK	-0.388965				GSG2	0.338794
TRIB3	-0.38664				BRSK1	0.335365
ABL1	-0.380563				ERBB4	0.334005
EPHA10	-0.374227				MELK	0.333057
MAP3K2	-0.371616				MAP2K6	0.332983
DDR2	-0.3688				CAMK2G	0.327871
RYK	-0.368586				EPHA8	0.327325
DYRK2	-0.367537				STK10	0.324361
CDC42BPA	-0.364479				PDGFRB	0.322115
CDK5R1	-0.355297				INSRR	0.321438
DYRK1A	-0.352588				BRSK2	0.319841
PRKCZ	-0.350617				BRD3	0.317684
MAPK7	-0.348408				MAST4	0.316285
MAPK3	-0.34214				PHKB	0.311447
CAMK2A	-0.341239				CALM2	0.309721
CAMK2D	-0.340687				ROCK2	0.305066
PDK1	-0.340056				PRPF4B	0.299828
FLT4	-0.339956				MTOR	0.296854
LTK	-0.339322				CSK1B	0.295836
UNK	-0.333172				PRKAB2	0.295312
RAF1	-0.331195				CDK2	0.287568
STK11	-0.329565				BMP2K	0.283719
SRPK2	-0.326782				NTRK1	0.276481
MERTK	-0.325192				GSK3B	0.272773
CSNK1D	-0.321243				TTN	0.269027
TSSK2	-0.314758				AMHR2	0.267662
AURKA	-0.305462				RPS6KC1	0.26439
STK17A	-0.304442				STK3	0.261622
CLK4	-0.298502				PKN2	0.259429
CALM1	-0.296918				PSKH2	0.25523
OBSCN	-0.293878				SGK2	0.254388
ALPK1	-0.288927				DYRK3	0.252155
EIF2AK3	-0.287755				MYO3B	0.249714
VRK2	-0.286141				EIF2AK4	0.246859
IRAK4	-0.28528				FGFR4	0.243544
RIPK1	-0.283683				ROR1	0.239358
CAMK1	-0.283218				PRKCH	0.235169
TTBK2	-0.282567				BRAF	0.234767
DCLK1	-0.280399				WNK4	0.234035
LIMK2	-0.278656				MLKL	0.22904
TEC	-0.27829				GRK4	0.225621
NEK9	-0.275007				CCRK	0.225552
EEF2K	-0.272952				DSTYK	0.223928
RIOK1	-0.272297				CLK3	0.22383
KSR1	-0.270733				CHEK2	0.221037
NEK6	-0.2697				SCYL2	0.219545
MAP4K1	-0.268473				MAPK11	0.21883
MARK3	-0.266265				TEX14	0.218025
EPHB2	-0.253315				GRK7	0.216483
VRK1	-0.251575				TNIK	0.214546
HIPK2	-0.250045				PRKDC	0.209545
PRKD3	-0.248985				PRKACG	0.207704
IRAK1	-0.23455				CDKL1	0.20575
RPS6KA3	-0.231997				BUB1B	0.20529
ADCK1	-0.22881				MKNK1	0.204675
STK25	-0.225628				CKS2	0.203854
TSSK6	-0.223746				RPS6KA5	0.200068
LATS2	-0.221975				LCK	0.195509
RET	-0.221832				RPS6KA2	0.191476
MST1R	-0.219419				HUNK	0.190061
PTK2	-0.217333				PCTK2	0.186023
CDK4	-0.211391				FLT3	0.1802
JAK2	-0.206853				RIPK3	0.176621
WNK3	-0.203721				MAPK15	0.169694
TWF1	-0.203262				RIOK3	0.169125
TAOK1	-0.203091				STK39	0.168785
IKBKE	-0.196738				TNNI3K	0.16803
TRIB1	-0.19539				PDK4	0.166969
CSNK1A1L	-0.193671				MAP3K13	0.166969
ARAF	-0.192339				TRIO	0.16267
RPS6KA6	-0.188666				AKT3	0.158708
MAP2K4	-0.181051				STRADB	0.156836
FLT1	-0.175489				BRDT	0.152573
PHKA2	-0.175224				RPS6KA4	0.152113
STK32C	-0.174938				PRKG1	0.151167
CSNK1G2	-0.170098				DYRK4	0.149747
TEK	-0.168563				COL4A3BP	0.147538
TTBK1	-0.167044				PNCK	0.144159
PXK	-0.165089				CDC2L2	0.141424
MAP3K8	-0.164601				FER	0.140223
CHEK1	-0.157281				CDC2L5	0.138435
CDKL2	-0.152087				SIK2	0.138042
STK36	-0.150415				LYN	0.131238
MAPK10	-0.148097				TP53RK	0.130888
UHMK1	-0.147693				GSK3A	0.127036
MAP3K4	-0.144635				PDIK1L	0.126301
MOS	-0.140102				STYK1	0.117608
CASK	-0.13955				SRC	0.11582
BMX	-0.134516				AKT1	0.115721
ALPK3	-0.127936				CSNK2A1	0.113834
PRKD1	-0.127357				SMG1	0.11164
MAP4K3	-0.1256				MAK	0.110899
MAPK12	-0.122758				CDK6	0.109727
PRKAR1A	-0.122218				TSSK3	0.108595
TTK	-0.118318				ACVR2B	0.107022
MAP2K3	-0.11628				TGFBR2	0.097885
ICK	-0.111494				NPR1	0.0943753
LMTK2	-0.111413				RIPK2	0.0923527
AKT2	-0.110317				CSNK1A1	0.0882841
PKN1	-0.108771				PRKAG1	0.0847426
MAP3K7	-0.106758				PRKAR2B	0.0826845
PKN3	-0.101176				HIPK4	0.0807611
MKNK2	-0.0935375				NRK	0.076354
PASK	-0.0918266				CLK1	0.0735852
HIPK1	-0.0884875				PRKX	0.0730324
RPS6KA1	-0.0881497				EPHA2	0.0689613
TAF1L	-0.0878475				SRPK1	0.0674708
ERBB2	-0.0863825				IRAK3	0.0637218
ACVR1B	-0.0851958				TESK1	0.0618169
MYLK4	-0.0851197				PRKCE	0.059763
MAPK8	-0.0789337				FRK	0.0565001
LIMK1	-0.078422				PCTK1	0.056213
STRADA	-0.0783242				GRK1	0.0555549
CDK8	-0.0730623				INSR	0.054826
MAP4K5	-0.0687726				PHKA1	0.0542677
PKDCC	-0.0684301				BMPR1B	0.0496582
MET	-0.0656187				ACVR1	0.0492156
PIM1	-0.0652899				PRKAB1	0.0451375
YSK4	-0.0647837				MATK	0.0388133
PCTK3	-0.0640482				SIK3	0.0365643
EGFR	-0.0634788				PDGFRA	0.0351378
MARK2	-0.0578543				CSNK1E	0.0350215
FES	-0.0568661				PRKD2	0.0269415
DYRK1B	-0.0566631				UNK	0.0253251
WNK2	-0.054808				CDK9	0.0206359
ADCK5	-0.0524462				FGR	0.0173774
AXL	-0.0521825				BRD2	0.0120712
CDKL3	-0.0521746				PRKCB	0.0118643
RIPK4	-0.0486485				ADCK2	0.0106249
STK16	-0.0479562				PRKAG2	0.00795074
SGK3	-0.0443225				RIOK2	0.00112383
LATS1	-0.0390182				KSR2	-0.00658889
NPR2	-0.0359642				EIF2AK2	-0.00880077
TYK2	-0.0346688				TESK2	-0.00975106
PRKACA	-0.0245428				FASTK	-0.0100926
SRPK3	-0.0140066				SLK	-0.0136025
SLK	-0.0136025				SRPK3	-0.0140066
FASTK	-0.0100926				PRKACA	-0.0245428
TESK2	-0.00975106				TYK2	-0.0346688
EIF2AK2	-0.00880077				NPR2	-0.0359642
KSR2	-0.00658889				LATS1	-0.0390182
RIOK2	0.00112383				SGK3	-0.0443225
PRKAG2	0.00795074				STK16	-0.0479562
ADCK2	0.0106249				RIPK4	-0.0486485
PRKCB	0.0118643				CDKL3	-0.0521746
BRD2	0.0120712				AXL	-0.0521825
FGR	0.0173774				ADCK5	-0.0524462
CDK9	0.0206359				WNK2	-0.054808
UNK	0.0253251				DYRK1B	-0.0566631
PRKD2	0.0269415				FES	-0.0568661
CSNK1E	0.0350215				MARK2	-0.0578543
PDGFRA	0.0351378				EGFR	-0.0634788
SIK3	0.0365643				PCTK3	-0.0640482
MATK	0.0388133				YSK4	-0.0647837
PRKAB1	0.0451375				PIM1	-0.0652899
ACVR1	0.0492156				MET	-0.0656187
BMPR1B	0.0496582				PKDCC	-0.0684301
PHKA1	0.0542677				MAP4K5	-0.0687726
INSR	0.054826				CDK8	-0.0730623
GRK1	0.0555549				STRADA	-0.0783242
PCTK1	0.056213				LIMK1	-0.078422
FRK	0.0565001				MAPK8	-0.0789337
PRKCE	0.059763				MYLK4	-0.0851197
TESK1	0.0618169				ACVR1B	-0.0851958
IRAK3	0.0637218				ERBB2	-0.0863825
SRPK1	0.0674708				TAF1L	-0.0878475
EPHA2	0.0689613				RPS6KA1	-0.0881497
PRKX	0.0730324				HIPK1	-0.0884875
CLK1	0.0735852				PASK	-0.0918266
NRK	0.076354				MKNK2	-0.0935375
HIPK4	0.0807611				PKN3	-0.101176
PRKAR2B	0.0826845				MAP3K7	-0.106758
PRKAG1	0.0847426				PKN1	-0.108771
CSNK1A1	0.0882841				AKT2	-0.110317
RIPK2	0.0923527				LMTK2	-0.111413
NPR1	0.0943753				ICK	-0.111494
TGFBR2	0.097885				MAP2K3	-0.11628
ACVR2B	0.107022				TTK	-0.118318
TSSK3	0.108595				PRKAR1A	-0.122218
CDK6	0.109727				MAPK12	-0.122758
MAK	0.110899				MAP4K3	-0.1256
SMG1	0.11164				PRKD1	-0.127357
CSNK2A1	0.113834				ALPK3	-0.127936
AKT1	0.115721				BMX	-0.134516
SRC	0.11582				CASK	-0.13955
STYK1	0.117608				MOS	-0.140102
PDIK1L	0.126301				MAP3K4	-0.144635
GSK3A	0.127036				UHMK1	-0.147693
TP53RK	0.130888				MAPK10	-0.148097
LYN	0.131238				STK36	-0.150415
SIK2	0.138042				CDKL2	-0.152087
CDC2L5	0.138435				CHEK1	-0.157281
FER	0.140223				MAP3K8	-0.164601
CDC2L2	0.141424				PXK	-0.165089
PNCK	0.144159				TTBK1	-0.167044
COL4A3BP	0.147538				TEK	-0.168563
DYRK4	0.149747				CSNK1G2	-0.170098
PRKG1	0.151167				STK32C	-0.174938
RPS6KA4	0.152113				PHKA2	-0.175224
BRDT	0.152573				FLT1	-0.175489
STRADB	0.156836				MAP2K4	-0.181051
AKT3	0.158708				RPS6KA6	-0.188666
TRIO	0.16267				ARAF	-0.192339
MAP3K13	0.166969				CSNK1A1L	-0.193671
PDK4	0.166969				TRIB1	-0.19539
TNNI3K	0.16803				IKBKE	-0.196738
STK39	0.168785				TAOK1	-0.203091
RIOK3	0.169125				TWF1	-0.203262
MAPK15	0.169694				WNK3	-0.203721
RIPK3	0.176621				JAK2	-0.206853
FLT3	0.1802				CDK4	-0.211391
PCTK2	0.186023				PTK2	-0.217333
HUNK	0.190061				MST1R	-0.219419
RPS6KA2	0.191476				RET	-0.221832
LCK	0.195509				LATS2	-0.221975
RPS6KA5	0.200068				TSSK6	-0.223746
CKS2	0.203854				STK25	-0.225628
MKNK1	0.204675				ADCK1	-0.22881
BUB1B	0.20529				RPS6KA3	-0.231997
CDKL1	0.20575				IRAK1	-0.23455
PRKACG	0.207704				PRKD3	-0.248985
PRKDC	0.209545				HIPK2	-0.250045
TNIK	0.214546				VRK1	-0.251575
GRK7	0.216483				EPHB2	-0.253315
TEX14	0.218025				MARK3	-0.266265
MAPK11	0.21883				MAP4K1	-0.268473
SCYL2	0.219545				NEK6	-0.2697
CHEK2	0.221037				KSR1	-0.270733
CLK3	0.22383				RIOK1	-0.272297
DSTYK	0.223928				EEF2K	-0.272952
CCRK	0.225552				NEK9	-0.275007
GRK4	0.225621				TEC	-0.27829
MLKL	0.22904				LIMK2	-0.278656
WNK4	0.234035				DCLK1	-0.280399
BRAF	0.234767				TTBK2	-0.282567
PRKCH	0.235169				CAMK1	-0.283218
ROR1	0.239358				RIPK1	-0.283683
FGFR4	0.243544				IRAK4	-0.28528
EIF2AK4	0.246859				VRK2	-0.286141
MYO3B	0.249714				EIF2AK3	-0.287755
DYRK3	0.252155				ALPK1	-0.288927
SGK2	0.254388				OBSCN	-0.293878
PSKH2	0.25523				CALM1	-0.296918
PKN2	0.259429				CLK4	-0.298502
STK3	0.261622				STK17A	-0.304442
RPS6KC1	0.26439				AURKA	-0.305462
AMHR2	0.267662				TSSK2	-0.314758
TTN	0.269027				CSNK1D	-0.321243
GSK3B	0.272773				MERTK	-0.325192
NTRK1	0.276481				SRPK2	-0.326782
BMP2K	0.283719				STK11	-0.329565
CDK2	0.287568				RAF1	-0.331195
PRKAB2	0.295312				UNK	-0.333172
CSK1B	0.295836				LTK	-0.339322
MTOR	0.296854				FLT4	-0.339956
PRPF4B	0.299828				PDK1	-0.340056
ROCK2	0.305066				CAMK2D	-0.340687
CALM2	0.309721				CAMK2A	-0.341239
PHKB	0.311447				MAPK3	-0.34214
MAST4	0.316285				MAPK7	-0.348408
BRD3	0.317684				PRKCZ	-0.350617
BRSK2	0.319841				DYRK1A	-0.352588
INSRR	0.321438				CDK5R1	-0.355297
PDGFRB	0.322115				CDC42BPA	-0.364479
STK10	0.324361				DYRK2	-0.367537
EPHA8	0.327325				RYK	-0.368586
CAMK2G	0.327871				DDR2	-0.3688
MAP2K6	0.332983				MAP3K2	-0.371616
MELK	0.333057				EPHA10	-0.374227
ERBB4	0.334005				ABL1	-0.380563
BRSK1	0.335365				TRIB3	-0.38664
GSG2	0.338794				GAK	-0.388965
ACVR2A	0.339651				PRKAR2A	-0.3896
CDK10	0.340687				PLK1	-0.389931
CSK	0.341967				PRKY	-0.394199
NUAK1	0.351561				ZAP70	-0.395516
PDK2	0.362792				MYLK2	-0.395827
CDK1	0.363255				PTK2B	-0.395964
NTRK3	0.36733				NEK4	-0.397256
MAP3K11	0.381277				MYLK3	-0.398646
GRK6	0.391006				PDPK1	-0.399365
PHKG1	0.400913				FGFR1	-0.401155
PRKCG	0.402522				GRK5	-0.40203
PKMYT1	0.410561				SYK	-0.406378
PRKAR1B	0.411652				PDK3	-0.412779
TSSK4	0.421828				MAST2	-0.414436
FYN	0.42724				PAK2	-0.415152
CSNK1G3	0.428196				MAPKAPK3	-0.416257
STK17B	0.429513				RAGE	-0.41779
STK32B	0.436918				PTK7	-0.418401
NEK3	0.439151				CDC42BPB	-0.418988
CAMK1G	0.46214				PAK4	-0.420684
ULK1	0.464985				CRKRS	-0.42196
TRPM7	0.468033				ULK2	-0.427333
MYO3A	0.472556				STK33	-0.427506
IGF1R	0.475144				BLK	-0.431161
VRK3	0.476746				STK24	-0.434166
SCYL3	0.476747				TBK1	-0.43531
CLK2	0.483846				STK35	-0.435538
BMPR2	0.493978				CDK7	-0.440059
TLK1	0.504053				CDC2	-0.440929
MAP4K2	0.519729				NUAK2	-0.443872
MAP2K5	0.521969				MINK1	-0.468739
CSNK1G1	0.522996				HIPK3	-0.473276
LRRK1	0.52545				MAPK6	-0.476044
NEK1	0.543114				KIT	-0.478138
AKT3	0.550842				MAPK9	-0.480721
BCR	0.562552				PRKAA1	-0.484325
WNK1	0.567697				STK4	-0.488255
PLK3	0.574237				RAB32	-0.494207
MASTL	0.575456				PSKH1	-0.509907
NEK7	0.577672				MUSK	-0.514015
PAK1	0.585646				CALM3	-0.523977
STK40	0.600382				TLK2	-0.538659
ATM	0.603147				CSK2	-0.542393
TNK1	0.616019				ERBB3	-0.548071
LRRK2	0.6395				CAMK1D	-0.557851
CAMKK2	0.645702				TAF1	-0.559906
CDK5	0.675724				AURKB	-0.560232
CSF1R	0.681657				DAPK3	-0.561242
MAP3K3	0.683529				BRD4	-0.578113
ADRBK1	0.703528				NEK11	-0.585841
CDK3	0.712719				MAP2K2	-0.586967
EPHA4	0.722483				NLK	-0.588561
CAMK2B	0.726775				DDR1	-0.600325
PRKCI	0.729852				TXK	-0.609362
PRKCQ	0.731961				IRAK2	-0.609788
DMPK	0.732137				PRKG2	-0.610357
TP53RK	0.735623				OXSR1	-0.611562
ILK	0.753793				TIE1	-0.611747
MAP2K1	0.754528				FGFR3	-0.612699
MAP4K4	0.765037				PLK2	-0.620098
PBK	0.770526				EPHB3	-0.626389
MAST1	0.777266				ERN1	-0.627788
MAP3K14	0.785453				IKBKB	-0.635469
MAP3K15	0.791413				YES1	-0.637084
TWF2	0.80553				JAK3	-0.643535
STK17B	0.806926				PHKG2	-0.653265
DCLK2	0.820213				MYLK	-0.655057
TRPM6	0.836067				SNRK	-0.657243
BCKDK	0.840832				RPS6KB1	-0.658267
PTK6	0.844232				AAK1	-0.661816
ADRBK2	0.851038				MAP3K6	-0.662151
STK31	0.856534				ROCK1	-0.672625
CHUK	0.872315				JAK1	-0.675026
MAP3K5	0.875323				MAP2K7	-0.678164
HCK	0.876265				CSNK2A2	-0.680317
ABL2	0.883122				SIK1	-0.690088
BMPR1A	0.888233				ROS1	-0.695124
BUB1	0.923875				ACVR1C	-0.698086
MAPK1	0.926352				TAOK2	-0.70989
MAP3K12	0.928617				WEE1	-0.71862
STK19	0.938699				KALRN	-0.719845
CAMKV	0.939238				PRKCA	-0.724494
EPHB1	0.940603				BTK	-0.726753
MAPK4	0.963845				RPS6KB2	-0.73183
MAPK14	0.989456				PIM3	-0.740511
PAK3	0.998569				PRKACB	-0.744451
CDC2L1	1.01874				C9orf96	-0.751906
PINK1	1.02067				PFTK2	-0.757125
MAP3K9	1.02103				CDKL5	-0.762551
NEK10	1.0233				PLK4	-0.76972
MAPKAPK5	1.0428				SGK1	-0.771406
ALPK2	1.04509				TNK2	-0.777268
NEK2	1.05476				FGFR2	-0.779236
SRMS	1.07233				EPHA7	-0.781688
NTRK2	1.09111				CAMK4	-0.78442
EPHB6	1.10865				CIT	-0.785927
MAPKAPK2	1.12721				DAPK2	-0.786687
ANKK1	1.14427				TAOK3	-0.803916
CSNK2B	1.14761				TGFBR1	-0.807527
PFTK1	1.16984				TYRO3	-0.814101
CDC42BPG	1.20617				CDC2L6	-0.815553
ALK	1.21484				STK38L	-0.819265
MAPK13	1.2366				EPHB4	-0.856282
ITK	1.2419				MARK1	-0.875959
DAPK1	1.24884				IKBKG	-0.881717
STK32A	1.29533				TSSK1B	-0.88491
MARK4	1.31844				AURKC	-0.895086
EIF2AK1	1.40009				PIM2	-0.897848
ATR	1.42975				CDKL4	-0.927166
MAP3K10	1.44452				EPHA5	-0.927786
NEK8	1.48339				ROR2	-0.940641
SCYL1	1.56707				CAMKK1	-0.941534
STK38	1.64717				EPHA1	-1.01987
RPS6KL1	1.9017				CDC7	-1.02213
PAK7	1.94761				PAK6	-1.0457
TBCK	2.1139				EPHA3	-1.07973
NEK5	2.16431				PRKAA2	-1.1238
PRKCD	2.25869				SBK1	-1.14531
TRIB2	2.42781				KDR	-1.69047
