# Supplementary material for: The tyrosine kinase KDR is essential for the survival of HTLV-1-infected T cells by stabilizing the Tax oncoprotein
Source: Nat Commun. 2024 Jun 25;15:5380. doi: 10.1038/s41467-024-49737-5 (PMC11199648; doi:10.1038/s41467-024-49737-5)
Supplement: Supplementary file 5 — Supplementary Data 2 [file 41467_2024_49737_MOESM5_ESM.xlsx]

## Sheet: Suppl. Data 2
Supplementary Data 2 (related to Figure 1A-C): Kinome-wide shRNA screen in MT-2 cells. Values from CellTiter Glo assay from individual 96-well plates.
1	No Virus	Ctr	PDK3				BTK					CDK4				FGFR2					FGFR3				INSR				JAK3					KIT					OMIT	PHKG2					RET
	13.97	100	98.7127	103.771	135.711	103.112	83.8984	38.6523	124.417	56.2914	72.4348	37.0803	147.969	81.3222	76.449	109.675	79.5746	39.5609	79.631	50.2372	61.2077	78.1642	119.47	71.2946	94.5049	158.389	93.3417	56.7422	60.3651	44.7023	71.4607	57.4255	149.072	104.396	92.0367	116.985	40.2941	30.0955	39.826	69.151	82.1633	127.04	96.9221	56.0913	85.9716	116.286	38.7674	79.0232	105.629
2	No Virus	Ctr	ZAP70					BMPR1B		BMPR2					BUB1B					CAMK2B				CAMK2D				CAMK2G					CDK3				CDK6	CDK8					CDK9					CHEK1
	26.5296	100	169.644	109.034	55.2857	46.4983	53.6436	178.433	41.3483	160.818	57.9577	181.616	177.753	125.499	75.2612	129.696	104.711	107.629	75.2838	193.668	164.033	118.307	201.538	165.951	119.26	119.173	55.8036	175.515	89.6833	201.598	146.251	104.558	231.893	190.513	155.384	96.1101	48.5329	158.189	61.1733	87.5434	164.188	116.529	153.909	197.045	115.159	91.259	74.6589	176.444	117.174
3	No Virus	Ctr	DAPK3					DYRK1A					ERN1					IRAK1					IRAK2				AXL		CAMK4					CDC2					CDK2					CDK7				CSNK1D
	16.7513	100	44.8779	48.0644	120.561	70.7499	100.529	79.7247	110.382	106.974	98.1203	98.9374	55.588	89.9946	92.2128	82.0751	87.9079	119.818	113.979	58.1117	93.5655	72.5064	26.3304	103.414	114.464	38.8512	118.921	110.468	80.4472	64.2867	99.5041	11.5272	37.115	107.403	71.5061	79.4004	94.4335	115.616	105.15	72.0243	82.4069	50.055	24.0007	81.8325	84.8898	129.664	78.5265	97.3869	101.058
4	No Virus	Ctr	FLT1			FLT4					STK24					DYRK3				DYRK2					AURKA				CDC42BPA					MAP4K3				CAMK1					MAPKAPK5					CDK10
	31.838	100	107.695	150.168	102.836	46.3649	47.2429	172.54	84.6565	150.29	127.783	121.117	73.4983	158.592	100.589	176.573	75.1614	167.921	105.2	103.699	98.3729	63.0787	66.8796	160.123	69.6599	89.5022	54.5347	70.5754	101.547	91.8645	55.0863	113.947	93.3177	253.025	128.325	83.9243	118.707	108.794	62.9487	97.7658	184.787	191.322	65.4815	178.793	110.584	102.726	117.206	175.768	134.634
5	No Virus	Ctr	STK16	CDC2L5					RIPK1					DYRK4			PRPF4B					CDKL2					MAP3K14				BRSK2					TNK1					PTK2B			FLT3			ALK
	32.5497	100	76.4463	120.925	160.144	104.003	91.802	179.317	108.205	175.276	60.4591	162.599	115.779	176.954	159.056	110.669	136.626	172.649	74.2375	232.75	92.2514	130.455	78.5669	143.128	98.7092	111.142	125.39	249.923	108.792	208.659	78.8694	152.311	66.8905	135.722	281.21	177.055	153.322	154.064	67.9894	258.594	65.71	152.36	71.6914	211.122	207.628	221.425	219.524	218.827	145.636
6	No Virus	Ctr	AURKB				STK17B				GSK3B			LIMK1		MAPK13		TGFBR2			ULK1					GRK5				PRKCE					MAP3K4				CDC42BPB				PRKAA1					MERTK
	19.0317	100	87.4472	74.3656	125.599	94.7229	112.338	168.034	88.5729	125.657	115.28	151.17	60.9899	81.1667	109.068	97.8758	126.077	102.06	67.2964	136.936	124.127	118.016	74.8689	120.442	107.695	88.6776	92.5925	95.5837	109.05	132.722	94.6757	141.625	94.4338	167.228	135.254	180.241	63.6068	110.11	113.271	78.8042	94.5042	93.7985	92.5138	75.6592	101.841	109.801	74.4742	117.699	39.6256
7	No Virus	Ctr	LATS2	VRK3				BMP2K					WNK1				NEK9		MYLK2			MYLK			SRMS					MAPK9			OMIT		NEK2					ROS1		OMIT			ILK				STK17A
	32.0623	100	99.2469	193.58	248.702	128.833	85.3379	223.678	105.243	123.898	104.94	145.534	113.827	139.348	241.09	142.022	84.8872	160.621	111.995	88.1097	89.6844	84.8519	70.5197	113.038	378.383	229.254	116.754	178.113	56.4557	104.795	142.602	72.8787	101.708	68.9226	234.565	172.611	132.896	246.597	166.597	113.038	59.3416	50.4127	77.09	59.2891	167.872	179.329	187.048	184.831	49.3869
8	No Virus	Ctr	NEK9	MAPK9	OMIT				MAPK10					AXL					MAPK8			RAF1					MAP2K7		PRKCZ					SRPK1					NPR2				PKN3				EPHA8
	33.6117	100	60.8485	42.2341	92.0727	149.013	179.564	34.2444	115.731	95.8571	45.5206	76.2385	42.9004	97.4156	148.373	126.661	112.939	66.777	118.911	108.482	124.038	130.772	60.1646	81.1551	167.264	219.887	124.14	75.649	168.253	68.6015	131.468	83.9687	45.347	57.1401	156.564	189.6	133.066	96.8132	164.391	174.89	150.781	50.0487	79.9997	114.305	225.405	138.092	120.069	102.765	73.8964
9	No Virus	Ctr	CDC42BPA					CLK4				SIK1			OMIT		MAP2K4	OMIT	OMIT			EIF2AK3					ERBB4	PRKD3					DDR2					PDGFRA					UNK				TESK2
	25.7199	100	32.5219	48.7847	127.363	166.188	155.667	163.491	118.458	44.2742	85.4034	148.072	61.4244	59.7808	115.514	86.7812	148.772	100.315	95.522	86.986	121.81	93.5615	40.8825	107.381	79.5276	93.1668	125.62	99.4739	141.249	28.3845	251.647	70.2011	78.9758	63.5565	79.0879	155.784	114.339	118.542	238.764	69.128	132.849	63.4185	110.563	59.0322	154.909	121.01	110.669	101.435	189.17
10	No Virus	Ctr	CAMK1G	ROR2				RPS6KA5				OMIT	ABL1		PRKG2					SGK3					TAOK3					WNK3					TRIB1			OMIT		CSNK1D				MAP3K7					MARK3
	43.9071	100	182.644	67.2359	43.7022	119.818	37.524	159.944	171.154	78.3185	131.52	70.9272	120.669	128.366	91.0439	120.294	38.2307	129.022	34.8393	88.8791	69.4606	108.414	155.302	58.0831	23.0637	74.0166	106.22	82.2434	65.1338	128.755	62.8057	104.344	171.909	77.4488	75.8918	120.854	126.3	206.187	115.325	79.3977	110.109	106.717	100.977	94.0175	45.6639	119.607	120.366	166.379	102.207
11	No Virus	Ctr	TXK					OXSR1				TIE1				YES1					AKT3				STK4					PIM2					MAP4K1					MELK					KDR
	23.9059	100	52.2948	19.7331	38.7961	79.2391	92.588	65.4111	72.5405	90.9273	101.552	111.704	41.3188	32.5285	88.724	52.1945	84.8361	73.5339	67.4763	77.8659	52.2089	82.1721	46.7791	30.4232	92.4152	101.634	57.8462	71.2008	135.845	53.7297	91.3524	80.9989	51.068	43.0753	68.7435	40.8001	94.3949	76.0987	48.1364	124.617	92.3766	83.557	79.8138	55.9117	13.7383	11.1246	12.7301	10.9453	14.7145
12	No Virus	Ctr	DAPK2					MAST2				STYK1			PAK6					CAMK1D					EPHB4			LATS1				PRKX				MAK					PRKCQ					CRKRS
	21.6084	100	47.9684	52.5764	71.6835	85.7615	98.273	62.333	65.3198	68.448	185.457	41.4501	42.1776	128.007	70.1044	28.9548	45.8443	50.4023	76.9835	50.6072	120.851	100.426	132.11	97.4769	58.9115	72.8415	68.467	117.605	109.556	78.3267	173.439	99.4182	188.113	180.483	95.0396	123.752	223.614	130.673	120.96	48.264	244.589	116.883	116.943	182.07	100.978	113.553	107.648	156.218	1.44401
13	No Virus	Ctr	ACVR1C			MAP4K4	MYLK3				TAOK2					MAPK10					AAK1					PRKD2				SNRK					AMHR2					NEK11					NEK7			DCLK2
	40.8114	100	81.46	89.1857	60.3469	59.9064	72.6595	116.843	126.604	69.5471	51.4375	93.5546	95.3085	74.3357	61.0429	116.036	189.81	121.57	148.858	174.069	75.3472	89.3949	71.0705	96.4057	88.9844	137.162	121.466	80.2325	165.491	81.7844	86.5063	55.2046	116.339	58.3948	103.658	137.726	136.788	92.3856	227.528	126.465	61.2014	72.8819	93.0802	67.7492	108.054	207.539	267.774	119.524	284.555
14	No Virus	Ctr	CAMKK1			OMIT		PDGFRB	PRKACB					CDKL5					TNK2					MAP3K2					STK38L					IRAK4				NLK					STK33				STK35
	21.9425	100	78.8717	73.9425	39.8875	101.434	52.147	74.3052	64.7983	31.2958	95.7967	60.7539	48.5327	82.3062	83.9937	124.491	60.6002	12.6967	74.8734	74.0887	44.0258	92.3462	73.9824	97.2769	24.5863	86.3678	140.097	142.502	105.261	87.0161	49.5956	69.7516	34.0766	112.143	125.437	120.359	57.1176	49.3312	128.457	116.381	60.707	65.6199	79.0962	92.3282	83.0401	123.704	153.741	64.1944	67.3025
15	No Virus	Ctr	STK35		GAK					ROCK1					MUSK				PRKAA2					STK3					TYRO3				MAP4K5					TNNI3K					MYO3A					TSSK3
	25.003	100	57.6826	127.186	164.653	71.0663	116.463	36.4746	107.853	67.5268	41.8445	52.4295	62.6458	114.874	135.039	88.5809	86.5583	45.553	46.05	18.7065	68.086	38.8249	75.3032	159.398	164.098	125.04	169.06	78.5315	111.562	32.3751	85.581	48.3819	140.759	126.92	130.773	147.926	36.9499	158.041	141.645	90.1739	165.599	110.326	138.36	151.426	151.873	187.771	135.084	135.285	104.182
16	No Virus	Ctr	MAP4K2					TESK1				WNK2					RIPK3					RPS6KA6					HUNK					STK32B					MASTL					MAPKAPK2					NEK10
	53.2768	100	130.706	247.679	185.837	89.0132	185.473	158.531	120.778	45.5223	180.249	111.335	53.0275	117.58	149.137	162.461	78.2664	138.167	221.444	62.4679	168.224	40.869	52.4052	212.841	112.247	193.929	92.1502	142.651	207.425	27.4853	203.215	159.003	83.4053	148.463	152.226	139.03	65.6655	163.345	225.669	84.4612	258.733	255.006	139.099	193.557	153.454	235.639	164.971	196.919	320.333
17	No Virus	Ctr	AURKC			MAP3K6					TLK2					PLK4					CDKL3					SCYL3					YSK4				BRSK1					MYO3B					GRK7				UNK
	17.9214	100	53.0086	53.5358	86.1274	59.1152	115.234	111.36	21.3952	89.5338	137.77	100.669	61.7338	7.88723	128.615	103.826	72.6655	66.3405	31.3438	63.1121	64.5	117.921	138.046	79.3202	194.607	148.727	204.426	119.462	56.608	163.128	136.946	190.804	73.9131	70.5815	162.409	117.085	127.412	193.319	119.811	172.065	131.992	188.648	50.3149	149.246	191.48	148.513	143.479	61.7236	68.5924
18	No Virus	Ctr	TYK2					CDC2L6					PRKAG2	LTK				RPS6KB1					SYK					CDC7					JAK2					TBK1					INSRR			UNK
	63.9934	100	191.258	160.157	99.5441	69.3526	79.7575	60.8347	42.2026	65.8508	73.5552	32.7043	122.777	166.696	42.8971	76.9149	114.531	72.6579	64.8094	89.9428	29.5901	56.638	161.924	75.0296	77.9411	123.263	54.8074	53.8158	35.5162	53.4781	37.8447	97.0774	163.154	46.059	55.7513	193.614	85.6686	103.346	171.459	81.561	31.8287	81.9854	214.386	108.948	105.978	135.38	42.9258	76.841	73.0213
19	No Virus	Ctr	TTBK2					HIPK3					RPS6KC1					UNK					STK31					UHMK1					CSNK2B	PRKAB1	RIOK3					PRKCI	OMIT				OMIT	CSNK1A1			CDKL1
	25.02	100	22.2156	124.265	112.356	103.616	171.578	111.357	99.2345	163.717	24.2763	59.287	179.635	51.7661	167.014	122.82	175.789	113.615	157.085	133.896	20.2117	85.5785	123.828	209.548	144.187	175.573	235.864	152.6	233.213	143.415	34.9533	104.758	330.138	125.189	148.822	142.593	155.677	210.812	172.897	167.11	68.013	180.707	144.343	186.183	68.9226	41.4911	226.511	221.691	211.243
20	No Virus	Ctr	MAPK12					MAPK3			MAPKAPK3				COL4A3BP					CDK5R1					EEF2K					KSR1					PCTK2					PLK1				PKN2					PRKDC
	32.4025	100	133.248	117.881	122.299	169.813	28.2697	25.9189	41.1896	116.546	22.9322	132.121	95.2432	71.3487	141.611	111.641	179.4	128.441	98.0487	201.797	53.9962	47.0005	86.589	106.738	140.088	99.8047	64.6028	144.481	73.8409	109.67	77.2679	31.0326	198.233	107.333	130.784	116.878	136.305	212.035	100.017	99.1214	84.1272	105.039	131.858	131.372	139.996	188.838	135.255	99.9556	103.885
21	No Virus	Ctr	MKNK1				PKMYT1			MINK1			STK25					SRPK2				TAF1					CIT					FASTK					ICK					MARK1					PCTK3
	21.5225	100	250.966	96.107	29.8378	18.7514	151.899	44.5869	101.99	109.198	75.033	66.0691	145.386	111.327	60.2077	91.6748	129.564	75.7068	158.677	70.4615	99.4473	57.0624	128.47	45.7055	96.8085	138.255	69.3358	94.8554	130.013	48.7674	13.5371	134.393	84.8172	79.5001	136.124	173.203	141.191	53.008	186.341	115.003	79.6191	63.1557	102.198	47.6935	77.7247	36.5489	119.96	79.5889	225.079
22	No Virus	Ctr	EPHA1					EPHA3					EPHA5					EPHA7				EPHB2					EPHB3				PTK7					STK36					CDC2L2					HIPK4
	17.9025	100	98.4736	60.7569	14.406	82.5969	24.4316	87.7901	16.9601	91.8717	78.1781	15.2249	73.159	34.2032	61.7456	62.6912	88.8148	30.0731	27.3521	70.2856	121.815	19.5758	232.908	86.1331	55.9022	134.665	70.4234	25.8944	98.698	131.57	141	145.356	113.87	53.4387	21.9978	151.461	137.157	127.874	64.5243	81.5281	133.762	182.177	120.402	90.6586	130.16	188.549	63.6439	141.31	70.2859
23	No Virus	Ctr	HIPK4	STK32C				KSR2					MAP3K13					OMIT	SRPK3		TRIB2				OMIT	RIPK4					STRADB	OMIT				SCYL2					PAK7					OMIT	SCYL1
	11.3324	100	173.704	80.9455	121.523	213.8	126.53	35.7344	144.183	79.6099	113.584	284.095	128.911	64.3945	329.784	59.2127	139.778	51.235	91.4755	151.232	429.073	301.174	138.324	250.158	64.8794	113.936	90.1486	112.46	124.463	154.529	154.512	302.497	112.924	89.0055	144.291	147.21	59.5267	203.137	236.955	35.6576	210.166	375.954	417.998	142.577	96.0354	10.8447	164.115	187.55	286.305
24	No Virus	Ctr	MARK4	HIPK1					NPR1					IKBKB					BRD3				EPHA10				ALPK2		ADCK2				MAP3K15				NEK5					TWF2			BRD4			LRRK2
	41.7553	100	77.1071	181.227	48.8733	102.385	86.0167	164.119	255.649	64.3774	123.079	42.7491	156.052	143.074	53.4608	52.1817	155.152	1.42046	171.305	161.112	155.16	83.8654	84.3495	124.013	104.305	79.3203	266.717	79.2574	159.971	174.929	79.9681	76.9349	52.1028	319.518	181.907	140.782	344.031	284.782	34.139	308.906	341.126	51.7143	105.326	287.678	77.1431	77.2329	55.2807	224.29	86.0109
25	No Virus	Ctr	ALPK1					ADCK5				ADCK1					CDKL4				ALPK3				GSG2					TRPM7				MAP3K11					PNCK					NEK1				TRPM6
	41.2135	100	94.3324	65.4525	237.271	64.3622	56.2203	81.6729	159.809	86.3418	37.455	136.885	147.018	82.4012	169.337	138.013	111.703	42.851	52.1933	41.8279	93.9607	252.709	28.6659	80.5296	200.893	157.423	67.301	152.028	143.503	106.708	119.094	87.9663	296.669	86.8216	183.398	75.5042	208.653	180.544	286.242	85.0035	103.53	103.276	79.9934	163.209	160.878	136.516	169.307	304.52	134.091
26	No Virus	Ctr	SBK1				RIOK1				TRIB3					PIM3			MYLK4					TSSK6					TSSK1B				SIK2					TAF1L			RIOK2					DSTYK
	39.3277	100	21.4172	74.0544	71.1143	25.4111	134.556	61.203	137.922	19.2391	114.78	95.2125	33.4491	21.5922	108.081	89.657	98.1594	34.9235	138.989	37.1028	170.711	78.9091	158.001	26.4548	151.36	120.7	132.501	104.86	116.567	35.7247	89.7303	17.513	99.73	87.4146	227.177	148.25	93.4911	184.543	121.758	101.567	95.4622	35.9137	172.311	150.292	161.956	175.848	134.425	183.302	94.2963
27	No Virus	Ctr	NRK					TAF1L	PRKAR2A					MAST4					CALM3					CSK1B			SRC				ATM					MAPK15			CSNK1G2					MTOR					GSK3A
	51.2395	100	85.7678	119.453	94.8235	229.112	106.906	50.6368	127.858	115.778	65.3936	112.915	63.0557	18.6015	378.794	83.8942	128.23	104.331	60.3378	137.721	79.3433	123.604	59.0517	118.395	148.486	157.451	183.186	95.6763	169.944	70.2801	301.831	117.233	253.293	102.663	314.353	116.544	57.2482	103.657	178.838	259.581	116.368	117.442	135.429	102.359	251.937	132.65	298.755	122.492	31.3401
28	No Virus	Ctr	INSR			RPS6KA1			OMIT	GSK3A					TGFBR1					PDPK1			MTOR					AKT1			OMIT	CHEK1				ERBB2		AKT3					ABL1					MAP2K4
	22.6539	100	74.8829	76.002	86.3117	69.551	63.2218	43.2028	136.561	98.2083	58.0756	132.875	66.8291	137.244	22.1882	78.3223	63.2471	166.007	89.892	24.2828	101.329	160.308	147.683	144.756	70.229	73.8541	71.5031	92.6747	87.0625	74.8567	91.2829	77.4458	83.2571	41.0942	108.164	62.0161	44.02	73.7776	271.222	61.8086	81.7866	301.299	122.54	105.551	73.0193	83.0354	133.919	165.687	102.726
29	No Virus	Ctr	CHEK2	RET		MET		ERBB3			OMIT	RPS6KA3				BUB1				SGK1		RAB32			KALRN			PRKAR1B				CALM2					EIF2AK$				EGFR			PLK1			DDR1
	128.706	100	50.4615	67.2697	53.6673	72.0025	34.6161	3.4865	74.7027	89.4707	56.8474	240.261	78.0944	97.0125	145.7	75.3372	122.818	210.122	149.088	70.9538	39.5178	118.788	157.042	22.5738	106.091	44.6439	76.0249	81.1232	260.735	122.051	131.905	259.635	247.532	58.3289	56.1595	90.0663	56.748	78.8314	219.763	197.73	79.4938	45.9601	122.36	68.8668	69.2232	56.2233	15.3447	49.3076	88.094
30	No Virus	Ctr	YES1				PLK4			MST1R	DDR1				ABL1	TXK			FGFR1			PLK4		EGFR			PTK2			JAK1					INSR	PLK1				YES1				MET	IRAK1				MET
	15.8468	100	118.827	34.7087	110.294	66.0083	65.9716	119.137	107.123	34.7594	96.8509	9.20103	69.2924	47.7072	45.8565	39.9705	38.9154	113.65	133.718	54.5535	83.2967	30.1113	42.7663	67.8541	32.4372	57.9231	69.1755	67.7686	114.272	72.3798	47.8559	81.1709	20.8445	91.9727	50.7866	91.4975	132.327	145.871	134.069	77.1913	26.4343	55.8291	103.251	118.429	46.2193	34.8009	83.857	30.4987	113.986
31	No Virus	Ctr	YES1					PLK4					TIE1		TXK		ROCK1				NEK4			IRAK2	NEK7			PRKAG1				MKNK2				CSK					RPS6KA4					MAPK1		ATM
	31.8739	100	75.9819	40.4318	65.4615	134.892	78.6694	70.7339	62.4902	26.7521	166.755	56.1633	119.191	102.108	49.3601	98.8248	39.1628	126.623	50.9434	62.4893	43.8414	189.246	124.384	130.554	76.1491	100.942	56.8189	147.961	106.82	127.885	65.4625	53.1712	50.6383	202.18	99.5892	130.305	80.3241	101.393	132.215	107.763	102.77	81.8739	45.8318	222.486	169.645	59.7207	117.501	86.515	234.956
32	No Virus	Ctr	ROCK1				MAP4K1				EIF2AK3					TRIB3					PLK2			VRK2					MAPKAPK3					FLT3				EPHA7			PHKG2	TAOK2	CASK					TLK1
	9.31406	100	120.147	61.3943	60.9399	76.1785	276.819	65.0686	161.995	111.629	51.8947	136.392	97.2492	168.861	167.12	59.7017	225.688	52.8251	99.7041	160.885	72.1218	71.5756	109.046	40.0548	67.8025	27.1597	289.971	77.6077	136.689	178.498	56.2547	97.8697	66.487	44.2313	132.898	129.127	72.0722	131.354	66.3304	79.7338	85.9009	81.7136	80.0214	29.8683	33.2529	41.9404	318.928	224.896	42.4793
33	No Virus	Ctr	ULK2	AAK1	STK39				PXK		CHEK1					CSNK1G2					EPHA5	ROR2			OMIT	PCTK1			MAPK9					RAF1				RPS6KA3			STK4				TGFBR1
	24.063	100	30.3252	54.8931	31.9576	109.758	67.3258	78.6198	26.6706	57.7959	120.368	108.123	56.8284	61.5627	110.286	70.1041	80.2233	34.0313	50.289	70.0193	52.0082	68.0079	27.4086	33.2481	48.9561	81.199	77.9337	86.0887	68.7203	92.6459	69.7575	85.8437	72.9684	77.6163	74.3653	48.3	47.5582	32.5044	96.1708	93.3946	142.445	115.166	61.1906	37.6854	35.9869	28.1557	128.742	49.3125	37.1597
34	No Virus	Ctr	PRKACB				PRKCB			MAPK13	TRIO			AKT3	SGK2	PASK		PRKD3			PKN3			BMPR1A		GAK			GSK3A				NTRK2			PAK1				PLK1				PTK6			TXK		ZAP70
	26.0695	100	87.6223	85.2227	156.398	35.5004	46.4163	80.4165	138.49	16.3941	137.447	48.6182	226.917	198.148	214.699	32.5781	35.4595	65.1422	99.4007	93.4406	81.8762	124.776	45.457	123.971	187.186	59.2384	79.5998	140.981	196.708	177.375	95.7679	190.079	117.351	186.923	342.875	235.181	197.505	156.034	181.161	63.0091	68.1323	122.265	162.316	118.649	192.169	78.1307	32.2451	315.802	98.4352
35	No Virus	Ctr	DYRK4	RPS6KA6		VRK3				CDK6				EPHA3		EIF2AK2			RPS6KB1	TTK		UNK		STK40		UNK	MAPK15		DYRK1A			MTOR		OMIT	ITK			MST1R	PCTK2			MAP4K2		SGK1		SYK
	16.7635	100	81.2066	80.8385	77.0704	80.5764				38.2811	93.9073	38.8117	73.3915	35.6603	40.0735	162.171	102.046	27.5552	163.838	92.021	112.11	89.8321	175.845	77.5582	189.717	43.3899	119.39	196.377	147.684	165.041	64.8038	78.4473	203.455	170.35	126.294	201.438	177.267	198.213	70.8057	153.288	154.476	175.077	77.944	91.296	68.4932	53.9444	132.753	99.8621	121.905
36	No Virus	Ctr	MAP4K5	CCRK		BLK				CSNK1E			MAPK6					MAP4K3				RIPK1					RIOK3			TESK2			TTBK2			STK32C				KSR2		BRDT		PHKA1				PHKA2
	20.6396	100	123.487	83.1428	32.8575	92.1043	77.6581	48.427	67.8721	207.677	41.4528	69.8575	126.259	52.5869	35.854	78.56	90.1678	30.3664	77.7082	122.02	98.8667	60.5656	98.1538	114.845	41.4114	101.382	73.6869	81.2126	80.1246	26.4992	134.833	110.364	80.1388	74.4886	142.862	91.7822	67.0548	53.1608	80.6575	86.2583	109.378	47.0895	135.65	73.8139	107.361	155.37	129.657	117.724	62.0152
37	No Virus	Ctr	TP53RK		CALM3				SIK3			OMIT		TAF1L	CAMK2D		CSK2					FES	FGFR1			MAP3K9		DYRK3			CAMK1D		C9orf96	AURKA			CDK1	PAK2		OMIT	PRKCD	UHMK1			RPS6KB2	OMIT	CDC7	STRADA
	13.8667	100	157.963	181.957	80.6714	55.0246	44.0616	154.766	120.75	195.538	117.554	38.2097	64.6885	124.324	66.9002	73.941	97.8722	49.0527	58.0066	118.757	111.775	118.575	31.3754	90.463	159.581	29.9382	173.509	55.6093	132.708	257.109	22.4875	78.6748	73.5078	192.839	160.345	91.0182	145.815	57.057	125.229	143.173	389.83	100.18	91.0199	41.3441	69.9846	8.44996	58.185	92.8413	108.857
38	No Virus	Ctr	GSK3B		LIMK1		MAP3K4	MYLK	MAP2K7		RPS6KB2	AURKA	TRIO	AURKB	STK17B	NEK9	ABL1	CSNK1D	DYRK1A			GRK6		MARK3	ROR2	MAPK6	PRKX	LMTK2					PRKD2	CSNK1G1					NEK7	JAK1	MAP3K3	CSNK2B	CSNK1A1	EPHA7	PLK1	MAPK3		TTK
	29.82	100	80.5061	71.3108	124.549	257.73	76.0836	110.177	67.3968	45.9716	107.151	91.1697	202.117	47.5458	116.572	111.364	26.3303	155.579	120.514	60.5101	40.7068	43.1967	148.063	156.969	93.2165	54.3042	71.9332	173.576	96.4192	195.841	85.5631	142.742	115.692	185.445	104.408	352.248	53.303	85.4621	300.753	159.085	105.785	63.2096	67.4226	45.6693	92.7668	119.001	197.731	119.402	96.9712
39	No Virus	Ctr	PDPK1		RET		RPS6KA1	SGK1			TGFBR2			CDK2			CDK4			FLT3		PRKAR1A	OMIT		MAP2K4		CAMK4		CHEK1				CSNK1E				DAPK3	HCK					MAP3K8					MAPK14
	29.2872	100	56.2324	109.346	29.1008	54.0688	159.128	115.024	48.1756	60.1244	135.649	217.052	129.718	217.644	175.006	108.356	160.961	161.519	113.556	56.121	72.0724	155.177	120.923	52.8335	136.359	131.686	31.3035	175.613	104.271	220.846	164.651	185.209	84.9726	67.1212	75.6756	152.707	130.441	226.815	125.908	287.289	168.356	87.0299	49.9623	120.194	79.4315	95.4173	150.163	271.714	127.749
40	No Virus	Ctr	TEC					TXK		YES1					CAMK1	OMIT				IKBKE				BLK				DDR1			FRK				LYN					PHKG2		PIM1					ACVR1B
	26.9874	100	163.149	90.3213	247.887	27.9288	88.248	80.2582	110.997	104.513	76.4283	68.2196	100.885	167.984	96.0058	35.9164	87.2377	56.7523	49.467	103.647	90.1915	175.529	68.6524	100.077	135.967	153.213	79.1212	94.9851	161.096	107.337	119.783	126.278	90.8357	166.804	191.087	60.2598	134.019	126.417	142.074	60.2011	61.7604	94.9288	191.627	138.398	109.301	72.1528	89.116	33.1532	149.456
41	No Virus	Ctr	BCKDK		PAK4					CAMK2A				LIMK2				PCTK1					MAPK7				MAPK9					RET				CHEK2	STK38			SGK3					EIF2AK1
	17.8893	100	128.25	148.595	81.9113	145.897	40.7248	40.8191	165.57	48.8725	93.6845	106.17	151.815	128.422	48.4766	133.813	106.063	171.907	317.896	47.6613	100.468	124.1	188.596	98.7284	83.2975	145.325	168.322	108.104	170.438	141.351	72.6142	137.309	236.15	184.949	84.0602	140.193	182.689	241.574	262.933	156.624	167.81	99.5691	153.466	136.272	234.31	207.9	158.492	143.622	320.897
[truncated: 116 more columns]

## Sheet: Suppl. Data 2- Waterfall plot
Supplementary Data 2 (related to Figure 1A-C): Kinome-wide shRNA screen in MT-2 cells. Waterfall plot.
-0.333655		5.87847
0.758225		5.41427
-1.16235		5.28853
-0.195392		5.07087
-0.676409		4.75171
-0.507069		4.73961
-0.325431		4.58123
-0.916512		4.37733
-1.35255		4.31197
0.958326		4.24059
-1.04818		4.14763
-1.11478		4.12147
-0.599232		3.97774
-0.639074		3.97143
-0.965246		3.93404
0.158827		3.73245
-1.0372		3.72819
1.09093		3.64751
-1.5112		3.56911
0.197954		3.48677
2.01004		3.47965
-0.337335		3.44263
0.820712		3.42482
-0.666237		3.39791
-0.401081		3.39747
-1.52349		3.30655
-0.532921		3.22877
-0.700475		3.22331
-1.0764		3.20576
-0.0240258		3.18752
-0.683558		3.17542
-0.00371046		3.12996
-1.38637		3.11017
-0.504373		3.08652
-0.603132		3.07784
0.0477123		3.0653
0.578403		3.0562
-0.613916		3.04031
-0.98757		3.00809
0.658244		2.98578
0.121024		2.98554
		2.96379
-0.255786		2.95578
-0.174776		2.94762
-1.1133		2.93329
0.458419		2.91655
0.00826691		2.9164
-0.708438		2.90193
1.12667		2.88957
-1.20305		2.886
-1.10221		2.86155
-0.818189		2.85887
-1.54942		2.85685
-1.04385		2.83632
-0.480306		2.83442
-0.714952		2.83425
0.10464		2.80328
1.95945		2.79303
-1.02908		2.78483
0.612189		2.78291
0.0596817		2.77929
-0.0385901		2.77642
-0.373765		2.75479
-0.917923		2.74568
-0.607152		2.71357
0.936518		2.66611
-0.845642		2.6373
-0.713228		2.63452
-0.0143869		2.62441
-0.683249		2.61045
-0.817668		2.597
-1.31889		2.58703
-1.2308		2.57516
-0.90811		2.56917
-1.00819		2.55403
-0.54131		2.55306
-0.608798		2.53059
-0.573327		2.53022
0.947765		2.52709
-0.755462		2.52001
-0.169973		2.50196
-0.462827		2.4878
0.434203		2.4756
		2.47349
0.23588		2.43585
-1.00214		2.42295
0.00267228		2.408
-0.270182		2.3962
0.611979		2.37362
0.0802142		2.37108
1.9752		2.3707
-0.435867		2.35099
0.107374		2.34512
-1.18045		2.34472
-1.25597		2.34259
-0.749725		2.33642
-0.924234		2.33562
-1.23917		2.32942
0.68139		2.32489
1.00749		2.32185
-0.527385		2.30113
-0.320857		2.27442
-0.123644		2.26877
0.0294237		2.2525
-1.39387		2.20645
-1.63142		2.19566
0.0174661		2.19426
-1.10085		2.19248
1.79922		2.18563
-0.758487		2.16041
-0.393522		2.15772
-0.524547		2.15317
-1.02706		2.14475
-0.155379		2.14348
-0.845503		2.14265
-0.915106		2.1296
-1.36124		2.12746
0.554315		2.12707
-0.666802		2.12511
-1.34739		2.12504
-0.611371		2.11416
0.064054		2.11089
-1.40522		2.1046
1.96264		2.09427
-0.592285		2.08213
		2.07316
-0.265932		2.07223
-1.13741		2.06852
-0.764096		2.06501
-1.13946		2.06234
-0.252221		2.05823
-0.39507		2.05559
0.129998		2.04586
0.440646		2.04526
0.705019		2.04173
-0.00877702		2.03688
-0.633419		2.03653
-0.533018		2.02499
-0.931014		2.02053
-0.291767		2.01004
-0.759226		2.00978
-0.482963		1.9976
-0.943194		1.99398
-0.785605		1.9891
-0.258174		1.9752
0.760824		1.97426
-1.56453		1.96936
-0.581731		1.96554
1.43793		1.96264
-0.27712		1.96024
-0.862424		1.95945
-1.46201		1.95807
1.67364		1.95718
-0.782551		1.94423
-0.744815		1.94278
-0.837085		1.93102
0.223268		1.92709
-0.680532		1.91585
-0.163635		1.91187
-1.30671		1.90972
-0.612834		1.90729
-0.43538		1.90503
-1.00616		1.88014
2.11416		1.8766
-1.02087		1.87347
-1.42326		1.86546
0.392666		1.85877
		1.85802
-0.561697		1.84526
-1.02742		1.84433
-0.305692		1.83025
-1.12595		1.82221
-0.440033		1.81387
-0.123911		1.80972
-0.539538		1.80822
0.910922		1.80785
0.543072		1.80483
-1.27556		1.79922
-0.427935		1.79437
-0.340422		1.78726
-0.734701		1.78283
-1.05046		1.78204
-0.0604169		1.78198
1.00188		1.77757
-0.0793356		1.7741
-0.625439		1.76706
0.787992		1.76359
-1.41801		1.7584
0.485065		1.75757
-1.47709		1.75365
0.094541		1.74985
-0.529088		1.74424
-0.987756		1.73856
0.21809		1.73675
-0.207524		1.73565
-0.879979		1.73206
-1.32032		1.72964
-0.837651		1.72405
-0.642189		1.71644
2.408		1.71537
-0.816805		1.70861
-1.13867		1.70471
-0.897241		1.69825
-0.657755		1.69193
-1.17492		1.67581
-0.681992		1.67364
0.596346		1.67232
-0.494741		1.67172
-1.22628		1.66874
		1.65824
-1.25819		1.65598
0.89351		1.65519
-0.625943		1.65355
0.802798		1.65185
0.907113		1.64925
0.733435		1.64448
1.58998		1.64385
-1.32604		1.63984
0.663505		1.63827
0.608911		1.6336
-0.846279		1.6297
-0.893662		1.62553
-0.0545702		1.62093
-0.709368		1.62063
-1.29171		1.61801
0.587158		1.61788
-0.138975		1.61657
-0.916726		1.61155
-0.13902		1.60874
-1.4542		1.60817
-1.16683		1.59941
-0.501789		1.59625
-1.3031		1.59349
0.673169		1.58998
-0.595954		1.58899
-0.911055		1.5857
-1.07371		1.57164
-1.18814		1.56879
-1.79951		1.56769
-0.0192477		1.56579
-0.764343		1.56016
-0.851551		1.55941
-0.642951		1.5556
-0.615295		1.5553
-0.0266643		1.54639
-1.10772		1.54064
0.529189		1.53163
-0.157186		1.53121
-0.0825663		1.52973
-0.617731		1.52938
-1.22483		1.52631
		1.52603
0.0620177		1.52494
-1.21669		1.52158
-0.15403		1.51918
-0.550027		1.51791
-0.187535		1.51531
-0.48974		1.5104
-0.233138		1.49798
-0.0716837		1.49711
-0.0297009		1.488
0.781469		1.48098
-0.736533		1.47839
-0.847684		1.47567
0.0956897		1.47419
-0.855712		1.46501
-0.192959		1.46132
0.00600438		1.45877
-1.52383		1.45869
-1.20354		1.45176
-0.325622		1.45125
-1.21913		1.44695
-0.283205		1.44082
-1.5921		1.4391
0.366291		1.43793
2.08213		1.42947
0.606832		1.42592
0.269909		1.42317
0.114983		1.42058
0.248966		1.42032
-0.70325		1.42011
-0.204188		1.42011
-0.891241		1.4132
0.640473		1.41076
-1.44263		1.40894
0.278656		1.40833
0.395347		1.40562
-0.808395		1.40246
0.00557441		1.40235
-0.815712		1.39857
-1.11159		1.39813
-0.144563		1.39787
0.695509		1.39671
		1.39469
-0.986661		1.39234
0.622353		1.3922
-0.206482		1.39193
0.460299		1.38382
0.844918		1.38199
0.0811061		1.38131
0.0540257		1.37935
-0.377611		1.37747
-1.17165		1.37593
-0.647589		1.37482
-0.453498		1.3746
-0.79953		1.37247
-0.782612		1.36827
-1.37143		1.36628
-0.81371		1.36516
-1.15243		1.3588
-0.474948		1.35869
-0.83951		1.35522
0.666986		1.3471
-0.0591414		1.34527
-0.172257		1.34367
-0.43896		1.34293
-0.627711		1.34222
-0.862191		1.34155
-0.524084		1.3398
-1.55702		1.33644
-0.0709673		1.33504
-0.341418		1.33191
-0.47592		1.32882
-1.31811		1.32732
-1.44137		1.32361
-0.134828		1.32074
-0.963503		1.31882
-1.60082		1.3117
-1.2639		1.31067
1.34367		1.3048
1.15682		1.29664
-1.14552		1.29505
-0.92766		1.29364
-0.244368		1.29276
-1.10086		1.28945
		1.28477
-0.73816		1.28365
-0.961012		1.27868
-0.342773		1.27648
0.113836		1.27499
-0.922507		1.27437
-0.0786258		1.27379
-0.237796		1.27324
-1.15246		1.26845
-0.538529		1.26482
0.171359		1.25906
-0.289943		1.25809
1.00164		1.25317
-1.06138		1.25071
-0.37854		1.25016
-1.20905		1.2501
0.92146		1.24918
0.267567		1.24763
-0.720913		1.24224
-1.47948		1.23994
-1.50017		1.23924
-0.698165		1.23915
-0.649752		1.22919
-0.104741		1.22502
0.0414221		1.21844
-1.27662		1.20746
-0.0863218		1.20654
-0.846548		1.20201
-0.959197		1.1983
-0.978103		1.198
-0.362314		1.19699
0.71374		1.19698
-1.05434		1.1937
-0.000305849		1.19058
0.262597		1.19056
-0.407626		1.18911
-1.21508		1.18709
-0.0436267		1.18569
-0.203752		1.1848
0.23492		1.18382
-0.676687		1.18001
-0.411055		1.17808
		1.17711
-1.28239		1.177
0.94251		1.17646
-0.330194		1.17482
0.011223		1.17376
0.649778		1.16973
0.473847		1.16149
0.387084		1.15682
-0.679608		1.15253
0.426149		1.14897
-0.761368		1.14516
-0.133675		1.1435
-1.21512		1.14248
-0.413055		1.13716
-0.917969		1.13439
-1.04611		1.13226
-0.139354		1.13205
-0.30354		1.12802
-1.34975		1.1272
-0.940549		1.12667
0.180619		1.12632
-0.83615		1.12352
-1.61881		1.12266
2.52001		1.12137
-1.19512		1.11527
0.253948		1.11118
-0.387535		1.10844
-0.115032		1.10508
0.19222		1.10495
1.84526		1.10322
-1.71154		1.10226
-0.988633		1.09939
0.246357		1.09661
-0.188804		1.09435
-1.10478		1.09191
-1.25573		1.09093
-0.777833		1.08829
-1.265		1.08633
-0.449766		1.08395
1.488		1.0829
-0.803047		1.08281
-0.218854		1.08165
		1.08153
0.424571		1.07946
0.883047		1.07732
-0.99749		1.07278
-0.721789		1.06926
-0.0709435		1.06864
-0.914335		1.06721
-0.101		1.06541
-1.19279		1.06212
-0.907647		1.06142
0.004333		1.05996
-1.21714		1.05879
-1.20392		1.05687
-0.386056		1.05476
-1.10609		1.05368
-0.888847		1.05076
-1.0369		1.04995
-0.902885		1.04948
0.0367823		1.04923
0.912019		1.04776
-0.387062		1.04419
0.384802		1.04403
-0.727012		1.04251
0.131196		1.04052
0.548987		1.03725
0.409926		1.03387
-1.33828		1.03385
-0.882536		1.02974
-0.824451		1.02825
-0.651039		1.02632
-0.786533		1.02613
-0.0184228		1.02513
-0.356182		1.02424
-0.978396		1.0242
1.63984		1.02214
-0.723433		1.01524
0.0903814		1.0149
-0.857402		1.01293
1.25809		1.01282
0.143619		1.01276
-0.300221		1.01106
0.483775		1.01094
		1.00749
-0.601354		1.00232
0.078679		1.00188
-0.467855		1.00164
0.588094		1.00145
0.870743		1.00066
-0.603746		1.00033
0.291862		0.998513
-0.353622		0.997817
-0.932948		0.997419
0.122803		0.995864
-1.35245		0.994807
0.117279		0.99477
-0.708899		0.993809
-0.586206		0.991999
-0.0848816		0.991449
-0.0432229		0.991316
-1.73177		0.989326
0.712846		0.987559
-1.05632		0.986969
-0.754879		0.977102
-0.139477		0.976226
-1.32667		0.969945
-0.861928		0.968461
0.34921		0.966684
-0.584743		0.966112
-1.5208		0.965897
-1.56684		0.961095
0.259477		0.959465
-0.359826		0.959025
-1.1188		0.958326
-0.281381		0.955113
0.746168		0.955012
-0.905519		0.952319
1.19699		0.952274
-1.30424		0.951144
-1.04369		0.949498
0.0605937		0.948668
-1.12129		0.947765
1.49711		0.946987
0.732673		0.946741
0.123679		0.943626
		0.94251
-0.676368		0.936518
-0.694652		0.935512
-0.433709		0.93493
-0.304765		0.92852
0.595237		0.928179
-0.174243		0.928136
1.85802		0.926001
0.430782		0.925063
-0.0750188		0.924285
-0.451703		0.923267
-0.487414		0.922547
-0.774033		0.922398
-0.91352		0.921861
-0.560229		0.92146
0.225529		0.921343
0.442541		0.912354
0.126638		0.912286
-1.19284		0.912019
0.717732		0.910922
0.326697		0.908392
-0.926377		0.907306
-0.902703		0.907113
3.22331		0.900307
-1.03023		0.89975
0.753489		0.899285
-0.18945		0.899059
3.97774		0.898321
-1.51163		0.896379
0.389638		0.894617
-1.14729		0.894506
-1.09336		0.89351
0.719369		0.892404
-0.155499		0.889577
1.45176		0.888586
-1.23631		0.885569
-1.30126		0.883047
-0.823357		0.880106
-0.0587358		0.879602
0.840764		0.877232
-0.375322		0.87556
-1.10696		0.872293
		0.870743
-0.164912		0.865395
0.143287		0.865359
-0.589763		0.864873
0.864873		0.862892
-0.149602		0.861602
-0.346537		0.856018
0.333019		0.85372
0.096571		0.853674
-0.51732		0.852817
-0.00144457		0.852483
-1.04973		0.852358
-1.40747		0.850106
-0.0669874		0.850057
0.0631605		0.849492
-0.489616		0.848817
0.647649		0.848595
-0.25495		0.847642
-0.669196		0.847085
0.0374464		0.844918
-0.134638		0.844396
-0.441991		0.844121
-0.888148		0.841856
-0.941693		0.841327
-1.04992		0.840764
0.271312		0.83957
-0.473052		0.838971
-0.561761		0.836476
-0.647531		0.832351
-0.693482		0.830917
-1.2379		0.826336
-0.331929		0.824018
-0.934166		0.823864
-0.774037		0.822116
-1.35169		0.820712
0.643184		0.818748
-0.643873		0.817714
-0.714974		0.816643
-0.138901		0.815068
-0.185204		0.813009
-1.3003		0.809431
0.206652		0.809181
		0.808291
-0.628254		0.8081
-0.241326		0.806529
-0.499977		0.804482
-0.696188		0.803887
0.249957		0.802798
0.0875731		0.79928
-0.546476		0.798621
-0.114667		0.797326
0.436927		0.796863
-1.26468		0.796645
-0.547262		0.795494
-1.14748		0.794236
1.06864		0.794134
-0.920335		0.793079
-0.520751		0.793048
-0.648392		0.791869
-0.734609		0.789304
-0.09015		0.78843
0.852817		0.788004
0.908392		0.787992
0.14126		0.787249
-0.486016		0.786158
0.298478		0.784385
0.535134		0.783792
-0.133689		0.782203
-0.342171		0.781469
0.120715		0.781255
-0.87959		0.780812
0.0374144		0.779651
-1.25414		0.778533
-1.25033		0.774647
1.62093		0.772717
-0.618269		0.771889
-1.30734		0.770437
-0.282351		0.77015
-0.465188		0.76909
-0.346593		0.766014
-1.44787		0.765874
0.624561		0.76476
-0.510293		0.76283
-0.220509		0.760824
		0.758229
-1.2442		0.758225
-0.196405		0.755289
-0.00876599		0.754673
0.731702		0.753489
0.804482		0.753036
-0.282127		0.751181
0.619321		0.749229
-0.825253		0.749215
-0.308993		0.749061
0.132902		0.748993
-0.721241		0.747328
-1.07732		0.746553
0.0182027		0.746168
-1.65773		0.741086
-1.15196		0.741085
0.27368		0.740446
-0.831972		0.738388
-0.734726		0.737863
-0.104262		0.736802
0.123959		0.736366
-0.687793		0.735846
-1.39025		0.734194
-1.0645		0.73358
-1.83131		0.733435
-1.19356		0.732673
-1.31559		0.731702
-0.247177		0.730943
0.70223		0.730048
1.38131		0.72999
-0.103723		0.722967
0.0959739		0.722295
-1.04002		0.721973
-1.32932		0.721579
-0.850419		0.721025
-1.42901		0.719551
-1.38574		0.719369
-1.09809		0.71921
0.541719		0.717956
0.633148		0.717732
-0.979567		0.717161
0.793048		0.716766
		0.714508
-0.627385		0.714304
-0.694304		0.71374
-0.0986564		0.712846
-0.233785		0.711322
-0.710411		0.709356
-0.817258		0.709198
-0.129202		0.707959
-0.022737		0.707455
-0.38277		0.706331
-1.31688		0.70529
-0.814489		0.705019
-0.66814		0.70344
0.438252		0.70223
-0.700622		0.702031
-1.14431		0.701367
1.5556		0.701338
-1.37069		0.699847
-0.855541		0.699139
0.564889		0.6973
-0.343876		0.695952
0.589395		0.695509
-1.43214		0.694969
-0.44506		0.694284
0.783792		0.692173
-1.04974		0.687357
0.286333		0.68629
-0.924374		0.685521
-0.469435		0.684158
0.441799		0.68139
0.205193		0.681359
-1.06898		0.677869
-0.318393		0.677358
-1.07906		0.674426
-0.323063		0.67423
0.66885		0.673247
-0.656984		0.673169
-0.960259		0.673109
0.0019471		0.673018
-0.105166		0.672868
-1.09171		0.672843
3.04031		0.672133
		0.672069
-1.07986		0.671842
1.12802		0.66885
-0.958641		0.667449
-0.256905		0.666986
1.72964		0.665207
0.254732		0.663505
-0.49687		0.663187
-0.183272		0.661286
-0.514168		0.661255
-0.485026		0.660757
-0.654558		0.6604
-1.07416		0.660087
0.826336		0.65916
-0.712701		0.658312
-1.56522		0.658244
-0.891584		0.657921
-0.881668		0.657116
-0.468653		0.655643
0.207943		0.655527
1.25317		0.65534
-0.768535		0.653107
-0.771243		0.652653
0.474792		0.649778
0.626884		0.649269
-1.2093		0.647894
-1.28204		0.647649
0.266821		0.647437
-1.47938		0.646846
-0.760958		0.645412
-1.01341		0.644544
-0.891256		0.643184
0.623389		0.641565
-0.775343		0.640473
-0.414809		0.639869
-0.436662		0.639382
0.0251185		0.638541
-0.0251073		0.633813
-0.921722		0.633148
-0.989284		0.632994
-0.257695		0.632929
-1.11951		0.630993
		0.630192
-0.910983		0.628014
0.671842		0.627642
-0.412887		0.626884
-0.338885		0.626638
-0.433116		0.624561
0.0575536		0.623389
-0.472631		0.623282
0.0561938		0.622353
0.0218922		0.621986
-0.783944		0.621101
-1.04951		0.619983
0.00712272		0.619321
-0.693328		0.61921
-1.17547		0.616148
-0.805103		0.615072
0.736366		0.614513
-0.860304		0.61261
-1.39769		0.612189
-1.54205		0.611979
-1.02199		0.611654
-0.322347		0.611594
0.0219739		0.610878
4.75171		0.609321
0.535256		0.609282
-0.406804		0.608911
0.774647		0.607172
-0.631814		0.606832
-0.293377		0.603733
-1.24486		0.603319
-0.570959		0.600499
-1.17831		0.598378
-0.742978		0.597183
-1.0526		0.596346
-0.592824		0.595678
-0.127425		0.595237
-0.331284		0.59442
-0.132574		0.594406
-1.22656		0.593425
-0.743739		0.589395
-0.464824		0.588094
-0.306632		0.587158
		0.586553
-0.649965		0.585825
-0.0320354		0.585545
-0.737057		0.584974
-0.882182		0.584709
0.154975		0.584181
-0.0365161		0.581881
-0.547019		0.580958
0.159847		0.579606
-0.412948		0.579073
-0.184325		0.578995
-0.58827		0.578403
-0.307284		0.576907
-0.477087		0.575942
-0.431656		0.574223
-1.25553		0.574181
-1.22406		0.573477
-0.0379741		0.573337
-0.981326		0.572428
-0.535834		0.570526
-1.12968		0.570092
-0.974794		0.569752
-1.55184		0.565639
2.78291		0.565382
-0.562204		0.564889
2.03688		0.564238
-0.638499		0.563116
0.0495136		0.562909
0.614513		0.561699
-0.0246235		0.557795
-1.38966		0.556873
1.05996		0.554315
-0.751385		0.554027
-0.806305		0.551553
0.0675452		0.548987
-0.470357		0.54872
-0.920867		0.547358
-0.0279125		0.547146
-1.18823		0.544862
0.535527		0.543216
0.848817		0.543072
0.0571486		0.541956
		0.541719
1.24918		0.539039
-1.44786		0.538705
-0.823674		0.538494
-0.643767		0.537441
-0.700692		0.537093
-0.76764		0.535527
-0.92704		0.535256
-1.22386		0.535134
0.537441		0.532875
-1.13309		0.53139
0.180449		0.530904
-0.759162		0.529189
-0.714337		0.528211
-0.694006		0.525554
-1.04648		0.525287
0.271815		0.524735
0.639382		0.52184
0.0529618		0.51917
-0.520279		0.518558
0.124406		0.518396
1.73206		0.517932
0.276103		0.516384
-0.554753		0.516
-1.41191		0.515101
0.578995		0.513423
-0.944172		0.511585
0.420162		0.50957
0.564238		0.509192
-1.19486		0.508996
0.0615098		0.508995
-0.174586		0.506967
-1.43127		0.50645
-1.15344		0.505291
0.853674		0.505019
-0.342257		0.504828
-1.3702		0.501206
0.42602		0.500383
0.00823099		0.497508
-0.796383		0.49585
1.04995		0.492165
		0.491398
-0.755712		0.490562
0.701367		0.490128
-0.261278		0.49009
0.611654		0.487604
0.35005		0.487049
0.000834227		0.485065
-0.113146		0.484659
-0.603924		0.483775
-0.200224		0.480279
-0.959082		0.478786
-1.38486		0.47832
-0.352677		0.477775
-0.369166		0.476764
-0.355757		0.475507
0.600499		0.47531
1.42317		0.474792
-0.63217		0.474417
-0.698217		0.473847
1.37247		0.473801
-0.210124		0.471673
-1.14961		0.471672
-0.527297		0.468256
1.9976		0.468248
0.0557959		0.467857
-0.613553		0.467561
-1.44595		0.467386
-0.030673		0.466712
0.375103		0.464109
-1.50569		0.462257
-0.808672		0.461049
0.156486		0.460741
-1.2366		0.460325
-1.34138		0.460299
0.0551596		0.460294
-0.659294		0.458419
-0.0853265		0.458334
-0.460644		0.454954
0.563116		0.453102
-1.03989		0.450754
-0.312646		0.450108
-0.333412		0.450011
		0.449301
-0.398427		0.447453
-0.0173572		0.444224
-0.0911816		0.442541
-0.780876		0.441799
-0.333708		0.441543
-0.195392		0.440646
3.97143		0.438663
0.721579		0.438252
-0.628977		0.438214
-1.49815		0.437873
-0.430594		0.437697
-0.946329		0.437364
-0.483405		0.437174
-1.47471		0.436927
0.672843		0.436663
-0.125317		0.436239
1.14248		0.434203
-0.653399		0.432935
0.366346		0.432524
0.303256		0.43217
-0.362966		0.432053
-0.992653		0.430782
-0.854463		0.430467
-0.247575		0.42889
1.23924		0.426149
0.476764		0.42602
0.432524		0.425412
-0.772115		0.424571
-0.220076		0.424449
-1.35386		0.423904
-0.680984		0.420186
-0.809466		0.420162
-1.09958		0.41995
1.02825		0.419238
1.06721		0.419052
-1.21571		0.419019
0.603319		0.418275
-0.41826		0.416255
0.245858		0.412876
0.239822		0.411819
-0.570946		0.409926
		0.404534
0.584974		0.403105
-0.0187005		0.402245
-1.25513		0.400777
-0.475436		0.398129
-0.14232		0.396181
-0.488128		0.395962
1.67581		0.395347
1.53163		0.394323
-0.419024		0.392666
-0.713811		0.392277
-0.28869		0.391417
-0.7319		0.39117
0.258213		0.389638
-0.523684		0.388657
0.0716195		0.387084
1.13205		0.38632
0.436239		0.384802
0.0442648		0.384347
0.849492		0.383864
-0.316845		0.383622
0.275039		0.382855
0.219773		0.382741
-0.0993123		0.380035
-0.632169		0.376076
0.570092		0.375103
0.0048052		0.374649
0.570526		0.37087
-0.716313		0.368748
-1.16596		0.367954
-0.961544		0.366346
-0.299343		0.366291
-1.4351		0.359979
-0.603249		0.35766
-0.941297		0.356769
-1.18526		0.356694
-0.292569		0.355814
-1.39233		0.355444
-1.01725		0.354462
0.173923		0.354162
0.505291		0.352659
0.383864		0.350742
		0.35005
-0.416333		0.34921
-0.99417		0.348797
-0.0225823		0.346339
-1.0137		0.345955
0.0770069		0.345816
-0.427865		0.344423
-0.0559335		0.34411
0.0577525		0.342712
0.0805355		0.341958
-0.218096		0.341806
-0.962727		0.341565
-0.799238		0.340419
0.0166038		0.339527
0.303388		0.338717
0.749229		0.336093
-0.434673		0.335777
1.29364		0.334012
-1.0095		0.33383
1.77757		0.333019
-0.858722		0.33082
-0.785865		0.330596
-0.769122		0.329906
-0.465485		0.32722
2.2525		0.326909
-0.817187		0.326697
0.186466		0.326409
0.966684		0.325948
-0.752502		0.322755
-0.682897		0.322694
-0.788332		0.322652
-0.978542		0.322057
2.61045		0.322012
-0.653513		0.321131
-0.627866		0.321046
-0.0153587		0.320235
-0.718886		0.317597
0.817714		0.31729
-0.745881		0.317
-1.37131		0.316067
-0.635234		0.31393
0.737863		0.313587
		0.312723
-0.979722		0.310407
0.848595		0.310334
-0.152694		0.304868
-0.766782		0.304604
1.99398		0.304326
-0.38182		0.303388
0.888586		0.303256
-0.688683		0.301974
-0.321937		0.301838
-0.587173		0.298478
-0.757156		0.2965
-0.0428368		0.296421
-0.618127		0.294346
0.340419		0.293796
-0.64431		0.291878
0.342712		0.291862
-0.0142497		0.290128
-1.02477		0.289283
0.49585		0.288034
0.37087		0.286964
-0.393031		0.286333
-1.45457		0.284495
-0.122031		0.284067
-0.633138		0.283823
0.487049		0.281982
-0.239021		0.281339
-0.380394		0.28062
-0.426599		0.278833
-0.604416		0.278656
-0.809989		0.2781
0.424449		0.277236
-0.658532		0.27666
-0.52798		0.276103
0.317		0.275807
1.16973		0.275039
-0.603041		0.274935
-0.997162		0.274881
0.818748		0.274271
0.850106		0.273704
-0.391034		0.27368
-0.189097		0.27252
		0.272303
-0.923953		0.271985
-0.472647		0.271957
-0.614822		0.271815
-0.290021		0.271312
-0.178505		0.270136
-0.174527		0.269909
-0.984133		0.268369
0.736802		0.267567
0.321131		0.266894
-0.850547		0.266821
0.237943		0.266146
-0.166735		0.263247
0.694284		0.262597
-0.232854		0.262333
-0.135855		0.261907
1.3398		0.261583
-0.981788		0.260474
-1.30646		0.259644
1.73675		0.259477
-0.716515		0.259071
0.14817		0.258213
-0.33388		0.258129
0.0627228		0.256427
0.609321		0.254881
0.355814		0.254732
-0.0588156		0.254574
0.76283		0.253948
-0.51299		0.252622
2.16041		0.252508
-0.0941463		0.252455
-0.208862		0.250929
0.250929		0.249957
-0.79534		0.248966
1.17482		0.24863
0.420186		0.24827
-0.619788		0.24679
0.189652		0.246357
-0.368959		0.245858
-0.24809		0.245022
0.626638		0.244505
0.770437		0.244348
		0.242228
-1.16506		0.24222
1.2501		0.24179
-0.863587		0.239865
-0.439072		0.239822
1.3588		0.237943
0.18987		0.236049
-0.240029		0.23588
-0.797167		0.234929
-1.41624		0.23492
0.128799		0.234145
-1.02609		0.234016
-0.647464		0.231899
-0.594237		0.231541
-0.513705		0.230782
-1.35482		0.230067
-1.43009		0.229319
0.657921		0.229176
-1.02997		0.228862
0.354462		0.228836
-0.164979		0.22794
-1.10248		0.226216
0.172128		0.225529
0.525554		0.223268
0.83957		0.222365
-0.210586		0.219773
-1.30325		0.219299
-0.771328		0.21809
-0.700878		0.216083
0.0256015		0.215582
-0.739006		0.215537
0.115402		0.213312
0.894506		0.212626
-0.427043		0.212475
0.877232		0.211236
0.687357		0.211166
-1.44526		0.210941
2.1046		0.210592
1.16149		0.210538
1.54639		0.209825
-0.200895		0.208283
0.322694		0.207943
-0.0141317		0.207041
-0.753155		0.206652
0.398129		0.205876
-0.321472		0.205322
-1.00521		0.205193
-0.63911		0.20373
-0.395798		0.202263
0.341958		0.202212
0.170561		0.200737
2.02053		0.199201
-0.886385		0.197954
-0.446954		0.19626
0.816643		0.195844
-0.521553		0.195296
-1.08973		0.195154
-0.535796		0.195072
1.27499		0.193221
0.254881		0.192573
-1.27062		0.192538
-1.31513		0.19222
-0.663763		0.19187
-1.6448		0.191817
0.31729		0.191272
0.525287		0.191115
-0.622197		0.190344
-0.019916		0.18987
-0.471923		0.189652
2.79303		0.188749
-0.448024		0.187102
0.177294		0.186692
-1.11651		0.186466
-0.845488		0.18472
-0.987227		0.184382
-0.779373		0.183791
-0.378984		0.182056
-0.855628		0.181337
0.222365		0.18126
-1.50702		0.180643
-0.53607		0.180619
0.681359		0.180449
-0.00930719		0.178631
-0.735399		0.177294
		0.176572
-0.969205		0.175104
-0.243675		0.173923
-1.67573		0.172128
-0.0991424		0.172106
0.491398		0.171359
0.326909		0.170926
-0.731327		0.170561
-0.560615		0.169079
-0.772545		0.168803
-0.246967		0.168429
-0.60633		0.167908
-0.322794		0.16476
-1.00339		0.160591
-0.779463		0.160037
-1.10842		0.159864
0.59442		0.159847
1.08395		0.159832
-0.358827		0.159225
-0.240596		0.158827
-1.37548		0.158323
0.215582		0.156486
0.384347		0.156127
2.80328		0.154975
-0.668889		0.154745
-0.499077		0.154732
-1.58359		0.152656
-0.0485571		0.152475
-0.661023		0.152352
2.14348		0.150747
-0.603682		0.150424
-1.03469		0.150015
-0.346631		0.148473
-0.531752		0.14817
1.07278		0.147722
-0.645607		0.147346
-0.154309		0.145358
-0.642105		0.143986
0.34411		0.143619
0.997817		0.143287
0.0906686		0.142785
0.260474		0.142689
		0.14126
0.441543		0.139702
1.71644		0.138558
-1.28185		0.138272
-0.416702		0.135609
-0.823506		0.135246
-0.399521		0.135094
-0.287548		0.134527
-1.15513		0.132902
-0.637472		0.132261
0.793079		0.131942
-1.06707		0.131196
1.04251		0.130188
-0.0623282		0.129998
-1.32862		0.12892
0.313587		0.128799
-0.569286		0.128675
-0.715404		0.128596
0.658312		0.126638
3.22877		0.124406
1.1983		0.124212
-0.547552		0.123959
-0.100336		0.123679
-0.114892		0.123307
-1.05114		0.122803
2.71357		0.122184
-0.317994		0.121024
2.04586		0.120715
-0.571569		0.117279
1.95718		0.115402
-1.53231		0.115238
-1.07368		0.114983
-0.829717		0.113836
-0.729946		0.113314
-0.0467474		0.111113
1.27868		0.109126
-0.61957		0.10813
-0.721643		0.107374
-0.0722869		0.10709
-0.54516		0.106162
-0.454908		0.105707
1.78198		0.10464
		0.102687
-0.246176		0.102399
1.07946		0.101594
-0.199877		0.100855
2.04173		0.100746
0.236049		0.100548
0.721025		0.0998279
-0.792224		0.096571
-0.973597		0.0959739
-0.874827		0.0956897
-0.660978		0.094541
-1.1901		0.0942877
0.925063		0.0935469
-0.954283		0.093
-0.126921		0.0928137
0.100548		0.0921946
0.43217		0.0910076
-0.766688		0.0909143
-1.14417		0.0906686
0.073899		0.0903814
-0.200958		0.0903207
-0.629401		0.0902402
-1.03057		0.0900354
-0.483081		0.0899994
3.0653		0.0886111
-0.516699		0.0884309
-0.50757		0.0883461
-0.27284		0.0875731
-1.2206		0.0865771
-0.955298		0.08558
-0.437406		0.08535
1.25906		0.0849731
-1.17231		0.0846954
-0.6584		0.0811812
1.0242		0.0811061
0.76909		0.0805355
-0.706544		0.0803347
1.11527		0.0802142
1.00145		0.078679
-0.819954		0.0777277
0.714508		0.0776883
0.993809		0.0770069
		0.0761937
-0.436421		0.0745157
0.538705		0.073899
-0.752456		0.0733082
0.122184		0.0716195
2.4756		0.069023
0.228836		0.0689491
1.75757		0.0676849
0.556873		0.0675452
-0.635746		0.0651058
-0.684945		0.064054
-0.794981		0.0631605
-0.390196		0.0627228
-0.257526		0.0621432
0.0777277		0.0620177
0.159864		0.0615098
0.49009		0.0605937
0.646846		0.0601424
-0.994976		0.0596817
0.437697		0.0594464
0.160037		0.0577525
0.242228		0.0575536
-1.51456		0.0571486
0.367954		0.0569121
0.946987		0.0561938
0.969945		0.0557959
1.64385		0.0551596
2.98578		0.0543508
-0.188167		0.0540257
-0.988692		0.0529618
-1.0714		0.0527624
-0.320162		0.0518266
0.192573		0.0517884
-0.708443		0.0513251
3.42482		0.0510421
0.0909143		0.0497653
0.345955		0.0495136
0.615072		0.0477123
-0.245981		0.0442648
-0.688274		0.0442179
1.08829		0.0437664
-0.559206		0.0437059
		0.043179
-0.0523787		0.0414613
-0.373717		0.0414221
-0.630936		0.0408771
-0.561297		0.0408503
0.872293		0.0404438
0.921343		0.0398326
0.803887		0.0374464
1.06541		0.0374144
0.544862		0.0367823
0.00716996		0.0361607
-1.22512		0.034771
0.0517884		0.0340514
0.266894		0.0337621
-0.000448227		0.0331283
0.423904		0.0331015
0.286964		0.032395
-0.0508475		0.0303606
1.1272		0.0303507
0.341806		0.0301203
-0.0540334		0.0297466
0.813009		0.0294237
0.47832		0.0288972
0.412876		0.0279702
0.31393		0.0278352
-0.690911		0.0256015
0.42889		0.0252529
-0.059169		0.0251185
-0.898539		0.0233535
-0.466751		0.0228949
-0.444721		0.0227782
0.152656		0.0227562
0.134527		0.0219739
-1.10968		0.0218922
1.76706		0.0210873
1.24763		0.0207222
-0.440338		0.0182027
-0.452099		0.0174661
3.56911		0.0166038
0.497508		0.0138506
-0.925575		0.0136026
0.304868		0.0113249
		0.011223
-1.23291		0.00957658
-1.10609		0.00880591
-0.399526		0.00826691
-0.0258687		0.00823099
0.506967		0.00716996
-0.874053		0.00712272
0.192538		0.00600438
0.195154		0.00557441
-0.0931108		0.0048052
0.0910076		0.00439854
-0.40012		0.004333
1.58899		0.00379139
0.252455		0.00290388
-0.973943		0.00267228
-1.28439		0.0019471
-0.842363		0.00117672
0.10813		0.000834227
-0.534446		0.000210336
0.543216		-0.000241978
0.245022		-0.000305849
0.320235		-0.000337069
0.258129		-0.000373785
-0.93686		-0.000448227
3.44263		-0.00144457
1.35869		-0.00299009
-0.414032		-0.00371046
-0.971934		-0.00490177
-1.17556		-0.00659122
-0.979633		-0.00815594
0.183791		-0.00876599
-0.616717		-0.00877702
-0.743742		-0.00888665
-1.1211		-0.00930719
1.18709		-0.0120232
0.87556		-0.0132965
-0.820977		-0.0135123
0.391417		-0.0141317
-1.03266		-0.0142497
0.154745		-0.0143869
0.209825		-0.0151686
0.959025		-0.0153587
		-0.0173572
-1.3899		-0.0177689
0.581881		-0.0184228
-0.0734625		-0.0187005
-0.178465		-0.0189235
0.518396		-0.0192477
-0.15821		-0.019916
1.94278		-0.0213548
-0.362893		-0.0225823
-0.0284212		-0.022737
1.32074		-0.0240258
-0.681761		-0.0241971
0.158323		-0.0246235
-0.431049		-0.0251073
-1.0938		-0.0256818
0.579606		-0.0258687
0.661255		-0.0260457
1.12266		-0.0266643
-0.262327		-0.026762
1.39193		-0.0275177
1.41076		-0.0279125
-1.0372		-0.0284212
0.115238		-0.0296183
1.27379		-0.0297009
2.53059		-0.0301485
0.926001		-0.030673
0.987559		-0.0312708
-0.25755		-0.0320354
-0.717489		-0.0321621
-0.639695		-0.033607
0.392277		-0.0344227
-0.292401		-0.0365161
0.168803		-0.0379741
-1.35282		-0.0385901
0.54872		-0.04101
1.198		-0.0413834
-1.03485		-0.0414952
-0.974876		-0.0422639
-0.537626		-0.0425112
1.63827		-0.0428368
0.0928137		-0.0432229
1.86546		-0.0436267
		-0.0444337
-1.24012		-0.0453516
-0.911512		-0.0458557
-0.234556		-0.0467474
-0.884183		-0.0475805
-0.80659		-0.0485571
-0.109557		-0.0489828
0.711322		-0.0494653
0.677358		-0.050669
1.82221		-0.0508475
-0.0779334		-0.0523787
-1.1122		-0.0530315
0.00880591		-0.0534111
1.64925		-0.0536437
0.124212		-0.0537001
0.32722		-0.0539554
1.62063		-0.0540334
-0.00888665		-0.0544281
0.786158		-0.0545702
0.808291		-0.0550326
-0.313582		-0.0559335
1.01524		-0.0587358
-0.85993		-0.0588156
1.79437		-0.0588868
-1.32766		-0.0591098
2.55306		-0.0591414
0.0210873		-0.059169
0.89975		-0.0594013
2.32185		-0.0599926
1.52973		-0.0604169
0.210592		-0.0616836
0.182056		-0.0618769
-0.832127		-0.0619397
-0.372783		-0.0623282
0.935512		-0.0631363
-0.763237		-0.0669874
-0.611585		-0.0680925
0.0745157		-0.0681766
2.77642		-0.0706617
0.0849731		-0.0709435
0.33383		-0.0709673
2.19426		-0.0716837
		-0.0719321
-0.788709		-0.0722869
-0.505587		-0.0734625
-0.744478		-0.07474
-0.348231		-0.0750188
2.12746		-0.0757816
-0.640113		-0.0770737
-0.113146		-0.0779334
0.838971		-0.0786258
-0.789064		-0.0793356
-0.630977		-0.0803804
0.0651058		-0.0804858
-1.11023		-0.0805485
0.0935469		-0.0825663
-0.0616836		-0.0828916
-0.465096		-0.0848816
-0.553034		-0.0853265
0.795494		-0.0863218
-0.597676		-0.0865806
0.71921		-0.0869042
-0.327362		-0.0875918
-0.0828916		-0.0899141
-0.598183		-0.09015
-1.30429		-0.0911816
2.90193		-0.0913168
-0.544684		-0.0931108
-0.289711		-0.0936342
2.14265		-0.0941463
-0.901733		-0.0985452
1.19056		-0.0986564
-0.664942		-0.0991424
-0.194334		-0.0991529
-0.625804		-0.0993123
-0.415518		-0.100336
-0.883253		-0.101
0.50645		-0.101454
-0.52537		-0.101797
0.350742		-0.103723
0.595678		-0.104145
2.56917		-0.104262
-0.926479		-0.104741
0.557795		-0.105166
		-0.105211
-0.588405		-0.105662
0.67423		-0.107736
-0.584656		-0.108884
0.991316		-0.109557
-0.841677		-0.110791
-0.398437		-0.112048
-0.939709		-0.113146
0.467857		-0.113146
0.191817		-0.113739
-0.158225		-0.114667
-0.431187		-0.114796
1.91187		-0.114892
-0.911081		-0.115032
-0.918691		-0.115063
0.695952		-0.119111
2.1296		-0.119756
0.178631		-0.122031
-1.36323		-0.123356
-0.806227		-0.123407
-0.558175		-0.123644
-0.627569		-0.123911
0.205876		-0.125317
1.38199		-0.125768
3.39791		-0.126827
-0.259497		-0.126921
-0.38369		-0.127425
-0.0618769		-0.129202
-0.594204		-0.130001
-0.629499		-0.13063
-1.44626		-0.132074
-0.2712		-0.132574
-0.530871		-0.133675
0.339527		-0.133689
-0.80439		-0.134638
0.524735		-0.134828
-0.169486		-0.135305
4.14763		-0.135855
-0.224782		-0.136969
0.738388		-0.137736
-0.902475		-0.138901
0.72999		-0.138975
		-0.13902
0.102399		-0.139354
-0.0594013		-0.139477
-1.08266		-0.139738
1.09191		-0.140308
0.492165		-0.140603
-0.4093		-0.141873
-1.07715		-0.14232
-1.08276		-0.144563
-0.876952		-0.146053
-0.210447		-0.148211
-0.566952		-0.1496
-0.0539554		-0.149602
-0.731278		-0.150917
-0.843065		-0.151243
-0.15488		-0.152694
2.07223		-0.15403
1.05076		-0.154309
-0.591143		-0.15488
0.92852		-0.155379
-0.236266		-0.155499
-0.880997		-0.157186
0.951144		-0.15821
3.93404		-0.158225
-1.05712		-0.159349
-0.263405		-0.159471
-1.30034		-0.162367
-0.0453516		-0.162961
2.78483		-0.163108
-1.1457		-0.163635
-0.993777		-0.164912
-0.59286		-0.164961
-0.595328		-0.164979
-0.0803804		-0.166389
0.0288972		-0.166735
0.841856		-0.166948
-1.12831		-0.169486
-0.311061		-0.169973
-0.880167		-0.170044
-0.513492		-0.170658
-0.391901		-0.172257
-0.320471		-0.174243
		-0.174259
-0.361218		-0.174527
0.516		-0.174586
-1.48373		-0.174776
-0.845195		-0.176097
-0.749603		-0.177496
-0.429077		-0.17783
-0.666501		-0.178465
-0.62171		-0.178505
-0.151243		-0.178694
-0.298796		-0.179523
-0.624572		-0.181598
-0.0530315		-0.182457
-0.420357		-0.183272
-0.635618		-0.184325
0.27666		-0.185204
0.288034		-0.185913
-1.07866		-0.187535
1.44695		-0.188167
0.368748		-0.188804
0.176572		-0.189097
-0.280005		-0.18945
0.000210336		-0.189858
4.58123		-0.190985
-0.231859		-0.191363
-0.621808		-0.192959
0.79928		-0.194334
0.231541		-0.194508
0.0331283		-0.195392
0.0303606		-0.195392
-0.263787		-0.196103
-1.14767		-0.196405
-0.621377		-0.19881
-0.911246		-0.199877
0.645412		-0.200187
-0.653355		-0.200224
0.234929		-0.200524
-0.452073		-0.200895
-0.815316		-0.200958
-1.08409		-0.202546
1.09661		-0.203436
0.509192		-0.203752
		-0.204188
-0.989742		-0.204572
1.18001		-0.205239
-0.593497		-0.205459
0.899059		-0.205809
1.39671		-0.206482
-0.688525		-0.207524
-0.940517		-0.208862
-0.0936342		-0.210124
-0.944471		-0.210447
-0.40593		-0.210586
-0.992506		-0.215071
0.949498		-0.216002
-0.810287		-0.218096
-0.431933		-0.218854
0.477775		-0.219295
1.12632		-0.220076
0.444224		-0.220275
-0.176097		-0.220509
1.01282		-0.221813
0.169079		-0.222058
-1.11901		-0.224782
-0.457633		-0.225691
0.341565		-0.226581
2.57516		-0.227192
0.65916		-0.228391
0.460325		-0.229336
-0.277529		-0.229735
-0.228391		-0.231752
-0.793084		-0.231859
-0.0301485		-0.232854
1.57164		-0.233138
-1.3934		-0.233725
-1.27307		-0.233785
-0.026762		-0.234556
-0.447823		-0.236266
-0.716931		-0.237796
-1.21675		-0.23876
-1.15017		-0.239021
-0.00299009		-0.239707
0.277236		-0.240029
0.244505		-0.240596
		-0.240786
-0.529782		-0.241326
-0.0804858		-0.241805
-0.546435		-0.242114
-0.150917		-0.242557
1.34293		-0.243675
-0.285498		-0.244368
0.730943		-0.245072
1.61657		-0.245981
0.53139		-0.246176
-1.15026		-0.246967
-1.6417		-0.247177
-0.298778		-0.247575
-0.189858		-0.24809
-0.574908		-0.249117
0.484659		-0.24947
0.508996		-0.250219
1.09435		-0.252221
-0.221813		-0.252884
-0.792225		-0.252939
0.301838		-0.253977
-0.656731		-0.254032
0.150424		-0.254251
-0.374867		-0.25495
-0.665684		-0.255315
0.623282		-0.2556
0.639869		-0.255786
2.02499		-0.256794
-0.729163		-0.256905
-0.787597		-0.257189
-1.14171		-0.257526
0.758229		-0.25755
-1.3413		-0.257695
-1.29922		-0.258098
1.10495		-0.258174
-0.798835		-0.258314
-0.200524		-0.259497
-0.775877		-0.259631
-0.425181		-0.260466
-0.630457		-0.260513
-0.170658		-0.261278
1.75365		-0.262327
		-0.263405
-0.0631363		-0.263787
-0.448392		-0.26516
0.142785		-0.265932
-0.271869		-0.268944
1.5553		-0.270182
-0.162961		-0.2712
0.907306		-0.271272
0.27252		-0.271869
0.00957658		-0.27187
-0.0120232		-0.271987
-1.68193		-0.27284
-0.105211		-0.273282
1.34155		-0.273303
0.0510421		-0.275005
1.03725		-0.27712
1.7741		-0.277529
0.432935		-0.279819
0.230782		-0.279859
-1.21449		-0.280005
1.05368		-0.281381
-1.29057		-0.281921
1.04923		-0.282127
-1.68624		-0.282351
-0.664301		-0.282512
0.24827		-0.283089
0.85372		-0.283205
0.188749		-0.2843
-0.574981		-0.284453
-0.98771		-0.285498
-1.31747		-0.287548
-0.933874		-0.28869
-1.20757		-0.288944
-1.41976		-0.289711
-0.65048		-0.289943
-1.02279		-0.289952
0.538494		-0.290021
-1.7231		-0.290067
-0.0213548		-0.290998
-0.384381		-0.291268
-0.742501		-0.291752
1.3471		-0.291767
		-0.292401
-1.25642		-0.292524
-0.703924		-0.292569
-0.644388		-0.293377
-0.0489828		-0.293412
1.52603		-0.294665
-0.706767		-0.297549
1.02613		-0.297833
-0.00490177		-0.298407
-0.1496		-0.298778
-0.000337069		-0.298796
-1.65722		-0.299343
-0.196103		-0.300221
2.26877		-0.30064
0.513423		-0.30146
0.226216		-0.303412
0.68629		-0.30354
0.355444		-0.304765
-1.1924		-0.305692
1.6336		-0.306632
0.228862		-0.306671
-0.00659122		-0.307284
-0.873482		-0.308993
0.673109		-0.310215
-1.00222		-0.311028
0.753036		-0.311061
0.216083		-0.312502
2.74568		-0.312646
0.208283		-0.313582
-1.61697		-0.314522
-0.562333		-0.314714
-0.0444337		-0.315961
3.0562		-0.316845
0.128596		-0.317752
-1.35682		-0.317994
0.190344		-0.318393
0.142689		-0.319316
-0.957512		-0.319535
1.19058		-0.320162
0.458334		-0.320471
-0.48138		-0.320527
0.586553		-0.320857
		-0.321472
-0.636742		-0.321541
0.862892		-0.321937
-0.354063		-0.322347
0.852483		-0.322794
1.51531		-0.323063
-0.0413834		-0.325431
0.991999		-0.325622
-0.271272		-0.326042
-0.291752		-0.326582
0.707959		-0.326755
-1.68469		-0.327362
0.551553		-0.330194
-0.0132965		-0.330201
-0.865007		-0.331284
0.229319		-0.331823
1.17808		-0.331929
-0.903042		-0.333184
-0.670333		-0.333412
1.55941		-0.333655
-0.314522		-0.333708
-0.628034		-0.33388
0.322057		-0.334222
1.03385		-0.337335
1.59941		-0.337926
2.83442		-0.338237
0.968461		-0.338885
0.032395		-0.339425
0.6973		-0.339697
-1.09417		-0.340422
-1.3837		-0.341418
-0.521419		-0.341659
1.60874		-0.342171
-1.09409		-0.342257
3.00809		-0.342773
-0.315961		-0.343876
-0.04101		-0.344803
-0.424034		-0.345985
-0.0151686		-0.346537
2.32942		-0.346593
-1.34284		-0.346631
0.35766		-0.347078
		-0.348231
-0.227192		-0.349175
-0.0494653		-0.350431
-0.297549		-0.352677
0.219299		-0.353067
0.388657		-0.35325
-1.24321		-0.353622
-1.09295		-0.354063
-0.715661		-0.354582
1.05879		-0.35459
-0.279859		-0.354947
-1.62667		-0.355757
-1.83095		-0.356182
2.52709		-0.356246
-0.817163		-0.358331
-0.24947		-0.358827
3.07784		-0.35928
-0.797308		-0.359826
-0.729132		-0.359992
1.39857		-0.360462
-0.254032		-0.361218
1.61155		-0.362314
-0.771238		-0.362701
2.55403		-0.362893
-0.529178		-0.362966
0.210941		-0.364754
-0.401637		-0.367103
-1.37075		-0.367429
-0.27187		-0.368705
-0.497112		-0.368959
-0.0985452		-0.369166
1.76359		-0.371533
-1.19928		-0.372627
-1.28116		-0.372783
-0.337926		-0.372891
0.0233535		-0.373717
-0.898553		-0.373765
-0.177496		-0.374867
-0.360462		-0.375322
0.113314		-0.377611
0.447453		-0.37854
3.08652		-0.378894
		-0.378984
0.345816		-0.38037
0.0761937		-0.380372
-0.283089		-0.380394
-0.281921		-0.380882
2.6373		-0.381287
0.706331		-0.38182
0.530904		-0.38277
-0.174259		-0.38369
0.335777		-0.383946
-0.920832		-0.384381
-0.809053		-0.386056
-0.380882		-0.387062
1.61788		-0.387535
-1.42746		-0.387569
0.211236		-0.388024
-0.741344		-0.388048
-1.63521		-0.388646
-1.25927		-0.390196
-0.773037		-0.390845
-0.159471		-0.391034
-0.922592		-0.391647
-0.726957		-0.391901
2.11089		-0.393031
0.741085		-0.393308
0.0252529		-0.393522
0.474417		-0.393743
[truncated: 1,321 more rows]
