# Supplementary material for: The tyrosine kinase KDR is essential for the survival of HTLV-1-infected T cells by stabilizing the Tax oncoprotein
Source: Nat Commun. 2024 Jun 25;15:5380. doi: 10.1038/s41467-024-49737-5 (PMC11199648; doi:10.1038/s41467-024-49737-5)
Supplement: Supplementary file 6 — Supplementary Data 3 [file 41467_2024_49737_MOESM6_ESM.xlsx]

## Sheet: Suppl. Data 3
Supplementary Data 3 (related to Figure 7C): Details of tyrosine phosphoproteomics data from MT-2 cells treated with SU 1498.
Legend: * - phosphorylation, # - oxidized methionine, § - known site, Blue Text - CST antibody available, Bold Intensity = manually reviewed values, Red intensity = multiple identifications for one m/z.
																MS2 Spectrum Number				Retention Time				-Log Expect				Mass Accuracy (ppm)				Unique Delta -Log Expect				Xcorr				Discriminant				AScore
Index	Index in Detail	Protein Type	Gene Name	Protein Name	Site	Description	Accession	URL	kD	-7/+7 peptide	Upstream Kinase	Downstream Target	Peptide	Charge	Calc. m/z	MT-2 0ug (CS36810)	MT-2 0ug (CS36811)	MT-2 5ug (CS36812)	MT-2 5ug (CS36813)	MT-2 0ug (CS36810)	MT-2 0ug (CS36811)	MT-2 5ug (CS36812)	MT-2 5ug (CS36813)	MT-2 0ug (CS36810)	MT-2 0ug (CS36811)	MT-2 5ug (CS36812)	MT-2 5ug (CS36813)	MT-2 0ug (CS36810)	MT-2 0ug (CS36811)	MT-2 5ug (CS36812)	MT-2 5ug (CS36813)	MT-2 0ug (CS36810)	MT-2 0ug (CS36811)	MT-2 5ug (CS36812)	MT-2 5ug (CS36813)	MT-2 0ug (CS36810)	MT-2 0ug (CS36811)	MT-2 5ug (CS36812)	MT-2 5ug (CS36813)	MT-2 0ug (CS36810)	MT-2 0ug (CS36811)	MT-2 5ug (CS36812)	MT-2 5ug (CS36813)	MT-2 0ug (CS36810)	MT-2 0ug (CS36811)	MT-2 5ug (CS36812)	MT-2 5ug (CS36813)	Species	Motif
1	Actin-binding
2	1	Actin-binding	SHROOM1;SHROOM1	SHROOM1;SHROOM1 iso	§62;62	Protein Shroom1	Q2M3G4;Q2M3G4-2	http://www.phosphosite.org/proteinAction.do?id=16998&showAllSites=true	90.7	LPYLDWDyVRVVWGG			TQSPGTDLLPYLDWDY*VR	2	1110.01	57581	58925			105.303	105.154			11.9245	13.3686			0.2883	0.2432			0.6385	0.652476			3.755	3.796			1.43403	1.52162			65	38			human	1
3	2	Actin-binding	SHROOM1;SHROOM1	SHROOM1;SHROOM1 iso	§62;62	Protein Shroom1	Q2M3G4;Q2M3G4-2	http://www.phosphosite.org/proteinAction.do?id=16998&showAllSites=true	90.7	LPYLDWDyVRVVWGG			TQSPGTDLLPYLDWDY*VR	2	1110.01	57624				105.37				13.4672				0.2883				0.715187				4.151				1.63059				51				human	1
4	3	Actin-binding	SHROOM1;SHROOM1	SHROOM1;SHROOM1 iso	§62;62	Protein Shroom1	Q2M3G4;Q2M3G4-2	http://www.phosphosite.org/proteinAction.do?id=16998&showAllSites=true	90.7	LPYLDWDyVRVVWGG			TQSPGTDLLPYLDWDY*VR	3	740.34	57610	58908	58869	59442	105.344	105.128	105.318	105.261	11.9136	10.6904	14.1649	11.6946	0.3647	0.3107	0.1621	0.7969	0.519965	0.556393	0.675475	0.608785	4.669	4.077	4.376	4.684	1.31932	1.24941	1.47466	1.25327	60	50	50	50	human	1
5	4	Actin-binding	WDR1;WDR1	WDR1;WDR1 iso3	§238;§98	WD repeat-containing protein 1	O75083;O75083-3	http://www.phosphosite.org/proteinAction.do?id=4099&showAllSites=true	66.2	KAHDGGIyAISWSPD			AHDGGIY*AISWSPDSTHLLSASGDKTSK	4	746.097				36986				71.3638				11.2976				1.4877				0.274426				4.883				0.680031				55	human	1
6	Adaptor/scaffold
7	5	Adaptor/scaffold	ABI1;ABI1;ABI1;ABI1;ABI1;ABI1;ABI1;ABI1;ABI1;ABI1;ABI1;ABI1	Abi-1;Abi-1 iso1;Abi-1 iso1;Abi-1 iso1;Abi-1 iso2;Abi-1 iso3;Abi-1 iso4;Abi-1 iso5;Abi-1 iso6;Abi-1 iso7;Abi-1 iso8;Abi-1 iso9	§196;§191;132;§213;191;196;§196;§191;§196;§196;§196;§196	Abl interactor 1	Q8IZP0;Q8IZP0-1;Q8IZP0-1;Q8IZP0-1;Q8IZP0-2;Q8IZP0-3;Q8IZP0-4;Q8IZP0-5;Q8IZP0-6;Q8IZP0-7;Q8IZP0-8;Q8IZP0-9	http://www.phosphosite.org/proteinAction.do?id=3268&showAllSites=true	55	RGTLGRNtPYKTLEP	Abl	PIK3R1	NT*PYKTLEPVKPPTVPNDYMTSPAR	3	966.137	31287	32837		33283	65.7418	65.6818		65.7504	7.3439	6.13727		6.90309	-0.2277	0.2795		0.6314	0.460967	0.353032		0.40532	1.925	1.448		1.731	0.847678	0.757708		0.724192	0	6		0	human
8	6	Adaptor/scaffold	ABI1;ABI1;ABI1;ABI1;ABI1;ABI1;ABI1;ABI1;ABI1;ABI1;ABI1;ABI1	Abi-1;Abi-1 iso1;Abi-1 iso1;Abi-1 iso1;Abi-1 iso2;Abi-1 iso3;Abi-1 iso4;Abi-1 iso5;Abi-1 iso6;Abi-1 iso7;Abi-1 iso8;Abi-1 iso9	§196;§191;132;§213;191;196;§196;§191;§196;§196;§196;§196	Abl interactor 1	Q8IZP0;Q8IZP0-1;Q8IZP0-1;Q8IZP0-1;Q8IZP0-2;Q8IZP0-3;Q8IZP0-4;Q8IZP0-5;Q8IZP0-6;Q8IZP0-7;Q8IZP0-8;Q8IZP0-9	http://www.phosphosite.org/proteinAction.do?id=3268&showAllSites=true	55	RGTLGRNtPYKTLEP	Abl	PIK3R1	NT*PYKTLEPVKPPTVPNDYMTSPAR	3	966.137		32810				65.6393				7.28316				0.4037				0.345824				1.988				0.764942				0			human
9	7	Adaptor/scaffold	ABI1;ABI1;ABI1;ABI1;ABI1;ABI1;ABI1;ABI1;ABI1;ABI1;ABI1;ABI1	Abi-1;Abi-1 iso1;Abi-1 iso1;Abi-1 iso1;Abi-1 iso2;Abi-1 iso3;Abi-1 iso4;Abi-1 iso5;Abi-1 iso6;Abi-1 iso7;Abi-1 iso8;Abi-1 iso9	§200;195;136;217;195;200;§200;195;§200;§200;§200;§200	Abl interactor 1	Q8IZP0;Q8IZP0-1;Q8IZP0-1;Q8IZP0-1;Q8IZP0-2;Q8IZP0-3;Q8IZP0-4;Q8IZP0-5;Q8IZP0-6;Q8IZP0-7;Q8IZP0-8;Q8IZP0-9	http://www.phosphosite.org/proteinAction.do?id=3268&showAllSites=true	55	GRNTPYKtLEPVKPP			NTPYKT*LEPVKPPTVPNDYMTSPAR	3	966.137	31346	32854		33176	65.8332	65.7075		65.5683	5.30715	6.58503		5.5391	-0.176	0.176		-0.3312	0.171114	0.409865		0.275149	1.55	1.573		1.312	0.608581	0.824186		0.628179	0	0		0	human
10	8	Adaptor/scaffold	ABI1;ABI1;ABI1;ABI1;ABI1;ABI1;ABI1;ABI1;ABI1;ABI1;ABI1;ABI1	Abi-1;Abi-1 iso1;Abi-1 iso1;Abi-1 iso1;Abi-1 iso2;Abi-1 iso3;Abi-1 iso4;Abi-1 iso5;Abi-1 iso6;Abi-1 iso7;Abi-1 iso8;Abi-1 iso9	§213;§208;149;230;208;213;§213;§208;§213;§213;§213;§213	Abl interactor 1	Q8IZP0;Q8IZP0-1;Q8IZP0-1;Q8IZP0-1;Q8IZP0-2;Q8IZP0-3;Q8IZP0-4;Q8IZP0-5;Q8IZP0-6;Q8IZP0-7;Q8IZP0-8;Q8IZP0-9	http://www.phosphosite.org/proteinAction.do?id=3268&showAllSites=true	55	PPTVPNDyMTSPARL	Abl	PIK3R1	TLEPVKPPTVPNDY*M#TSPAR	3	770.368	27841		28786	29558	60.1739		59.5807	59.7308	5.91364		7.13018	10.8386	-0.2726		-0.6231	0.4154	0.206856		0.474467	0.659713	1.014		1.63	2.542	0.708109		0.86551	1.14261	0		4	11	human	1
11	9	Adaptor/scaffold	ABI1;ABI1;ABI1;ABI1;ABI1;ABI1;ABI1;ABI1;ABI1;ABI1;ABI1;ABI1	Abi-1;Abi-1 iso1;Abi-1 iso1;Abi-1 iso1;Abi-1 iso2;Abi-1 iso3;Abi-1 iso4;Abi-1 iso5;Abi-1 iso6;Abi-1 iso7;Abi-1 iso8;Abi-1 iso9	§213;§208;149;230;208;213;§213;§208;§213;§213;§213;§213	Abl interactor 1	Q8IZP0;Q8IZP0-1;Q8IZP0-1;Q8IZP0-1;Q8IZP0-2;Q8IZP0-3;Q8IZP0-4;Q8IZP0-5;Q8IZP0-6;Q8IZP0-7;Q8IZP0-8;Q8IZP0-9	http://www.phosphosite.org/proteinAction.do?id=3268&showAllSites=true	55	PPTVPNDyMTSPARL	Abl	PIK3R1	TLEPVKPPTVPNDY*M#TSPAR	3	770.368				29525				59.6735				9.10458				0.3505				0.555422				2.289				1.01709				4	human	1
12	10	Adaptor/scaffold	ABI1;ABI1;ABI1;ABI1;ABI1;ABI1;ABI1;ABI1;ABI1;ABI1;ABI1;ABI1	Abi-1;Abi-1 iso1;Abi-1 iso1;Abi-1 iso1;Abi-1 iso2;Abi-1 iso3;Abi-1 iso4;Abi-1 iso5;Abi-1 iso6;Abi-1 iso7;Abi-1 iso8;Abi-1 iso9	§213;§208;149;230;208;213;§213;§208;§213;§213;§213;§213	Abl interactor 1	Q8IZP0;Q8IZP0-1;Q8IZP0-1;Q8IZP0-1;Q8IZP0-2;Q8IZP0-3;Q8IZP0-4;Q8IZP0-5;Q8IZP0-6;Q8IZP0-7;Q8IZP0-8;Q8IZP0-9	http://www.phosphosite.org/proteinAction.do?id=3268&showAllSites=true	55	PPTVPNDyMTSPARL	Abl	PIK3R1	TLEPVKPPTVPNDY*MTSPAR	3	765.036	31391	33283	33001	33340	65.9032	66.3703	66.3659	65.8407	11.284	11.399	10.262	10.3002	-0.0915	0.183	0.0784	-0.4183	0.6232	0.667237	0.589845	0.582515	2.686	2.641	2.603	2.341	1.22717	1.22233	1.14799	1.06767	4	11	0	4	human	1
13	11	Adaptor/scaffold	ABI1;ABI1;ABI1;ABI1;ABI1;ABI1;ABI1;ABI1;ABI1;ABI1;ABI1;ABI1	Abi-1;Abi-1 iso1;Abi-1 iso1;Abi-1 iso1;Abi-1 iso2;Abi-1 iso3;Abi-1 iso4;Abi-1 iso5;Abi-1 iso6;Abi-1 iso7;Abi-1 iso8;Abi-1 iso9	§213;§208;149;230;208;213;§213;§208;§213;§213;§213;§213	Abl interactor 1	Q8IZP0;Q8IZP0-1;Q8IZP0-1;Q8IZP0-1;Q8IZP0-2;Q8IZP0-3;Q8IZP0-4;Q8IZP0-5;Q8IZP0-6;Q8IZP0-7;Q8IZP0-8;Q8IZP0-9	http://www.phosphosite.org/proteinAction.do?id=3268&showAllSites=true	55	PPTVPNDyMTSPARL	Abl	PIK3R1	TLEPVKPPTVPNDY*MTSPAR	3	765.036		32927	32651	33690		65.8215	65.8176	66.3912		10.6904	11.4112	11.426		0.2091	0.2091	0.2222		0.588301	0.605137	0.605281		2.416	2.584	2.606		1.16985	1.19101	1.16199		11	11	4	human	1
14	12	Adaptor/scaffold	ABI1;ABI1;ABI1;ABI1;ABI1;ABI1;ABI1;ABI1;ABI1;ABI1;ABI1;ABI1	Abi-1;Abi-1 iso1;Abi-1 iso1;Abi-1 iso1;Abi-1 iso2;Abi-1 iso3;Abi-1 iso4;Abi-1 iso5;Abi-1 iso6;Abi-1 iso7;Abi-1 iso8;Abi-1 iso9	§215;210;151;232;210;215;§215;210;§215;§215;§215;§215	Abl interactor 1	Q8IZP0;Q8IZP0-1;Q8IZP0-1;Q8IZP0-1;Q8IZP0-2;Q8IZP0-3;Q8IZP0-4;Q8IZP0-5;Q8IZP0-6;Q8IZP0-7;Q8IZP0-8;Q8IZP0-9	http://www.phosphosite.org/proteinAction.do?id=3268&showAllSites=true	55	TVPNDYMtSPARLGS			NTPYKTLEPVKPPTVPNDYMT*SPAR	3	966.137				32627				64.7281				6.4023				1.1282				0.477703				1.196				0.672363				0	human
15	13	Adaptor/scaffold	ABI1;ABI1;ABI1;ABI1;ABI1;ABI1;ABI1;ABI1;ABI1;ABI1;ABI1;ABI1	Abi-1;Abi-1 iso1;Abi-1 iso1;Abi-1 iso1;Abi-1 iso2;Abi-1 iso3;Abi-1 iso4;Abi-1 iso5;Abi-1 iso6;Abi-1 iso7;Abi-1 iso8;Abi-1 iso9	§23;§23;§23;§23;23;23;§23;§23;§23;§23;§23;§23	Abl interactor 1	Q8IZP0;Q8IZP0-1;Q8IZP0-1;Q8IZP0-1;Q8IZP0-2;Q8IZP0-3;Q8IZP0-4;Q8IZP0-5;Q8IZP0-6;Q8IZP0-7;Q8IZP0-8;Q8IZP0-9	http://www.phosphosite.org/proteinAction.do?id=3268&showAllSites=true	55	KRALIESyQNLTRVA			ALIESY*QNLTR	2	694.335	29159	30754	30488	31172	62.3194	62.3299	62.3619	62.3365	6.74715	7.20204	5.10073	6.06198	0.2736	-0.2592	-0.3889	-0.9506	0.132393	0.0940999	0.0542703	0.0884525	1.881	2.028	2.07	1.913	0.965676	0.945399	0.851587	0.771643	9	9	9	9	human	1
16	14	Adaptor/scaffold	ABI2;ABI2;ABI2;ABI2	Abi-2;Abi-2 iso2;Abi-2 iso3;Abi-2 iso4	§198;192;147;192	Abl interactor 2	Q9NYB9;Q9NYB9-2;Q9NYB9-3;Q9NYB9-4	http://www.phosphosite.org/proteinAction.do?id=6879&showAllSites=true	55.6	TLGRHSPyRTLEPVR			HSPY*RTLEPVRPPVVPNDYVPSPTR	4	739.123	31204		32373	33053	65.6154		65.3894	65.3721	5.37161		8.95468	5.86328	1.0147		0.8524	-0.3382	0.180654		0.55092	0.418215	1.433		2.685	1.907	0.504286		0.912559	0.79047	0		0	0	human	1
17	15	Adaptor/scaffold	ABI2;ABI2;ABI2;ABI2	Abi-2;Abi-2 iso2;Abi-2 iso3;Abi-2 iso4	§200;194;149;194	Abl interactor 2	Q9NYB9;Q9NYB9-2;Q9NYB9-3;Q9NYB9-4	http://www.phosphosite.org/proteinAction.do?id=6879&showAllSites=true	55.6	GRHSPYRtLEPVRPP			HSPYRT*LEPVRPPVVPNDYVPSPTR	4	739.123		32668				65.4213				6.90658				-0.0271				0.404325				1.798				0.902151				0			human
18	16	Adaptor/scaffold	ABI2;ABI2;ABI2;ABI2	Abi-2;Abi-2 iso2;Abi-2 iso3;Abi-2 iso4	§213;§207;162;207	Abl interactor 2	Q9NYB9;Q9NYB9-2;Q9NYB9-3;Q9NYB9-4	http://www.phosphosite.org/proteinAction.do?id=6879&showAllSites=true	55.6	PPVVPNDyVPSPTRN			TLEPVRPPVVPNDY*VPSPTR	3	771.726	34764	36286			70.9996	70.9406			6.73518	7.93554			-3.4727	-3.8226			0.383746	0.455082			1.934	1.82			0.331763	0.26594			8	8			human	1
19	17	Adaptor/scaffold	AFAP1	AFAP	§483	Actin filament-associated protein 1	Q8N556	http://www.phosphosite.org/proteinAction.do?id=6254&showAllSites=true	80.7	RVISANPyLGGTSNG			VISANPY*LGGTSNGYAHPSGTALHYDDVPCINGSLK	4	957.195		37078	36961			72.1328	72.3164			14.7399	15.6556			0.3343	0.0627			0.136953	0.174452			4.282	4.127			0.939739	0.932752			15	12		human	1
20	18	Adaptor/scaffold	AFAP1	AFAP	§491	Actin filament-associated protein 1	Q8N556	http://www.phosphosite.org/proteinAction.do?id=6254&showAllSites=true	80.7	LGGTSNGyAHPSGTA			VISANPYLGGTSNGY*AHPSGTALHYDDVPCINGSLK	4	957.195	36579	38083			73.6886	73.6526			8.67572	11.0778			0.1985	-0.5746			0.0408307	0.0426299			3.226	3.648			0.718843	0.729654			8	3			human	1
21	19	Adaptor/scaffold	AFAP1;AFAP1	AFAP;AFAP iso2	§353;353	Actin filament-associated protein 1	Q8N556;Q8N556-2	http://www.phosphosite.org/proteinAction.do?id=6254&showAllSites=true	80.7	EDVPTCGyLNVLSNS			KKPSTDEQTSSAEEDVPTCGY*LNVLSNSR	4	823.872	29801	31326			63.3725	63.2832			4.97469	5.57025			1.141	0.6676			0.267498	0.325975			1.047	1.318			0.524061	0.670088			1	9			human	1
22	20	Adaptor/scaffold	AKAP11	AKAP11	§424	A-kinase anchor protein 11	Q9UKA4	http://www.phosphosite.org/proteinAction.do?id=15115&showAllSites=true	210.4	PRKPESPyGNLCDAP			KPESPY*GNLCDAPDSPRPVK	3	769.687	20472	22067	21680	22275	47.0057	46.9404	46.9306	46.9115	7.96257	5.78781	12.6162	14.3224	-0.1689	0.2079	0.1299	0.1559	0.505745	0.245215	0.696442	0.692551	1.569	0.934	3.45	3.423	1.00097	0.745855	1.31436	1.33273	4	4	0	4	human	1
23	21	Adaptor/scaffold	AKAP13;AKAP13;AKAP13	AKAP13;AKAP13 iso2;AKAP13 iso4	1751;1755;1733	A-kinase anchor protein 13	Q12802;Q12802-2;Q12802-4	http://www.phosphosite.org/proteinAction.do?id=5723&showAllSites=true	307.4	KVSRTFSyIKNKMSS			TFSY*IK	2	419.691	23633	25266	25002		52.6698	52.6573	52.8299		4.84771	5.28819	4.60906		-0.1668	-0.2383	-0.0953		0.133048	0.160602	0.109575		1.405	1.434	1.436		0.972587	0.990023	1.04541		9	9	9		human	1
24	22	Adaptor/scaffold	AKAP13;AKAP13;AKAP13	AKAP13;AKAP13 iso2;AKAP13 iso4	1751;1755;1733	A-kinase anchor protein 13	Q12802;Q12802-2;Q12802-4	http://www.phosphosite.org/proteinAction.do?id=5723&showAllSites=true	307.4	KVSRTFSyIKNKMSS			TFSY*IKNK	2	540.76		17822	17379	17913		39.1253	39.0638	39.0112		4.4908	5.93554	6.2426		-0.037		0.1664		0.00207344	0.23399	0.229541		0.646	0.941	1.012		0.572363	0.979463	0.87858		24	9	9	human	1
25	23	Adaptor/scaffold	AP1B1;AP1B1;AP1B1;AP1B1;AP2B1;AP2B1;AP2B1	AP1B1;AP1B1 iso2;AP1B1 iso3;AP1B1 iso4;AP2B1;AP2B1 iso2;AP2B1 iso3	§136;136;136;136;§136;136;79	AP-1 complex subunit beta-1	Q10567;Q10567-2;Q10567-3;Q10567-4;P63010;P63010-2;P63010-3	http://www.phosphosite.org/proteinAction.do?id=8524&showAllSites=true	104.6	CLKDEDPyVRKTAAV			CLKDEDPY*VR	2	687.792	16921	18554	18126	18667	40.3632	40.4974	40.4739	40.4144	7.47108	7.34969	6.88941	6.09745	0.0872	-0.0436	-0.2181	-0.378	0.410754	0.310856	0.407196	0.338743	1.224	1.617	1.338	1.01	1.06728	1.03648	1.07505	0.844273	1000	1000	1000	1000	human	1
26	24	Adaptor/scaffold	AP1B1;AP1B1;AP1B1;AP1B1;AP2B1;AP2B1;AP2B1	AP1B1;AP1B1 iso2;AP1B1 iso3;AP1B1 iso4;AP2B1;AP2B1 iso2;AP2B1 iso3	§136;136;136;136;§136;136;79	AP-1 complex subunit beta-1	Q10567;Q10567-2;Q10567-3;Q10567-4;P63010;P63010-2;P63010-3	http://www.phosphosite.org/proteinAction.do?id=8524&showAllSites=true	104.6	CLKDEDPyVRKTAAV			CLKDEDPY*VR	2	687.792			18121				40.464				7.21042				-0.3053				0.33852				1.364				0.980465				1000		human	1
27	25	Adaptor/scaffold	AP1B1;AP1B1;AP1B1;AP1B1;AP2B1;AP2B1;AP2B1	AP1B1;AP1B1 iso2;AP1B1 iso3;AP1B1 iso4;AP2B1;AP2B1 iso2;AP2B1 iso3	§136;136;136;136;§136;136;79	AP-1 complex subunit beta-1	Q10567;Q10567-2;Q10567-3;Q10567-4;P63010;P63010-2;P63010-3	http://www.phosphosite.org/proteinAction.do?id=8524&showAllSites=true	104.6	CLKDEDPyVRKTAAV			CLKDEDPY*VR	3	458.863	16961	18553		18678	40.4425	40.4961		40.4387	7.74232	7.72584		7.42946	-0.1961	-0.109		-0.3051	0.452415	0.422108		0.438627	2.458	2.76		2.558	1.08937	1.12911		1.03865	1000	1000		1000	human	1
28	26	Adaptor/scaffold	AP1B1;AP1B1;AP1B1;AP1B1;AP2B1;AP2B1;AP2B1	AP1B1;AP1B1 iso2;AP1B1 iso3;AP1B1 iso4;AP2B1;AP2B1 iso2;AP2B1 iso3	§136;136;136;136;§136;136;79	AP-1 complex subunit beta-1	Q10567;Q10567-2;Q10567-3;Q10567-4;P63010;P63010-2;P63010-3	http://www.phosphosite.org/proteinAction.do?id=8524&showAllSites=true	104.6	CLKDEDPyVRKTAAV			CLKDEDPY*VRK	3	501.562	13971	15453	15026	15580	34.3029	34.3434	34.4478	34.4628	8.85387	7.22841	6.31426	7.61979		-0.2393	-0.0997	-0.1994	0.279661	0.350528	0.0862662	0.251222	2.194	1.935	1.888	1.878	1.00251	0.897994	0.718261	0.816567	1000	1000	1000	1000	human	1
29	27	Adaptor/scaffold	AP3D1;AP3D1;AP3D1;AP3D1;AP3D1	AP3D1;AP3D1 iso2;AP3D1 iso3;AP3D1 iso4;AP3D1 iso5	§682;591;513;§682;682	AP-3 complex subunit delta-1	O14617;O14617-2;O14617-3;O14617-4;O14617-5	http://www.phosphosite.org/proteinAction.do?id=13148&showAllSites=true	130.1	EQANNPFyIKSSPSP			KQEQANNPFY*IK	2	780.366	28671	30261	30004	30626	61.5297	61.5452	61.5573	61.4575	8.1296	9.00261	8.27819	8.5376	0.2947	0.1794	0.3332	0.3332	0.482605	0.596283	0.525039	0.522006	1.639	2.172	2.608	2.881	1.06772	1.24307	1.224	1.19438	1000	1000	1000	1000	human	1
30	28	Adaptor/scaffold	AP3D1;AP3D1;AP3D1;AP3D1;AP3D1	AP3D1;AP3D1 iso2;AP3D1 iso3;AP3D1 iso4;AP3D1 iso5	§682;591;513;§682;682	AP-3 complex subunit delta-1	O14617;O14617-2;O14617-3;O14617-4;O14617-5	http://www.phosphosite.org/proteinAction.do?id=13148&showAllSites=true	130.1	EQANNPFyIKSSPSP			KQEQANNPFY*IK	3	520.58				30633				61.4703				7.1463				0.461				0.328136				2.252				0.888005				1000	human	1
31	29	Adaptor/scaffold	APBB1IP	RIAM	§380	Amyloid beta A4 precursor protein-binding family B member 1-interacting protein	Q7Z5R6	http://www.phosphosite.org/proteinAction.do?id=8962&showAllSites=true	73.1	KYKAPTDyCFVLKHP			YKAPTDY*CFVLKHPQIQK	3	772.713	26991				58.6624				5.40782				1.6306				0.000205131				1.191				0.196355				4				human	1
32	30	Adaptor/scaffold	APBB1IP	RIAM	§380	Amyloid beta A4 precursor protein-binding family B member 1-interacting protein	Q7Z5R6	http://www.phosphosite.org/proteinAction.do?id=8962&showAllSites=true	73.1	KYKAPTDyCFVLKHP			YKAPTDY*CFVLKHPQIQK	4	579.787	26956	28434		28835	58.5994	58.3837		58.3743	11.0395	10.9508		12.3979	0.6727	0.2932		0.2242	0.168758	0.139768		0.159978	2.585	2.698		3.709	0.66248	0.749481		0.792069	20	20		20	human	1
33	31	Adaptor/scaffold	APBB1IP;RAPH1;RAPH1;RAPH1;RAPH1;RAPH1;RAPH1;RAPH1;RAPH1;RAPH1	RIAM;RAPH1;RAPH1 iso2;RAPH1 iso3;RAPH1 iso4;RAPH1 iso5;RAPH1 iso6;RAPH1 iso7;RAPH1 iso8;RAPH1 iso9	§341;427;427;454;452;427;479;454;452;479	Amyloid beta A4 precursor protein-binding family B member 1-interacting protein	Q7Z5R6;Q70E73;Q70E73-2;Q70E73-3;Q70E73-4;Q70E73-5;Q70E73-6;Q70E73-7;Q70E73-8;Q70E73-9	http://www.phosphosite.org/proteinAction.do?id=8962&showAllSites=true	73.1	LRASGIYyVPKGKTK			ASGIYY*VPKGK	2	631.813	20719	22336		22577	47.4309	47.3985		47.4231	4.46344	4.28651		5.8041	-0.1583	-0.0633		0.1266	0.0915028	0.0138957		0.206501	0.724	0.825		1.077	0.632998	0.563815		0.774173	9	9		9	human	1
34	32	Adaptor/scaffold	APBB1IP;RAPH1;RAPH1;RAPH1;RAPH1;RAPH1;RAPH1;RAPH1;RAPH1;RAPH1	RIAM;RAPH1;RAPH1 iso2;RAPH1 iso3;RAPH1 iso4;RAPH1 iso5;RAPH1 iso6;RAPH1 iso7;RAPH1 iso8;RAPH1 iso9	§341;427;427;454;452;427;479;454;452;479	Amyloid beta A4 precursor protein-binding family B member 1-interacting protein	Q7Z5R6;Q70E73;Q70E73-2;Q70E73-3;Q70E73-4;Q70E73-5;Q70E73-6;Q70E73-7;Q70E73-8;Q70E73-9	http://www.phosphosite.org/proteinAction.do?id=8962&showAllSites=true	73.1	LRASGIYyVPKGKTK			ASGIYY*VPKGK	2	631.813	20681				47.3664				4.08884				-0.1583				0.0811673				0.615				0.554188				9				human	1
35	33	Adaptor/scaffold	APLP1;APLP1	APLP1;APLP1 iso2	§638;639	Amyloid beta precursor like protein 1	P51693;P51693-2	http://www.phosphosite.org/proteinAction.do?id=17080&showAllSites=true	72.1	RELQRHGyENPTYRF			HGY*ENPTYR	2	608.743	13062	14609	14174	14767	32.3062	32.5155	32.7308	32.7337	6.14752	10.1469	8.54516	7.85387	0.3614	0.3285	0.575	0.5092	0.285825	0.562419	0.436487	0.436016	1.183	2.135	1.695	1.502	1.01601	1.36161	1.1673	1.10385	44	44	31	31	human	1
36	34	Adaptor/scaffold	APLP1;APLP1	APLP1;APLP1 iso2	§643;644	Amyloid beta precursor like protein 1	P51693;P51693-2	http://www.phosphosite.org/proteinAction.do?id=17080&showAllSites=true	72.1	HGYENPTyRFLEERP			HGYENPTY*R	2	608.743	13759				33.8168				4.69037				-0.1971				0.0944886				0.547				0.667983				4				human	1
37	35	Adaptor/scaffold	APLP1;APLP1	APLP1;APLP1 iso2	§643;644	Amyloid beta precursor like protein 1	P51693;P51693-2	http://www.phosphosite.org/proteinAction.do?id=17080&showAllSites=true	72.1	HGYENPTyRFLEERP			HGYENPTY*RFLEERP	3	663.295	31786	33336			66.5011	66.4505			7.23807	10.4225			0.1055	0.196			0.411058	0.581434			2.503	2.936			0.981582	1.13689			7	0			human	1
38	36	Adaptor/scaffold	APLP1;APLP1	APLP1;APLP1 iso2	642;643	Amyloid beta precursor like protein 1	P51693;P51693-2	http://www.phosphosite.org/proteinAction.do?id=17080&showAllSites=true	72.1	RHGYENPtYRFLEER			HGYENPT*YRFLEERP	3	663.295			33088	33773			66.4943	66.5143			8.28988	8.16941			0.0452	0.1809			0.48452	0.449462			2.101	2.294			1.01802	0.974265			0	0	human
39	37	Adaptor/scaffold	ARID4A;ARID4A;ARID4A	RbBP1;RbBP1 iso2;RbBP1 iso3	1202;1148;1133	AT-rich interactive domain-containing protein 4A	P29374;P29374-2;P29374-3	http://www.phosphosite.org/proteinAction.do?id=5822&showAllSites=true	142.7	EIRKYYMsLKSEVAT			YYMS*LKSEVATIDR	3	585.939				14296				31.7657				5.03621				-1.0411				0.000280741				1.527				0.402239				20	human
40	38	Adaptor/scaffold	ARRB2;ARRB2;ARRB2	ARRB2;ARRB2 iso3;ARRB2 iso4	§48;48;48	Beta-arrestin-2	P32121;P32121-3;P32121-4	http://www.phosphosite.org/proteinAction.do?id=2625&showAllSites=true	46.1	VVLVDPDyLKDRKVF			DFVDHLDKVDPVDGVVLVDPDY*LK	3	931.453	49190				92.7507				13				0.6764				0.663957				3.187				1.10081				1000				human	1
41	39	Adaptor/scaffold	BCAR1;BCAR1;BCAR1;BCAR1;BCAR1;BCAR1;BCAR1;BCAR1	P130Cas;P130Cas iso2;P130Cas iso3;P130Cas iso4;P130Cas iso5;P130Cas iso6;P130Cas iso7;P130Cas iso8	§387;405;405;239;§385;433;405;387	Breast cancer anti-estrogen resistance protein 1	P56945;P56945-2;P56945-3;P56945-4;P56945-5;P56945-6;P56945-7;P56945-8	http://www.phosphosite.org/proteinAction.do?id=1118&showAllSites=true	93.3	RPGPGTLyDVPRERV			RPGPGTLY*DVPRER	3	564.945	20665	22287	21877		47.3383	47.3162	47.2645		6.89279	6.53611	6.767		-0.2478	-0.3894	0.0885		0.39312	0.400681	0.386462		1.177	1.34	1.139		0.836886	0.801639	0.865812		0	0	0		human	1
42	40	Adaptor/scaffold	BCAR3;BCAR3	BCAR3;BCAR3 iso3	§213;122	Breast cancer anti-estrogen resistance protein 3	O75815;O75815-3	http://www.phosphosite.org/proteinAction.do?id=6821&showAllSites=true	92.5	LRLSEAYsRVQYQFE			LSEAYS*R	2	453.192	12165	13703			30.4403	30.6109			3.99568	4.21325			0.0221	-0.5296			0.0465529	0.11005			1.003	1.162			0.703437	0.750257			0	0			human
43	41	Adaptor/scaffold	CACYBP;CACYBP	CACYBP;CACYBP iso3	§199;156	Calcyclin-binding protein	Q9HB71;Q9HB71-3	http://www.phosphosite.org/proteinAction.do?id=9293&showAllSites=true	26.2	MNVLKKIyEDGDDDM			KIY*EDGDDDM#KR	3	527.548	9836	11320		11244	25.1886	25.4046		25.3778	5.21968	5.00922		4.06803	-0.2464	-0.2464		0.0758	0.161491	0.126672		0.0812395	0.899	0.87		0.63	0.556664	0.537759		0.501032	1000	1000		1000	human	1
44	42	Adaptor/scaffold	CACYBP;CACYBP	CACYBP;CACYBP iso3	§199;156	Calcyclin-binding protein	Q9HB71;Q9HB71-3	http://www.phosphosite.org/proteinAction.do?id=9293&showAllSites=true	26.2	MNVLKKIyEDGDDDM			KIY*EDGDDDM#KR	3	527.548				14682				32.5761				5.35458				-0.3981				0.340718				0.986				0.672522				1000	human	1
45	43	Adaptor/scaffold	CACYBP;CACYBP	CACYBP;CACYBP iso3	§199;156	Calcyclin-binding protein	Q9HB71;Q9HB71-3	http://www.phosphosite.org/proteinAction.do?id=9293&showAllSites=true	26.2	MNVLKKIyEDGDDDM			KIY*EDGDDDMKR	3	522.216	12981	14563	14076	14679	32.1505	32.4407	32.5433	32.5688	12.3936	8.93554	12.2013	14.2636	-0.0574	-0.0766	0.1149	-0.0574	0.647923	0.463583	0.659472	0.684968	3.077	2.105	3.208	3.985	1.22789	0.98284	1.2772	1.38094	1000	1000	1000	1000	human	1
46	44	Adaptor/scaffold	CACYBP;CACYBP	CACYBP;CACYBP iso3	§71;28	Calcyclin-binding protein	Q9HB71;Q9HB71-3	http://www.phosphosite.org/proteinAction.do?id=9293&showAllSites=true	26.2	VAPITTGyTVKISNY			KAELLDNEKPAAVVAPITTGY*TVK	3	870.126	32258	33737	33579	34227	67.2207	67.0585	67.2604	67.2129	11.1811	11.202	10.821	10.4248	0.1264	0.1609	0.3678	0.1379	0.0236023	0.0217311	0.0252111	0.0312975	5.253	5.239	5.357	5.21	0.863943	0.877541	0.794826	0.801424	0	5	0	5	human	1
47	45	Adaptor/scaffold	CACYBP;CACYBP	CACYBP;CACYBP iso3	§71;28	Calcyclin-binding protein	Q9HB71;Q9HB71-3	http://www.phosphosite.org/proteinAction.do?id=9293&showAllSites=true	26.2	VAPITTGyTVKISNY			KAELLDNEKPAAVVAPITTGY*TVK	4	652.846	32302	33762			67.2862	67.0949			7.03105	12.0526			0.2757	0.3676			0.000462684	0.048352			2.13	3.904			0.587031	0.780485			0	5			human	1
48	46	Adaptor/scaffold	CACYBP;CACYBP	CACYBP;CACYBP iso3	§72;29	Calcyclin-binding protein	Q9HB71;Q9HB71-3	http://www.phosphosite.org/proteinAction.do?id=9293&showAllSites=true	26.2	APITTGYtVKISNYG			AELLDNEKPAAVVAPITTGYT*VK	3	827.428		37959	37768			73.4498	73.519			9.4023	6.45967			1.5953	2.26			0.00115194	0.000770572			2.457	1.588			0.465706	0.262874			0	7		human
49	47	Adaptor/scaffold	CBL	CBL	§674	E3 ubiquitin-protein ligase CBL	P22681	http://www.phosphosite.org/proteinAction.do?id=1435&showAllSites=true	99.6	SSSANAIySLAARPL			IKPSSSANAIY*SLAARPLPVPK	3	787.429		37370	37183	37814		72.5635	72.6566	72.6058		8.06198	6.20343	4.65365		0.1651	0.381	0.2032		0.0491734	0.0254941	0.0392302		2.447	1.708	1.245		0.754958	0.585634	0.589225		0	0	0	human	1
50	48	Adaptor/scaffold	CD2AP	CD2AP	§361	CD2-associated protein	Q9Y5K6	http://www.phosphosite.org/proteinAction.do?id=3236&showAllSites=true	71.4	LIAAEKKyFSLKPEE			Y*FSLKPEEKDEK	3	531.58	21835	23464	23119	23751	49.5225	49.5253	49.613	49.6119	7.55284	9.1107	8.75945	7.32606	0.0941	-0.0941	0.0564	-0.1505	0.504832	0.498718	0.514337	0.340343	2.173	2.316	2.313	2.132	1.07586	1.08505	1.18022	0.954921	22	22	22	22	human	1
51	49	Adaptor/scaffold	CD2AP	CD2AP	§409	CD2-associated protein	Q9Y5K6	http://www.phosphosite.org/proteinAction.do?id=3236&showAllSites=true	71.4	LRSSGTVyPKRPEKP			SSGTVY*PKRPEKPVPPPPPIAK	4	606.328	20477	22066	21682	22314	47.0125	46.9388	46.9334	46.9766	5.31069	9.73283	10.4437	10.3595	0.2474	0.2804	0.1979	0.4783	0.104733	0.171413	0.0888572	0.129303	2.57	2.481	3.249	2.749	0.642181	0.809617	0.767171	0.697422	5	9	9	5	human	1
52	50	Adaptor/scaffold	CD2AP	CD2AP	§409	CD2-associated protein	Q9Y5K6	http://www.phosphosite.org/proteinAction.do?id=3236&showAllSites=true	71.4	LRSSGTVyPKRPEKP			SSGTVY*PKRPEKPVPPPPPIAK	4	606.328		22045	21670			46.9011	46.9109			8.86328	6.55909			0.3793	0.2969			0.0973996	0.0780418			2.62	3.032			0.735921	0.685101			5	5		human	1
53	51	Adaptor/scaffold	CD2AP	CD2AP	§548	CD2-associated protein	Q9Y5K6	http://www.phosphosite.org/proteinAction.do?id=3236&showAllSites=true	71.4	YSPKPSVyLSTPSSA			DTCYSPKPSVY*LSTPSSASK	3	752.336				28958				58.6191				10.1018				0.1861								2.057				0.646607				4	human	1
54	52	Adaptor/scaffold	CRK	CRK	§221	Adapter molecule crk	P46108	http://www.phosphosite.org/proteinAction.do?id=1083&showAllSites=true	33.8	GGPEPGPyAQPSVNT	SHP-1	PAX1	YRPASASVSALIGGNQEGSHPQPLGGPEPGPY*AQPSVNTPLPNLQNGPIYAR	4	1351.17	42480		43741		82.703		82.5988		10.0088		19.4078		-0.7031		-0.5033		0.141915		0.151515		2.534		5.915		0.655575		0.831143		16		23		human	1
55	53	Adaptor/scaffold	CRK	CRK	§221	Adapter molecule crk	P46108	http://www.phosphosite.org/proteinAction.do?id=1083&showAllSites=true	33.8	GGPEPGPyAQPSVNT	SHP-1	PAX1	YRPASASVSALIGGNQEGSHPQPLGGPEPGPY*AQPSVNTPLPNLQNGPIYAR	5	1081.13		43934	43791	44347		82.6184	82.678	82.5139		4.76195	21.5719	25.0177		-0.3515	0.0092	-0.0462		0.0259729	0.11802	0.11688		1.518	6.179	6.071		0.62057	0.959048	1.00041		3	38	38	human	1
56	54	Adaptor/scaffold	CRK	CRK	§239	Adapter molecule crk	P46108	http://www.phosphosite.org/proteinAction.do?id=1083&showAllSites=true	33.8	NLQNGPIyARVIQKR	Abl	CSK	YRPASASVSALIGGNQEGSHPQPLGGPEPGPYAQPSVNTPLPNLQNGPIY*AR	4	1351.17	42098				82.147				6.63639				0.6587				0.454281				1.904				0.827366				35				human	1
57	55	Adaptor/scaffold	CRK	CRK	§239	Adapter molecule crk	P46108	http://www.phosphosite.org/proteinAction.do?id=1083&showAllSites=true	33.8	NLQNGPIyARVIQKR	Abl	CSK	YRPASASVSALIGGNQEGSHPQPLGGPEPGPYAQPSVNTPLPNLQNGPIY*AR	5	1081.13	42127				82.1889				9.48149				1.6279				0.585317				2.406				0.835817				20				human	1
58	56	Adaptor/scaffold	CRKL	CRKL	§197, §198	Crk-like protein	P46109	http://www.phosphosite.org/proteinAction.do?id=1084&showAllSites=true	33.8	HGNRNSNsYGIPEPA;GNRNSNSyGIPEPAH			NSNS*Y*GIPEPAHAYAQPQTTTPLPAVSGSPGAAITPLPSTQNGPVFAK	4	1241.34		46896				87.0612				5.46852				-1.6112				0.0104878				1.51				0.340186				0;0			human	1
59	57	Adaptor/scaffold	CRKL	CRKL	§198	Crk-like protein	P46109	http://www.phosphosite.org/proteinAction.do?id=1084&showAllSites=true	33.8	GNRNSNSyGIPEPAH			NSNSY*GIPEPAHAYAQPQTTTPLPAVSGSPGAAITPLPSTQNGPVFAK	4	1221.35	43663	45010	44976	45542	84.4399	84.216	84.424	84.283	22.9914	20.3134	19.7447	18.3936	0.5322	0.0328	0.4667	1.0971	0.0139971	0.00115594	0.000243046	0.00119648	6.587	5.934	5.595	5.225	0.950335	1.02357	0.765008	0.647776	0	0	0	0	human	1
60	58	Adaptor/scaffold	CRKL	CRKL	§198	Crk-like protein	P46109	http://www.phosphosite.org/proteinAction.do?id=1084&showAllSites=true	33.8	GNRNSNSyGIPEPAH			NSNSY*GIPEPAHAYAQPQTTTPLPAVSGSPGAAITPLPSTQNGPVFAK	4	1221.35				45611				84.3842				21.4034				0.2456				0.0190495				5.975				0.863586				0	human	1
61	59	Adaptor/scaffold	CRKL	CRKL	§198	Crk-like protein	P46109	http://www.phosphosite.org/proteinAction.do?id=1084&showAllSites=true	33.8	GNRNSNSyGIPEPAH			NSNSY*GIPEPAHAYAQPQTTTPLPAVSGSPGAAITPLPSTQNGPVFAK	5	977.28				45637				84.4217				4.73283				0.3786				0.0014761				1.602				0.505414				2	human	1
62	60	Adaptor/scaffold	CRKL	CRKL	§198	Crk-like protein	P46109	http://www.phosphosite.org/proteinAction.do?id=1084&showAllSites=true	33.8	GNRNSNSyGIPEPAH			NSNSY*GIPEPAHAYAQPQTTTPLPAVSGSPGAAITPLPSTQNGPVFAK	5	977.28				45592				84.3557				10.3947				0.1637				0.000719483				3.036				0.652313				8	human	1
63	61	Adaptor/scaffold	CRKL	CRKL	§207	Crk-like protein	P46109	http://www.phosphosite.org/proteinAction.do?id=1084&showAllSites=true	33.8	IPEPAHAyAQPQTTT	Abl	PXN	NSNSYGIPEPAHAY*AQPQTTTPLPAVSGSPGAAITPLPSTQNGPVFAK	4	1221.35		45384				84.7721				20.8665				0.8679				0.0603436				5.003				0.889449				1			human	1
64	62	Adaptor/scaffold	CRKL	CRKL	§207	Crk-like protein	P46109	http://www.phosphosite.org/proteinAction.do?id=1084&showAllSites=true	33.8	IPEPAHAyAQPQTTT	Abl	PXN	NSNSYGIPEPAHAY*AQPQTTTPLPAVSGSPGAAITPLPSTQNGPVFAK	5	977.28	43855	45333	45121		84.7138	84.6944	84.6343		23.3904	18.3152	13.056		0.4707	0.4707	0.6651		0.0882562	0.0802882	0.0609362		6.624	6.863	6.932		1.04288	0.989623	0.712906		4	4	8		human	1
65	63	Adaptor/scaffold	CRKL	CRKL	§207	Crk-like protein	P46109	http://www.phosphosite.org/proteinAction.do?id=1084&showAllSites=true	33.8	IPEPAHAyAQPQTTT	Abl	PXN	NSNSYGIPEPAHAY*AQPQTTTPLPAVSGSPGAAITPLPSTQNGPVFAK	5	977.28			45109				84.6183				20.6696				0.6958				0.0960617				6.426				0.860396				13		human	1
66	64	Adaptor/scaffold	CRKL	CRKL	§207	Crk-like protein	P46109	http://www.phosphosite.org/proteinAction.do?id=1084&showAllSites=true	33.8	IPEPAHAyAQPQTTT	Abl	PXN	NSNSYGIPEPAHAY*AQPQTTTPLPAVSGSPGAAITPLPSTQNGPVFAK	6	814.568			45240				84.8134				7.95468				0.3315				0.054464				2.167				0.650486				0		human	1
67	65	Adaptor/scaffold	CRKL	CRKL	§207, §222	Crk-like protein	P46109	http://www.phosphosite.org/proteinAction.do?id=1084&showAllSites=true	33.8	IPEPAHAyAQPQTTT;PLPAVSGsPGAAITP	Abl	PXN	NSNSYGIPEPAHAY*AQPQTTTPLPAVSGS*PGAAITPLPSTQNGPVFAK	4	1241.34		47134				87.4136				10.3979				0.0403				0.0227727				4.072				0.800085				5;17			human	1
68	66	Adaptor/scaffold	CRKL	CRKL	§251	Crk-like protein	P46109	http://www.phosphosite.org/proteinAction.do?id=1084&showAllSites=true	33.8	QKRVPCAyDKTALAL			RVPCAY*DK	2	544.733		13006				28.9411				4.54212				0.0551				0.317098				0.623				0.79024				1000			human	1
69	67	Adaptor/scaffold	DAAM1;DAAM1;DAAM1	DAAM1;DAAM1 iso2;DAAM1 iso3	§652;652;§652	Disheveled-associated activator of morphogenesis 1	Q9Y4D1;Q9Y4D1-2;Q9Y4D1-3	http://www.phosphosite.org/proteinAction.do?id=15079&showAllSites=true	123.4	LERTFSAyQRQQDFF	PTPN3	DAAM1	TFSAY*QR	2	476.7	16299	17889	17445		39.1537	39.2541	39.1897		5.88273	5.72816	5.50031		-0.1259	-0.3147	0.021		0.17646	0.16998	0.249101		1.232	1.258	0.862		1.01814	0.978665	0.929589		17	31	17		human	1
70	68	Adaptor/scaffold	DAB1;DAB1	DAB1 iso4;DAB1 iso5	185, 197;185, 197	Disabled homolog 1	O75553-4;O75553-5	http://www.phosphosite.org/proteinAction.do?id=1104&showAllSites=true	57.7	KQCEQAVyQVPTSQK;SQKKEGVyDVPKSQP			DKQCEQAVY*QVPTSQKKEGVY*DVPK	4	771.85			22160				47.7781				6.65758				-3.6924				0.397462				1.551				0.149749				9;0		human	1
71	69	Adaptor/scaffold	DAB1;DAB1	DAB1 iso4;DAB1 iso5	185;185	Disabled homolog 1	O75553-4;O75553-5	http://www.phosphosite.org/proteinAction.do?id=1104&showAllSites=true	57.7	KQCEQAVyQVPTSQK			DKQCEQAVY*QVPTSQKK	3	706.329	15663	17211	16728	17291	37.859	37.8918	37.8084	37.8407	10.1232	8.96257	13.4584	12.9788	0.538	0.1982	0.2124	0.1557	0.573201	0.570349	0.674096	0.660808	2.25	1.935	3.958	3.332	0.942059	0.972859	1.27003	1.17957	99	71	115	85	human	1
72	70	Adaptor/scaffold	DAB1;DAB1	DAB1 iso4;DAB1 iso5	185;185	Disabled homolog 1	O75553-4;O75553-5	http://www.phosphosite.org/proteinAction.do?id=1104&showAllSites=true	57.7	KQCEQAVyQVPTSQK			QCEQAVY*QVPTSQKK	3	625.289	16412	18003	17560	18086	39.3635	39.454	39.3972	39.3178	6.84164	9.1512	9.99568	8.75945	-0.1919	-0.3358	-0.1759	-0.4318	0.214264	0.223886	0.116644	0.157616	1.209	1.796	2.481	1.411	0.724683	0.799196	0.817782	0.64306	12	27	37	19	human	1
73	71	Adaptor/scaffold	DAB1;DAB1	DAB1 iso4;DAB1 iso5	197;197	Disabled homolog 1	O75553-4;O75553-5	http://www.phosphosite.org/proteinAction.do?id=1104&showAllSites=true	57.7	SQKKEGVyDVPKSQP			DKQCEQAVYQVPTSQKKEGVY*DVPK	4	751.859		23695	23301	23909		49.9308	49.9352	49.8883		10.2725	12.6925	10.6308		-0.3059	0.2793	-0.3458		0.576283	0.6087	0.602524		3.931	3.782	4.003		0.955428	1.03365	0.927235		1	1	4	human	1
74	72	Adaptor/scaffold	DAB1;DAB1	DAB1 iso4;DAB1 iso5	197;197	Disabled homolog 1	O75553-4;O75553-5	http://www.phosphosite.org/proteinAction.do?id=1104&showAllSites=true	57.7	SQKKEGVyDVPKSQP			QCEQAVYQVPTSQKKEGVY*DVPK	3	921.102	23255				52.0316				6.82681				0.5863				0.328135				1.486				0.624939				0				human	1
75	73	Adaptor/scaffold	DAB1;DAB1	DAB1 iso4;DAB1 iso5	197;197	Disabled homolog 1	O75553-4;O75553-5	http://www.phosphosite.org/proteinAction.do?id=1104&showAllSites=true	57.7	SQKKEGVyDVPKSQP			QCEQAVYQVPTSQKKEGVY*DVPK	3	921.102	23272				52.0608				6.02136				0.5863				0.330387				1.095				0.604344				0				human	1
76	74	Adaptor/scaffold	DAB1;DAB1;DAB1;DAB1	DAB1 iso4;DAB1;DAB1 iso3;DAB1 iso5	197;§232;113;197	Disabled homolog 1	O75553-4;O75553;O75553-3;O75553-5	http://www.phosphosite.org/proteinAction.do?id=1104&showAllSites=true	57.7	SQKKEGVyDVPKSQP		CRK	EGVY*DVPKSQPVSNGYSFEDFEER	3	953.411	36842				74.0764				11.7033				-0.4195				0.661415				2.622				1.08648				29				human	1
77	75	Adaptor/scaffold	DAB1;DAB1;DAB1;DAB1	DAB1 iso4;DAB1;DAB1 iso3;DAB1 iso5	197;§232;113;197	Disabled homolog 1	O75553-4;O75553;O75553-3;O75553-5	http://www.phosphosite.org/proteinAction.do?id=1104&showAllSites=true	57.7	SQKKEGVyDVPKSQP		CRK	EGVY*DVPKSQPVSNGYSFEDFEER	3	953.411	36853				74.0943				11.9208				-0.4195								3.019				0.638588				38				human	1
78	76	Adaptor/scaffold	DAB1;DAB1;DAB1;DAB1;DAB1	DAB1 iso4;DAB1;DAB1 iso3;DAB1 iso5;DAB1 iso6	197;§232;113;197;§232	Disabled homolog 1	O75553-4;O75553;O75553-3;O75553-5;O75553-6	http://www.phosphosite.org/proteinAction.do?id=1104&showAllSites=true	57.7	SQKKEGVyDVPKSQP		CRK	EGVY*DVPK	2	493.715	20987	22667	22299	22941	47.9424	47.9935	48.0315	48.0691	6.04528	6.6517	6.47625	6.40012	-0.081	-0.081	0.0203	-0.162	0.0764094	0.115104	0.121349	0.114143	1.548	1.762	1.864	1.86	0.904206	1.04733	1.10714	1.03616	1000	1000	1000	1000	human	1
79	77	Adaptor/scaffold	DAB1;DAB1;DAB1;DAB1;DAB1	DAB1 iso4;DAB1;DAB1 iso3;DAB1 iso5;DAB1 iso6	197;§232;113;197;§232	Disabled homolog 1	O75553-4;O75553;O75553-3;O75553-5;O75553-6	http://www.phosphosite.org/proteinAction.do?id=1104&showAllSites=true	57.7	SQKKEGVyDVPKSQP		CRK	KEGVY*DVPK	2	557.763	16058	17634	17179	17726	38.6621	38.7819	38.6747	38.6601	7.47496	6.84466	6.22695	6.56225	-0.6096	-0.5558	-0.7172	-0.8785	0.440474	0.440478	0.381594	0.409822	2.419	2.497	2.034	2.456	1.13641	1.1478	1.05002	1.04848	1000	1000	1000	1000	human	1
80	78	Adaptor/scaffold	DAPP1;DAPP1	DAPP1;DAPP1 iso2	§139;139	Dual adapter for phosphotyrosine and 3-phosphotyrosine and 3-phosphoinositide	Q9UN19;Q9UN19-2	http://www.phosphosite.org/proteinAction.do?id=1414&showAllSites=true	32.2	KVEEPSIyESVRVHT	Lck	SH2D1B	KVEEPSIY*ESVR	2	758.358	23469	25104	24764	25389	52.3973	52.3847	52.4461	52.4268	7.41117	7.56543	7.98297	8.22475	-0.0396	0.2505	-0.0527	-0.1846	0.0164794	0.0222823	0.0382296	0.0229237	2.027	2.06	2.512	2.498	0.816967	0.817082	0.855139	0.846643	7	7	7	17	human	1
81	79	Adaptor/scaffold	DAPP1;DAPP1	DAPP1;DAPP1 iso2	§139;139	Dual adapter for phosphotyrosine and 3-phosphotyrosine and 3-phosphoinositide	Q9UN19;Q9UN19-2	http://www.phosphosite.org/proteinAction.do?id=1414&showAllSites=true	32.2	KVEEPSIyESVRVHT	Lck	SH2D1B	KVEEPSIY*ESVR	3	505.908	23488	25112	24765	25371	52.4327	52.3953	52.4474	52.3964	9.6216	8.94692	8.48149	8.08513	-0.0198	-0.0791	0.0198	-0.1779	0.19431	0.195334	0.209651	0.127893	3.296	3.472	3.462	3.013	0.982551	0.978086	0.996916	0.825442	20	44	44	20	human	1
82	80	Adaptor/scaffold	DLG1;DLG1;DLG1;DLG1;DLG1;DLG1;DLG1;DLG1;DLG1	DLG1;DLG1 iso2;DLG1 iso3;DLG1 iso4;DLG1 iso5;DLG1 iso6;DLG1 iso7;DLG1 iso8;DLG1 iso9	§399;399;366;366;348;§399;§399;283;283	Disks large homolog 1	Q12959;Q12959-2;Q12959-3;Q12959-4;Q12959-5;Q12959-6;Q12959-7;Q12959-8;Q12959-9	http://www.phosphosite.org/proteinAction.do?id=5240&showAllSites=true	100.4	KNTSDFVyLKVAKPT			LQIGDKLLAVNNVCLEEVTHEEAVTALKNTSDFVY*LK	4	1064.29	52087				97.0326				7.63451				2.4993				0.125045				1.996				0.16043				7				human	1
83	81	Adaptor/scaffold	DLG1;DLG1;DLG1;DLG1;DLG1;DLG1;DLG1;DLG1;DLG1	DLG1;DLG1 iso2;DLG1 iso3;DLG1 iso4;DLG1 iso5;DLG1 iso6;DLG1 iso7;DLG1 iso8;DLG1 iso9	§760;§782;727;749;709;747;773;§644;656	Disks large homolog 1	Q12959;Q12959-2;Q12959-3;Q12959-4;Q12959-5;Q12959-6;Q12959-7;Q12959-8;Q12959-9	http://www.phosphosite.org/proteinAction.do?id=5240&showAllSites=true	100.4	YEVDGRDyHFVTSRE			DYEVDGRDY*HFVTSR	3	646.939	24336	25937	25574	26241	53.8293	53.7758	53.7404	53.7724	9.90658	10.4089	11.4763	7.92812	-0.2319	-0.6183	-0.3864	-0.3091	0.596052	0.611734	0.66309	0.610394	2.923	2.603	3.487	2.466	1.15828	1.15555	1.29866	1.09934	39	47	47	37	human	1
84	82	Adaptor/scaffold	DLG1;DLG1;DLG1;DLG1;DLG1;DLG1;DLG1;DLG1;DLG1	DLG1;DLG1 iso2;DLG1 iso3;DLG1 iso4;DLG1 iso5;DLG1 iso6;DLG1 iso7;DLG1 iso8;DLG1 iso9	§760;§782;727;749;709;747;773;§644;656	Disks large homolog 1	Q12959;Q12959-2;Q12959-3;Q12959-4;Q12959-5;Q12959-6;Q12959-7;Q12959-8;Q12959-9	http://www.phosphosite.org/proteinAction.do?id=5240&showAllSites=true	100.4	YEVDGRDyHFVTSRE			RDYEVDGRDY*HFVTSR	3	698.972		22708	22267	22943		48.0584	47.9826	48.0752		7.12378	4.28651	5.91364		0.7583	-0.3434	-0.3004		0.581266	0.241565	0.423547		1.925	1.177	1.238		0.868921	0.628478	0.780247		29	2	16	human	1
85	83	Adaptor/scaffold	DLG1;DLG1;DLG1;DLG1;DLG1;DLG1;DLG1;DLG1;DLG1	DLG1;DLG1 iso2;DLG1 iso3;DLG1 iso4;DLG1 iso5;DLG1 iso6;DLG1 iso7;DLG1 iso8;DLG1 iso9	§760;§782;727;749;709;747;773;§644;656	Disks large homolog 1	Q12959;Q12959-2;Q12959-3;Q12959-4;Q12959-5;Q12959-6;Q12959-7;Q12959-8;Q12959-9	http://www.phosphosite.org/proteinAction.do?id=5240&showAllSites=true	100.4	YEVDGRDyHFVTSRE			RDYEVDGRDY*HFVTSR	4	524.481	21090	22717	22253	22956	48.1482	48.0734	47.9568	48.0924	5.95468	10.3872	8.02091	7.52143	0.0953	-0.0381	-0.3051	0.0191	0.435651	0.650989	0.532219	0.551597	2.747	2.77	2.043	2.368	0.948052	1.24881	0.961704	1.04709	23	30	16	16	human	1
86	84	Adaptor/scaffold	DLG1;DLG1;DLG1;DLG1;DLG1;DLG1;DLG1;DLG1;DLG1	DLG1;DLG1 iso2;DLG1 iso3;DLG1 iso4;DLG1 iso5;DLG1 iso6;DLG1 iso7;DLG1 iso8;DLG1 iso9	§760;§782;727;749;709;747;773;§644;656	Disks large homolog 1	Q12959;Q12959-2;Q12959-3;Q12959-4;Q12959-5;Q12959-6;Q12959-7;Q12959-8;Q12959-9	http://www.phosphosite.org/proteinAction.do?id=5240&showAllSites=true	100.4	YEVDGRDyHFVTSRE			RDYEVDGRDY*HFVTSR	4	524.481	21055		22357		48.0563		48.1311		6.58503		11.3335		-0.5148		0.2097		0.491464		0.66023		2.54		2.666		0.886446		1.18092		30		16		human	1
87	85	Adaptor/scaffold	DLG3;DLG3;DLG3	DLG3;DLG3 iso2;DLG3 iso3	§673;§368;222	Disks large homolog 3	Q92796;Q92796-2;Q92796-3	http://www.phosphosite.org/proteinAction.do?id=5249&showAllSites=true	90.3	NEVDGQDyHFVVSRE			RDNEVDGQDY*HFVVSR	3	672.625	22679				50.9916				9.98297				0.7731				0.574093				2.436				1.01288				54				human	1
88	86	Adaptor/scaffold	DOCK2	DOCK2	§213	Dedicator of cytokinesis protein 2	Q92608	http://www.phosphosite.org/proteinAction.do?id=2682&showAllSites=true	211.8	QPDYAMYsRISSSPT			IKEEMSKDQPDYAMYS*R	3	724.311	19963		21204	22210	46.0868		46.098	46.8018	6.67778		7.50169	6.68613	0.428		0.1243	0.2899	0.00272917		0.00390837	0.00427085	1.007		1.145	1.195	0.436079		0.528342	0.446402	8		0	0	human
89	87	Adaptor/scaffold	DOCK2	DOCK2	§213	Dedicator of cytokinesis protein 2	Q92608	http://www.phosphosite.org/proteinAction.do?id=2682&showAllSites=true	211.8	QPDYAMYsRISSSPT			IKEEMSKDQPDYAMYS*R	3	724.311	19968				46.0968				5.34872				0.7179				0.00302408				0.951				0.348668				0				human
90	88	Adaptor/scaffold	DOCK2	DOCK2	§222	Dedicator of cytokinesis protein 2	Q92608	http://www.phosphosite.org/proteinAction.do?id=2682&showAllSites=true	211.8	ISSSPTHsLYVFVRN			ISSSPTHS*LYVFVR	2	836.908		38159				73.7633				4.47366				0.3226				0.000862922				0.673				0.549367				0			human
91	89	Adaptor/scaffold	DOCK2	DOCK2	§48	Dedicator of cytokinesis protein 2	Q92608	http://www.phosphosite.org/proteinAction.do?id=2682&showAllSites=true	211.8	CGDWYRGyLIKHKML			IQETCGDWYRGY*LIK	3	661.301	35429				71.9975				6.06248								0.0417014				1.936				0.658322				3				human	1
92	90	Adaptor/scaffold	DOCK2	DOCK2	§482	Dedicator of cytokinesis protein 2	Q92608	http://www.phosphosite.org/proteinAction.do?id=2682&showAllSites=true	211.8	EYRSVVYyQVKQPRW			SVVYY*QVKQPR	2	723.861	20537	22153	21779	22402	47.1161	47.0819	47.0997	47.1246	9.64782	9.75203	7.05453	8.80134	0.1243	-0.1934	0.0691	-0.152	0.378546	0.377085	0.28723	0.373473	2.003	1.985	2.439	2.278	1.21004	1.16851	1.15619	1.15141	9	9	9	9	human	1
93	91	Adaptor/scaffold	DOK1;DOK1	DOK1;DOK1 iso3	§315;176	Docking protein 1	Q99704;Q99704-3	http://www.phosphosite.org/proteinAction.do?id=834&showAllSites=true	52.4	CPSQDSLySDPLDST		RASA1	IAPCPSQDSLY*SDPLDSTSAQAGEGVQR	3	1010.44		34743				68.5941				15.4776				-0.099				0.024488				2.991				0.841405				7			human	1
94	92	Adaptor/scaffold	DOK1;DOK1	DOK1;DOK1 iso3	§315;176	Docking protein 1	Q99704;Q99704-3	http://www.phosphosite.org/proteinAction.do?id=834&showAllSites=true	52.4	CPSQDSLySDPLDST		RASA1	IAPCPSQDSLY*SDPLDSTSAQAGEGVQR	3	1010.44		34708				68.5414				15.1325				-0.099				0.0622116				2.99				0.866981				7			human	1
95	93	Adaptor/scaffold	DOK1;DOK1	DOK1;DOK1 iso3	§316;177	Docking protein 1	Q99704;Q99704-3	http://www.phosphosite.org/proteinAction.do?id=834&showAllSites=true	52.4	PSQDSLYsDPLDSTS			IAPCPSQDSLYS*DPLDSTSAQAGEGVQR	3	1010.44	33242				68.7042				8.63264				-0.0099				0.000856334				1.757				0.653889				0				human
96	94	Adaptor/scaffold	DOK1;DOK1	DOK1;DOK1 iso3	§398;259	Docking protein 1	Q99704;Q99704-3	http://www.phosphosite.org/proteinAction.do?id=834&showAllSites=true	52.4	ARVKEEGyELPYNPA	Ret	NCK1	VKEEGY*ELPYNPATDDYAVPPPR	3	900.746	33760	35268		35647	69.4844	69.394		69.3498	9.58336	10.6308		12.4647	0.8993	0.433		0.4219	0.628618	0.665504		0.709011	1.536	1.93		2.264	0.904895	1.04037		1.09578	2	2		6	human	1
97	95	Adaptor/scaffold	DOK1;DOK1	DOK1;DOK1 iso3	§409;270	Docking protein 1	Q99704;Q99704-3	http://www.phosphosite.org/proteinAction.do?id=834&showAllSites=true	52.4	YNPATDDyAVPPPRS			VKEEGYELPYNPATDDY*AVPPPR	3	900.746		35886	35624	36291		70.3496	70.332	70.3255		10.4461	11.1175	14.4214		-0.0555	0.2442	-0.3553		0.547598	0.640595	0.715687		2.349	2.497	3.488		1.0462	1.09331	1.19083		8	8	15	human	1
98	96	Adaptor/scaffold	DOK1;DOK1	DOK1;DOK1 iso3	§409;270	Docking protein 1	Q99704;Q99704-3	http://www.phosphosite.org/proteinAction.do?id=834&showAllSites=true	52.4	YNPATDDyAVPPPRS			VKEEGYELPYNPATDDY*AVPPPR	3	900.746			35636	36237			70.3513	70.2442			11.7077	11.1203			-0.544	-0.0666			0.64616	0.656134			3.024	2.806			1.06499	1.12082			15	8	human	1
99	97	Adaptor/scaffold	DOK1;DOK1	DOK1;DOK1 iso3	§449;310	Docking protein 1	Q99704;Q99704-3	http://www.phosphosite.org/proteinAction.do?id=834&showAllSites=true	52.4	KSHNSALySQVQKSG		CD45	SHNSALY*SQVQK	2	721.327		17173	16771	17322		37.8237	37.8759	37.892		8.16685	11.2291	10.1397		0.5684	0.3189	0.3466		0.442332	0.587111	0.564849		1.762	2.442	2.214		1.01442	1.40018	1.22554		9	24	0	human	1
100	98	Adaptor/scaffold	DOK1;DOK1	DOK1;DOK1 iso3	§449;310	Docking protein 1	Q99704;Q99704-3	http://www.phosphosite.org/proteinAction.do?id=834&showAllSites=true	52.4	KSHNSALySQVQKSG		CD45	SHNSALY*SQVQK	3	481.221	15627	17166	16769	17323	37.7943	37.8109	37.8733	37.8933	6.83565	10.5686	8.98297	8.35655	-0.0623	0.1039	-0.0831		0.313525	0.443064	0.510534	0.43664	1.821	2.625	2.343	2.324	0.964332	1.17635	1.17539	1.12955	17	31	17	7	human	1
101	99	Adaptor/scaffold	DOK1;DOK1	DOK1;DOK1 iso3	§450;311	Docking protein 1	Q99704;Q99704-3	http://www.phosphosite.org/proteinAction.do?id=834&showAllSites=true	52.4	SHNSALYsQVQKSGA	IKKB		SHNSALYS*QVQK	2	721.327	15619				37.7802				8.25337				0.3882				0.500977				1.463				1.08164				0				human
102	100	Adaptor/scaffold	DOK2	DOK2	§402	Docking protein 2	O60496	http://www.phosphosite.org/proteinAction.do?id=1525&showAllSites=true	45.4	GWQPGTEyDNVVLKK			QATADRDPAGLQHVQPAGQDFSASGWQPGTEY*DNVVLK	4	1034.23	35601		36925	37537	72.2549		72.2616	72.1955	14.0106		10.4123	16.0605	1.0056		0.6672	-0.6188	0.729455		0.574256	0.716422	5.329		3.807	5.419	1.1163		0.94707	1.14492	24		13	13	human	1
103	101	Adaptor/scaffold	DOK2	DOK2	§402	Docking protein 2	O60496	http://www.phosphosite.org/proteinAction.do?id=1525&showAllSites=true	45.4	GWQPGTEyDNVVLKK			QATADRDPAGLQHVQPAGQDFSASGWQPGTEY*DNVVLK	4	1034.23	35569				72.2057				15.2807				1.0056				0.675755				5.171				1.09903				24				human	1
104	102	Adaptor/scaffold	DOK2	DOK2	§402	Docking protein 2	O60496	http://www.phosphosite.org/proteinAction.do?id=1525&showAllSites=true	45.4	GWQPGTEyDNVVLKK			QATADRDPAGLQHVQPAGQDFSASGWQPGTEY*DNVVLKK	4	1066.25	32115				67.0075				6.53018				0.9754				0.418717				1.936				0.621483				5				human	1
105	103	Adaptor/scaffold	DOK2	DOK2	400	Docking protein 2	O60496	http://www.phosphosite.org/proteinAction.do?id=1525&showAllSites=true	45.4	ASGWQPGtEYDNVVL			QATADRDPAGLQHVQPAGQDFSASGWQPGT*EYDNVVLKK	4	1066.25				34109				67.0364				6.83268				2.1665				0.385211				1.832				0.372217				5	human
106	104	Adaptor/scaffold	EPS15L1;EPS15L1;EPS15L1;EPS15L1	EPS15R;EPS15R iso2;EPS15R iso3;EPS15R iso4	§564;564;§564;564	Epidermal growth factor receptor substrate 15-like 1	Q9UBC2;Q9UBC2-2;Q9UBC2-3;Q9UBC2-4	http://www.phosphosite.org/proteinAction.do?id=27565801&showAllSites=true	94.2	AHRSLEQyDQVLDGA			SLEQY*DQVLDGAHGASLTDLANLSEGVSLAER	3	1146.87	50857		52020	52661	95.2193		95.0171	95.0193	6.50307		17	12.7258	0.5668		2.3804	0.5319	0.420343			0.640228	1.42		4.118	3.065	0.808881		0.418538	1.0741	0		24	12	human	1
107	105	Adaptor/scaffold	EPS8;EPS8	EPS8;EPS8 iso2	§491;§231	Epidermal growth factor receptor kinase substrate 8	Q12929;Q12929-2	http://www.phosphosite.org/proteinAction.do?id=4547&showAllSites=true	91.8	EYHPADGyAFSSNIY			LSTEHSSVSEYHPADGY*AFSSNIYTR	4	750.328	28862				61.8295				6.98716				-0.7997				0.0399903				2.213				0.562612				1				human	1
108	106	Adaptor/scaffold	EPS8;EPS8	EPS8;EPS8 iso2	§525;265	Epidermal growth factor receptor kinase substrate 8	Q12929;Q12929-2	http://www.phosphosite.org/proteinAction.do?id=4547&showAllSites=true	91.8	NRHIDRNyEPLKTQP	Src		HIDRNY*EPLKTQPK	3	606.968				15693				34.6898				4.41908				0.4943				0.108569				0.676				0.432414				1	human	1
109	107	Adaptor/scaffold	EPS8;EPS8	EPS8;EPS8 iso2	§525;265	Epidermal growth factor receptor kinase substrate 8	Q12929;Q12929-2	http://www.phosphosite.org/proteinAction.do?id=4547&showAllSites=true	91.8	NRHIDRNyEPLKTQP	Src		HIDRNY*EPLKTQPK	4	455.478		15589	15167			34.6192	34.7219			7.34775	7.62709			-0.1537	-0.1098			0.346929	0.438428			1.08	1.234			0.756766	0.891935			15	31		human	1
110	108	Adaptor/scaffold	EPS8;EPS8	EPS8;EPS8 iso2	§540;280	Epidermal growth factor receptor kinase substrate 8	Q12929;Q12929-2	http://www.phosphosite.org/proteinAction.do?id=4547&showAllSites=true	91.8	KKYAKSKyDFVARNN			SKY*DFVAR	2	533.242	18753				43.8071				5.97062				0.225				0.178797				1.087				0.934718				20				human	1
111	109	Adaptor/scaffold	EPS8;EPS8	EPS8;EPS8 iso2	§774;514	Epidermal growth factor receptor kinase substrate 8	Q12929;Q12929-2	http://www.phosphosite.org/proteinAction.do?id=4547&showAllSites=true	91.8	CPEGARVySQITVQK	Src		VY*SQITVQK	2	573.284	19885	21507	21148	21749	45.9414	45.9339	45.9902	46.0015	8.29671	7.83565	8.31247	8.12552		-0.1047	-0.0174	0.0698	0.195871	0.201435	0.231865	0.208155	2.502	2.375	2.301	2.348	1.28619	1.19974	1.18785	1.21831	24	24	24	24	human	1
112	110	Adaptor/scaffold	FLOT1;FLOT1	FLOT1;FLOT1 iso2	§160;112	Flotillin-1	O75955;O75955-2	http://www.phosphosite.org/proteinAction.do?id=8372&showAllSites=true	47.3	DIHDDQDyLHSLGKA	Fyn		DIHDDQDY*LHSLGK	3	579.249	23749	25397			52.8604	52.8686			11.1487	11.9318			0.0863	0.1208			0.377908	0.370587			2.992	3.305			1.25926	1.30561			58	87			human	1
113	111	Adaptor/scaffold	FLOT1;FLOT1	FLOT1;FLOT1 iso2	§203;155	Flotillin-1	O75955;O75955-2	http://www.phosphosite.org/proteinAction.do?id=8372&showAllSites=true	47.3	QEKVSAQyLSEIEMA			VSAQY*LSEIEM#AK	2	782.852	32941	34472	34229	34905	68.2542	68.1788	68.2451	68.2476	10.3958	10.585	7.63264	10.2749	0.115	0.2172	0.1916	0.7281	0.240111	0.228332	0.244429	0.228757	3.282	3.305	2.076	2.923	1.26547	1.28881	0.999784	1.08544	31	31	17	17	human	1
114	112	Adaptor/scaffold	FLOT1;FLOT1	FLOT1;FLOT1 iso2	§203;155	Flotillin-1	O75955;O75955-2	http://www.phosphosite.org/proteinAction.do?id=8372&showAllSites=true	47.3	QEKVSAQyLSEIEMA			VSAQY*LSEIEM#AK	3	522.237	33137				68.5518				4.11351				0.0191				0.0450689				1.155				0.712013				11				human	1
115	113	Adaptor/scaffold	FLOT1;FLOT1	FLOT1;FLOT1 iso2	§203;155	Flotillin-1	O75955;O75955-2	http://www.phosphosite.org/proteinAction.do?id=8372&showAllSites=true	47.3	QEKVSAQyLSEIEMA			VSAQY*LSEIEMAK	2	774.854	36329	37822	37653	38303	73.3214	73.2357	73.3536	73.3303	10.1249	10.9172	10.8861	10.7747	0.2839	0.3614	0.2968	0.2839	0.187167	0.180476	0.199692	0.189505	3.753	3.279	3.69	3.693	1.30004	1.23493	1.2823	1.219	31	17	49	31	human	1
116	114	Adaptor/scaffold	FLOT1;FLOT1	FLOT1;FLOT1 iso2	§216;168	Flotillin-1	O75955;O75955-2	http://www.phosphosite.org/proteinAction.do?id=8372&showAllSites=true	47.3	MAKAQRDyELKKAAY			AQRDY*ELKK	3	410.867	9570	10909	10309		24.6135	24.4447	24.7128		6.16052	7.61083	6.16941		-0.1704	-0.219	-0.2921		0.257083	0.363452	0.258946		2.01	2.106	1.768		0.887241	1.045	0.882173		1000	1000	1000		human	1
117	115	Adaptor/scaffold	FLOT1;FLOT1	FLOT1;FLOT1 iso2	§216;168	Flotillin-1	O75955;O75955-2	http://www.phosphosite.org/proteinAction.do?id=8372&showAllSites=true	47.3	MAKAQRDyELKKAAY			DY*ELKK	2	438.199		12794				28.4559				4.44009				-0.1597				0.0128587				1.154				0.827737				1000			human	1
118	116	Adaptor/scaffold	FLOT1;FLOT1	FLOT1;FLOT1 iso2	§216;168	Flotillin-1	O75955;O75955-2	http://www.phosphosite.org/proteinAction.do?id=8372&showAllSites=true	47.3	MAKAQRDyELKKAAY			VSAQYLSEIEMAKAQRDY*ELK	3	851.408	32955				68.2726				7.9393				0.3641				0.35024				1.793				0.732686				9				human	1
119	117	Adaptor/scaffold	FLOT1;FLOT1	FLOT1;FLOT1 iso2	§216;168	Flotillin-1	O75955;O75955-2	http://www.phosphosite.org/proteinAction.do?id=8372&showAllSites=true	47.3	MAKAQRDyELKKAAY			VSAQYLSEIEMAKAQRDY*ELKK	4	670.832	29493	31034	30860	31512	62.898	62.8132	62.9742	62.9025	8.32331	9.43652	6.57025	7.29671	0.3578	0.4621	0.0894	-0.0149	0.154296	0.222663	0.146561	0.298268	3.153	3.318	2.072	2.647	0.589272	0.689649	0.606289	0.701072	9	3	1	3	human	1
120	118	Adaptor/scaffold	FLOT1;FLOT1	FLOT1;FLOT1 iso2	§223;175	Flotillin-1	O75955;O75955-2	http://www.phosphosite.org/proteinAction.do?id=8372&showAllSites=true	47.3	YELKKAAyDIEVNTR			KAAY*DIEVNTRR	3	505.915	16589	18167			39.7172	39.7534			4.97881	4.10568			0.336	-0.0395			0.191105	0.17653			1.336	1.235			0.615194	0.610751			19	13			human	1
121	119	Adaptor/scaffold	FLOT1;FLOT1	FLOT1;FLOT1 iso2	§238;190	Flotillin-1	O75955;O75955-2	http://www.phosphosite.org/proteinAction.do?id=8372&showAllSites=true	47.3	RAQADLAyQLQVAKT			AQADLAY*QLQVAK	2	749.869	33939	35339	35130	35770	69.7513	69.5018	69.5815	69.5327	7.83268	12.3391	11.5817	12.2299	0.2134	0.0667	-0.12	0.0267	0.499428	0.647409	0.619415	0.642797	1.787	3.753	3.517	3.803	1.14055	1.66153	1.55493	1.58054	1000	1000	1000	1000	human	1
122	120	Adaptor/scaffold	FLOT1;FLOT1	FLOT1;FLOT1 iso2	§238;190	Flotillin-1	O75955;O75955-2	http://www.phosphosite.org/proteinAction.do?id=8372&showAllSites=true	47.3	RAQADLAyQLQVAKT			AQADLAY*QLQVAK	2	749.869	33838				69.6015				10.7545				0.2134				0.588882				3.769				1.55365				1000				human	1
123	121	Adaptor/scaffold	FLOT1;FLOT1	FLOT1;FLOT1 iso2	§238;190	Flotillin-1	O75955;O75955-2	http://www.phosphosite.org/proteinAction.do?id=8372&showAllSites=true	47.3	RAQADLAyQLQVAKT			RAQADLAY*QLQVAK	2	827.919	29395	30944	30737	31431	62.7409	62.6639	62.7814	62.7685	11.1175	9.73993	9.02872	10.4634	0.0845	0.1812	-0.1449	-0.1208	0.547549	0.503217	0.500634	0.545845	3.687	3.437	2.757	3.532	1.41322	1.305	1.12504	1.304	1000	1000	1000	1000	human	1
124	122	Adaptor/scaffold	FLOT1;FLOT1	FLOT1;FLOT1 iso2	§238;190	Flotillin-1	O75955;O75955-2	http://www.phosphosite.org/proteinAction.do?id=8372&showAllSites=true	47.3	RAQADLAyQLQVAKT			RAQADLAY*QLQVAK	3	552.282	29393	30953	30746	31421	62.7383	62.676	62.7933	62.7554	13.6459	13.6596	12.5686	9.9431	-0.0181	0.1449	0.1267	0.0543	0.602543	0.590758	0.577323	0.528279	4.478	4.786	4.152	4.399	1.42447	1.41834	1.38377	1.29133	1000	1000	1000	1000	human	1
125	123	Adaptor/scaffold	G3BP1;G3BP1	G3BP-1;G3BP-1 iso2	§56;§56	Ras GTPase-activating protein-binding protein 1	Q13283;Q13283-2	http://www.phosphosite.org/proteinAction.do?id=2711&showAllSites=true	52.1	GKPADAVyGQKEIHR	Lck		NSSYVHGGLDSNGKPADAVY*GQK	3	815.367	19308	20922		21153	44.8632	44.8486		44.9384	6.80967	8.35655		4.68613	-0.3311	0.5028		0.8095	0.276844	0.527223		0.00940384	1.526	1.805		0.77	0.806407	1.00293		0.433965	8	23		4	human	1
126	124	Adaptor/scaffold	G3BP1;G3BP1	G3BP-1;G3BP-1 iso2	§56;§56	Ras GTPase-activating protein-binding protein 1	Q13283;Q13283-2	http://www.phosphosite.org/proteinAction.do?id=2711&showAllSites=true	52.1	GKPADAVyGQKEIHR	Lck		NSSYVHGGLDSNGKPADAVY*GQK	3	815.367	19285				44.8109				8.85078				-0.2208				0.490594				1.64				1.00746				17				human	1
127	125	Adaptor/scaffold	GAB2;GAB2	GAB2;GAB2 iso2	§294;256	GRB2-associated-binding protein 2	Q9UQC2;Q9UQC2-2	http://www.phosphosite.org/proteinAction.do?id=1090&showAllSites=true	74.4	TDNEDVYtFKTPSNT			GSLTGSETDNEDVYT*FKTPSNTLCR	3	958.083	30354	31917			64.2891	64.2558			6.51145	7.383			0.6576	0.3236							1.471	1.481			0.443509	0.535057			0	0			human
128	126	Adaptor/scaffold	GAB2;GAB2	GAB2;GAB2 iso2	§476;438	GRB2-associated-binding protein 2	Q9UQC2;Q9UQC2-2	http://www.phosphosite.org/proteinAction.do?id=1090&showAllSites=true	74.4	GDNSQSVyIPMSPGA		PIK3R1	AGDNSQSVY*IPM#SPGAHHFDSLGYPSTTLPVHR	4	909.416	33360	34904	34607	35327	68.8841	68.8441	68.7982	68.8792	9.67985	9.96658	6.10073	8.99568	-0.2309	-0.3299	-0.2969	-0.011	0.087519	0.0875298	0.00168551	0.00047565	2.296	2.326	1.398	1.533	0.734942	0.74436	0.537357	0.61753	3	5	1	1	human	1
129	127	Adaptor/scaffold	GAB2;GAB2	GAB2;GAB2 iso2	§476;438	GRB2-associated-binding protein 2	Q9UQC2;Q9UQC2-2	http://www.phosphosite.org/proteinAction.do?id=1090&showAllSites=true	74.4	GDNSQSVyIPMSPGA		PIK3R1	AGDNSQSVY*IPM#SPGAHHFDSLGYPSTTLPVHR	4	909.416	33392		34771		68.9335		69.0425		8.92812		8.31069		-0.066		-0.8907		0.0718638		0.0736065		2.196		1.909		0.730048		0.525822		0		5		human	1
130	128	Adaptor/scaffold	GAB2;GAB2	GAB2;GAB2 iso2	§476;438	GRB2-associated-binding protein 2	Q9UQC2;Q9UQC2-2	http://www.phosphosite.org/proteinAction.do?id=1090&showAllSites=true	74.4	GDNSQSVyIPMSPGA		PIK3R1	AGDNSQSVY*IPMSPGAHHFDSLGYPSTTLPVHR	4	905.417	36789	38315	38111	38830	73.9999	74.0037	74.0326	74.1097	10.341	9.5376	17.3768	13.6716	-1.3033	0.0994	-0.4197	0.6295	0.0462	0.0503902	0.057309	0.067263	4.739	4.537	5.31	5.2	0.579531	0.82038	0.827236	0.742565	0	13	13	13	human	1
131	129	Adaptor/scaffold	GAB2;GAB2	GAB2;GAB2 iso2	§476;438	GRB2-associated-binding protein 2	Q9UQC2;Q9UQC2-2	http://www.phosphosite.org/proteinAction.do?id=1090&showAllSites=true	74.4	GDNSQSVyIPMSPGA		PIK3R1	AGDNSQSVY*IPMSPGAHHFDSLGYPSTTLPVHR	4	905.417		38389	38168	38863		74.1228	74.1212	74.1631		10.1675	14.8239	11.0645		-0.1988	-0.4087	0.6185		0.0411027	0.0596743	0.0349507		3.69	4.613	4.726		0.779306	0.775074	0.659116		0	13	5	human	1
132	130	Adaptor/scaffold	GAB2;GAB2	GAB2;GAB2 iso2	§491;453	GRB2-associated-binding protein 2	Q9UQC2;Q9UQC2-2	http://www.phosphosite.org/proteinAction.do?id=1090&showAllSites=true	74.4	HHFDSLGyPSTTLPV			AGDNSQSVYIPM#SPGAHHFDSLGY*PSTTLPVHR	4	909.416		34940				68.8987				3.79048				0.5608				0.00484679				1.015				0.501551				0			human	1
133	131	Adaptor/scaffold	GRB2;GRB2	GRB2;GRB2 iso2	§209;168	Growth factor receptor-bound protein 2	P62993;P62993-2	http://www.phosphosite.org/proteinAction.do?id=1123&showAllSites=true	25.2	TGMFPRNyVTPVNRN	JAK2	SOS1	NY*VTPVNR	2	521.74	16943	18551	18148	18692	40.4054	40.4901	40.5165	40.4687	7.66756	6.89279	7.3098	7.9914	-0.115	-0.1725	-0.0958	-0.0958	0.277002	0.283956	0.249212	0.274395	1.757	1.671	1.669	1.778	1.20773	1.14755	1.14378	1.18733	49	49	49	49	human	1
134	132	Adaptor/scaffold	HGS	Hrs	§524	Hepatocyte growth factor-regulated tyrosine kinase substrate	O14964	http://www.phosphosite.org/proteinAction.do?id=3904&showAllSites=true	86.1	MRQKKQEyLEVQRQL			KQEY*LEVQR	2	636.803	17836	19416			42.1476	42.1234			4.63451	4.24109			0.691	0.2356			0.171729	0.126796			0.943	0.736			0.692266	0.603701			1000	1000			human	1
135	133	Adaptor/scaffold	HGS	Hrs	§524	Hepatocyte growth factor-regulated tyrosine kinase substrate	O14964	http://www.phosphosite.org/proteinAction.do?id=3904&showAllSites=true	86.1	MRQKKQEyLEVQRQL			KQEY*LEVQR	3	424.871	17864	19452			42.206	42.1919			6.46092	7.28567			0.2354	0.5649			0.206149	0.224005			1.596	1.798			0.792586	0.749538			1000	1000			human	1
136	134	Adaptor/scaffold	HGS	Hrs	§524	Hepatocyte growth factor-regulated tyrosine kinase substrate	O14964	http://www.phosphosite.org/proteinAction.do?id=3904&showAllSites=true	86.1	MRQKKQEyLEVQRQL			QEY*LEVQR	2	572.755	21813	23483			49.4865	49.5606			6.9393	7.19654			0.0175				0.267351	0.223697			1.582	1.543			1.07321	1.04434			1000	1000			human	1
137	135	Adaptor/scaffold	HGS	Hrs	§524	Hepatocyte growth factor-regulated tyrosine kinase substrate	O14964	http://www.phosphosite.org/proteinAction.do?id=3904&showAllSites=true	86.1	MRQKKQEyLEVQRQL			QKKQEY*LEVQR	3	510.255	14920	16487	16078	16615	36.3214	36.4385	36.5234	36.4752	6.75696	6.08513	5.73283	6.23359	-0.3332	-0.0392	-0.6467	0.0588	0.359216	0.135005	0.162483	0.119159	1.443	1.748	1.616	1.677	0.749008	0.663962	0.605129	0.637515	1000	1000	1000	1000	human	1
138	136	Adaptor/scaffold	HGS;HGS	Hrs;Hrs iso2	§132;132	Hepatocyte growth factor-regulated tyrosine kinase substrate	O14964;O14964-2	http://www.phosphosite.org/proteinAction.do?id=3904&showAllSites=true	86.1	YKVVQDTyQIMKVEG			VVQDTY*QIM#K	2	660.799		19325				41.9519				6.06905				-1.1047				0.429949				1.069				0.831566				0			human	1
139	137	Adaptor/scaffold	HGS;HGS	Hrs;Hrs iso2	§132;132	Hepatocyte growth factor-regulated tyrosine kinase substrate	O14964;O14964-2	http://www.phosphosite.org/proteinAction.do?id=3904&showAllSites=true	86.1	YKVVQDTyQIMKVEG			YKVVQDTY*QIMK	2	798.381	26767	28348			58.281	58.2394			8.15864	8.09259			-0.238	-0.0501			0.107102	0.391033			1.647	1.992			0.917127	1.20162			9	0			human	1
140	138	Adaptor/scaffold	HGS;HGS	Hrs;Hrs iso2	§132;132	Hepatocyte growth factor-regulated tyrosine kinase substrate	O14964;O14964-2	http://www.phosphosite.org/proteinAction.do?id=3904&showAllSites=true	86.1	YKVVQDTyQIMKVEG			YKVVQDTY*QIMKVEGHVFPEFK	4	692.091		43169	43166			81.5015	81.761			10.6946	3.29499			-0.0433	0.7513			0.0358187	0.0388891			3.054	1.322			0.693921	0.398007			0	0		human	1
141	139	Adaptor/scaffold	HGS;HGS	Hrs;Hrs iso2	§216;216	Hepatocyte growth factor-regulated tyrosine kinase substrate	O14964;O14964-2	http://www.phosphosite.org/proteinAction.do?id=3904&showAllSites=true	86.1	VRVCEPCyEQLNRKA			VCEPCY*EQLNR	2	774.305	21155	22816	22428	23080	48.2866	48.2975	48.2967	48.365	6.55129	7.0575	6.95468	6.47237	0.1808	0.1291	0.2454	-0.0646	0.264111	0.398744	0.388192	0.266176	1.75	1.926	1.878	1.723	1.00718	1.14574	1.14783	0.987681	1000	1000	1000	1000	human	1
142	140	Adaptor/scaffold	HGS;HGS	Hrs;Hrs iso2	§216;216	Hepatocyte growth factor-regulated tyrosine kinase substrate	O14964;O14964-2	http://www.phosphosite.org/proteinAction.do?id=3904&showAllSites=true	86.1	VRVCEPCyEQLNRKA			VCEPCY*EQLNR	3	516.539	21220	22837			48.4036	48.3352			10.3206	10.5817			-0.3678	-0.3678			0.577202	0.60676			1.832	2.568			1.15953	1.21462			1000	1000			human	1
143	141	Adaptor/scaffold	HGS;HGS	Hrs;Hrs iso2	§286;286	Hepatocyte growth factor-regulated tyrosine kinase substrate	O14964;O14964-2	http://www.phosphosite.org/proteinAction.do?id=3904&showAllSites=true	86.1	RLRQKSTyTSYPKAE			STY*TSYPK	2	513.713		17352				38.1785				4.95078				-0.2141				0.315393				1.178				1.02299				9			human	1
144	142	Adaptor/scaffold	HGS;HGS	Hrs;Hrs iso2	§289;289	Hepatocyte growth factor-regulated tyrosine kinase substrate	O14964;O14964-2	http://www.phosphosite.org/proteinAction.do?id=3904&showAllSites=true	86.1	QKSTYTSyPKAEPMP			STYTSY*PK	2	513.713	15567	17094	16714		37.6869	37.6769	37.7832		6.0846	5.92082	5.81531		-0.0584	0.0584	-0.1947		0.274288	0.229456	0.234396		1.19	0.934	1.062		0.956127	0.869572	0.901766		0	0	0		human	1
145	143	Adaptor/scaffold	HGS;HGS	Hrs;Hrs iso2	§334;334	Hepatocyte growth factor-regulated tyrosine kinase substrate	O14964;O14964-2	http://www.phosphosite.org/proteinAction.do?id=3904&showAllSites=true	86.1	ARYLNRNyWEKKQEE			YLNRNY*WEK	2	683.303	22313	23969	23593	24224	50.3415	50.3866	50.4268	50.4312	5.42481	4.77728	4.56864	4.72125	0.322	0.1903	0.2049	0.161	0.203888	0.222478	0.199416	0.216986	1.939	1.765	1.738	1.67	0.998782	0.953538	0.945284	0.930051	10	4	10	4	human	1
146	144	Adaptor/scaffold	HGS;HGS	Hrs;Hrs iso2	§334;334	Hepatocyte growth factor-regulated tyrosine kinase substrate	O14964;O14964-2	http://www.phosphosite.org/proteinAction.do?id=3904&showAllSites=true	86.1	ARYLNRNyWEKKQEE			YLNRNY*WEK	3	455.871	22304	23948	23590	24206	50.3263	50.3518	50.4225	50.4004	6.69465	5.03198	7	5.4437	-0.2194	-0.3071	-0.1097	-0.1755	0.418013	0.177805	0.459641	0.226292	2.114	1.245	1.713	1.179	1.03564	0.762316	1.16034	0.791165	41	32	41	41	human	1
147	145	Adaptor/scaffold	HGS;HGS	Hrs;Hrs iso2	§334;334	Hepatocyte growth factor-regulated tyrosine kinase substrate	O14964;O14964-2	http://www.phosphosite.org/proteinAction.do?id=3904&showAllSites=true	86.1	ARYLNRNyWEKKQEE			YLNRNY*WEKK	3	498.569	18371	19966	19666	20210	43.1439	43.108	43.3261	43.3246	4.27572	5.35853	4.37263	3.4828	-0.1003	-0.0602	-0.2407	-0.0802	0.0624339	0.279041	0.0473524	0.00336533	1.108	1.196	0.973	0.664	0.56794	0.758172	0.531158	0.440903	17	10	25	10	human	1
148	146	Adaptor/scaffold	HGS;HGS	Hrs;Hrs iso2	§334;334	Hepatocyte growth factor-regulated tyrosine kinase substrate	O14964;O14964-2	http://www.phosphosite.org/proteinAction.do?id=3904&showAllSites=true	86.1	ARYLNRNyWEKKQEE			YLNRNY*WEKKQEEAR	3	702.997				19162				41.395				4.01954				-0.256				0.142054				0.598				0.432979				2	human	1
149	147	Adaptor/scaffold	HGS;HGS	Hrs;Hrs iso2	§467;467	Hepatocyte growth factor-regulated tyrosine kinase substrate	O14964;O14964-2	http://www.phosphosite.org/proteinAction.do?id=3904&showAllSites=true	86.1	LDERRLYyEGLQDKL			RLYY*EGLQDKLAQIR	3	649.335	34626	36111			70.7963	70.682			7.87943	10.3546			-0.8162	-0.7392			0.427439	0.565379			1.422	2.314			0.728638	0.973961			0	0			human	1
150	148	Adaptor/scaffold	IRS1	IRS1	§612	Insulin receptor substrate 1	P35568	http://www.phosphosite.org/proteinAction.do?id=855&showAllSites=true	131.5	TLHTDDGyMPMSPGV	Met	PIK3R1	GGHHRPDSSTLHTDDGY*M#PMSPGVAPVPSGR	4	828.614		22826				48.314				9.46471				-0.7724								2.236				0.584615				2			human	1
151	149	Adaptor/scaffold	IRS1	IRS1	§612	Insulin receptor substrate 1	P35568	http://www.phosphosite.org/proteinAction.do?id=855&showAllSites=true	131.5	TLHTDDGyMPMSPGV	Met	PIK3R1	GGHHRPDSSTLHTDDGY*MPM#SPGVAPVPSGR	4	828.614	22246				50.2357				5.13312				0.4345								1.656				0.54978				6				human	1
152	150	Adaptor/scaffold	IRS1	IRS1	§612	Insulin receptor substrate 1	P35568	http://www.phosphosite.org/proteinAction.do?id=855&showAllSites=true	131.5	TLHTDDGyMPMSPGV	Met	PIK3R1	GGHHRPDSSTLHTDDGY*MPM#SPGVAPVPSGR	5	663.093	22169	23894		24093	50.0986	50.2632		50.2059	9.36351	6.79048		4.77728	-0.754	-0.1357		-0.5278					1.519	1.868		1.053	0.590667	0.692637		0.495562	0	0		0	human	1
153	151	Adaptor/scaffold	IRS1	IRS1	§612	Insulin receptor substrate 1	P35568	http://www.phosphosite.org/proteinAction.do?id=855&showAllSites=true	131.5	TLHTDDGyMPMSPGV	Met	PIK3R1	GGHHRPDSSTLHTDDGY*MPMSPGVAPVPSGR	4	824.616	24999	26610	26367	26940	55.1694	55.1354	55.3306	55.1576	13.9872	14.8761	12.3595	13.1726	0.5821	0.3881	0.5942	0.1576					4.273	4.196	3.311	3.329	0.754648	0.819228	0.670946	0.725771	2	5	2	2	human	1
154	152	Adaptor/scaffold	IRS1	IRS1	§612	Insulin receptor substrate 1	P35568	http://www.phosphosite.org/proteinAction.do?id=855&showAllSites=true	131.5	TLHTDDGyMPMSPGV	Met	PIK3R1	GGHHRPDSSTLHTDDGY*MPMSPGVAPVPSGR	4	824.616			26323				55.2578				12.7905				0.5942								3.038				0.659488				5		human	1
155	153	Adaptor/scaffold	IRS1	IRS1	§612	Insulin receptor substrate 1	P35568	http://www.phosphosite.org/proteinAction.do?id=855&showAllSites=true	131.5	TLHTDDGyMPMSPGV	Met	PIK3R1	GGHHRPDSSTLHTDDGY*MPMSPGVAPVPSGR	5	659.894			26357				55.3104				12.9914				1.4093								3.499				0.557947				5		human	1
156	154	Adaptor/scaffold	IRS1	IRS1	§612	Insulin receptor substrate 1	P35568	http://www.phosphosite.org/proteinAction.do?id=855&showAllSites=true	131.5	TLHTDDGyMPMSPGV	Met	PIK3R1	RGGHHRPDSSTLHTDDGY*M#PMSPGVAPVPSGR	5	694.313	19923				46.0122				5.87943				-0.1872								1.562				0.55625				3				human	1
157	155	Adaptor/scaffold	IRS1	IRS1	§612	Insulin receptor substrate 1	P35568	http://www.phosphosite.org/proteinAction.do?id=855&showAllSites=true	131.5	TLHTDDGyMPMSPGV	Met	PIK3R1	RGGHHRPDSSTLHTDDGY*MPM#SPGVAPVPSGR	5	694.313		22594				47.8661				4.87943				1.5411								0.849				0.314203				0			human	1
158	156	Adaptor/scaffold	IRS1	IRS1	§612	Insulin receptor substrate 1	P35568	http://www.phosphosite.org/proteinAction.do?id=855&showAllSites=true	131.5	TLHTDDGyMPMSPGV	Met	PIK3R1	RGGHHRPDSSTLHTDDGY*MPMSPGVAPVPSGR	4	863.641		25242	24816	25446		52.6184	52.535	52.5257		9.28904	9.74715	12.6536		1.0768	0.5905	0.3242						1.78	2.851	3.516		0.452765	0.539062	0.611126		0	6	1	human	1
159	157	Adaptor/scaffold	IRS1	IRS1	§612	Insulin receptor substrate 1	P35568	http://www.phosphosite.org/proteinAction.do?id=855&showAllSites=true	131.5	TLHTDDGyMPMSPGV	Met	PIK3R1	RGGHHRPDSSTLHTDDGY*MPMSPGVAPVPSGR	5	691.114	23572			25415	52.5752			52.4745	11.684			9.12668	0.6222			-0.0723					2.848			2.841	0.635003			0.608237	3			5	human	1
160	158	Adaptor/scaffold	IRS1	IRS1	§632	Insulin receptor substrate 1	P35568	http://www.phosphosite.org/proteinAction.do?id=855&showAllSites=true	131.5	GRKGSGDyMPMSPKS	IGF1R	PIK3R1	KGSGDY*MPMSPK	2	689.283	20745		21985	22615	47.4721		47.4568	47.4912	6.24795		7.12668	5.5157	0.1161		-0.3047	-0.3192	0.337437		0.420872	0.209074	2.112		2.241	1.749	0.992623		1.00783	0.797152	24		38	5	human	1
161	159	Adaptor/scaffold	IRS2	IRS2	§540	Insulin receptor substrate 2	Q9Y4H2	http://www.phosphosite.org/proteinAction.do?id=6018&showAllSites=true	137.2	GGGGGEFyGYMTMDR			SNTPESIAETPPARDGGGGGEFY*GYM#TMDRPLSHCGR	4	1017.43		31601	31308	31944		63.7343	63.687	63.6026		5.67366	7.17653	5.92082		0.2654	0.059	-0.2555		0.000360216	0.000632734	0.00121243		1.736	1.744	1.716		0.572585	0.562685	0.469204		0	3	5	human	1
162	160	Adaptor/scaffold	IRS2	IRS2	§540	Insulin receptor substrate 2	Q9Y4H2	http://www.phosphosite.org/proteinAction.do?id=6018&showAllSites=true	137.2	GGGGGEFyGYMTMDR			SNTPESIAETPPARDGGGGGEFY*GYM#TMDRPLSHCGR	4	1017.43			31347	31967			63.7488	63.6429			6.14997	9.01773			0.1474	0.4226			0.000199203	0.000399671			1.49	2.234			0.509364	0.525331			3	0	human	1
163	161	Adaptor/scaffold	IRS2	IRS2	§540	Insulin receptor substrate 2	Q9Y4H2	http://www.phosphosite.org/proteinAction.do?id=6018&showAllSites=true	137.2	GGGGGEFyGYMTMDR			SNTPESIAETPPARDGGGGGEFY*GYM#TMDRPLSHCGR	4	1017.43			31280				63.6363				5.30103				0.2555				0.000652804				2.065				0.505788				0		human	1
164	162	Adaptor/scaffold	IRS2	IRS2	§542	Insulin receptor substrate 2	Q9Y4H2	http://www.phosphosite.org/proteinAction.do?id=6018&showAllSites=true	137.2	GGGEFYGyMTMDRPL			DGGGGGEFYGY*M#TM#DRPLSHCGR	3	878.007	22758	24452	24083	24682	51.1428	51.2397	51.2887	51.2402	11.8069	12.5702	8.00833	13.4237	0.5239	0.2164	0.3417		0.701747	0.546803	0.564439	0.712439	2.666	3.266	2.114	2.768	1.18457	1.1656	0.97893	1.25902	11	4	4	4	human	1
165	163	Adaptor/scaffold	IRS2	IRS2	§542	Insulin receptor substrate 2	Q9Y4H2	http://www.phosphosite.org/proteinAction.do?id=6018&showAllSites=true	137.2	GGGEFYGyMTMDRPL			DGGGGGEFYGY*M#TM#DRPLSHCGR	3	878.007		24435	24076	24687		51.2104	51.276	51.2504		11.0287	4.94692	11.3915		0.1708	0.3417	-0.0683		0.576042	0.21711	0.636124		2.721	1.052	2.6		1.14937	0.654412	1.13851		4	4	11	human	1
166	164	Adaptor/scaffold	IRS2	IRS2	§542	Insulin receptor substrate 2	Q9Y4H2	http://www.phosphosite.org/proteinAction.do?id=6018&showAllSites=true	137.2	GGGEFYGyMTMDRPL			DGGGGGEFYGY*M#TM#DRPLSHCGR	4	658.757		24448				51.2343				10.58				-0.2277				0.684839				3.138				1.2188				4			human	1
167	165	Adaptor/scaffold	IRS2	IRS2	§542	Insulin receptor substrate 2	Q9Y4H2	http://www.phosphosite.org/proteinAction.do?id=6018&showAllSites=true	137.2	GGGEFYGyMTMDRPL			DGGGGGEFYGY*M#TMDRPLSHCGR	3	872.675	29505	28376	28192	28816	62.9137	58.2835	58.504	58.3426	7.86646	10.1785	12.3019	14.5467	0.5157	-0.1948	0.2636	0.1719					1.537	2.313	3.457	4.017	0.582229	0.716973	0.740951	0.815763	4	4	4	4	human	1
168	166	Adaptor/scaffold	IRS2	IRS2	§542	Insulin receptor substrate 2	Q9Y4H2	http://www.phosphosite.org/proteinAction.do?id=6018&showAllSites=true	137.2	GGGEFYGyMTMDRPL			DGGGGGEFYGY*M#TMDRPLSHCGR	3	872.675	26882	28405	28140		58.4671	58.325	58.4118		16.0835	14.2733	12.0137		0.1031	-0.1719	0.1031						4.04	3.561	3.436		0.941553	0.886155	0.793166		4	4	4		human	1
169	167	Adaptor/scaffold	IRS2	IRS2	§542	Insulin receptor substrate 2	Q9Y4H2	http://www.phosphosite.org/proteinAction.do?id=6018&showAllSites=true	137.2	GGGEFYGyMTMDRPL			DGGGGGEFYGY*M#TMDRPLSHCGR	4	654.758	26942	28418		28828	58.5741	58.3521		58.3617	10.3143	12.384		11.6596	-0.0458	-0.0916		0.2596					2.564	4.298		3.776	0.768137	0.85077		0.744463	5	11		4	human	1
170	168	Adaptor/scaffold	IRS2	IRS2	§542	Insulin receptor substrate 2	Q9Y4H2	http://www.phosphosite.org/proteinAction.do?id=6018&showAllSites=true	137.2	GGGEFYGyMTMDRPL			DGGGGGEFYGY*MTM#DRPLSHCGR	3	872.675	26990	31438	30556	31220	58.6611	63.4559	62.4682	62.4132	3.61979	8.88941	16.6716	13.3546	0.2865	0.275	-0.1948	0.3094	0.0606864				1.063	1.733	4.293	3.603	0.573692	0.645963	0.854226	0.75192	4	1	11	11	human	1
171	169	Adaptor/scaffold	IRS2	IRS2	§542	Insulin receptor substrate 2	Q9Y4H2	http://www.phosphosite.org/proteinAction.do?id=6018&showAllSites=true	137.2	GGGEFYGyMTMDRPL			DGGGGGEFYGY*MTM#DRPLSHCGR	3	872.675	29189	30876	30938	31236	62.3726	62.5346	63.0908	62.441	13.5157	15.5575	4.61979	15.5331	-0.1375	0.3552	0.6073	0.3667					3.556	4.6	0.982	4.905	0.844021	0.891384	0.452498	0.828586	4	4	1	4	human	1
172	170	Adaptor/scaffold	IRS2	IRS2	§542	Insulin receptor substrate 2	Q9Y4H2	http://www.phosphosite.org/proteinAction.do?id=6018&showAllSites=true	137.2	GGGEFYGyMTMDRPL			DGGGGGEFYGY*MTM#DRPLSHCGR	3	872.675	29314	31395	30540		62.5894	63.3921	62.4438		13.301	3.59176	15.9957		0.7448	0.2636	-0.1948						3.443	0.56	3.97		0.743607	0.509681	0.827963		4	4	4		human	1
173	171	Adaptor/scaffold	IRS2	IRS2	§542	Insulin receptor substrate 2	Q9Y4H2	http://www.phosphosite.org/proteinAction.do?id=6018&showAllSites=true	137.2	GGGEFYGyMTMDRPL			DGGGGGEFYGY*MTM#DRPLSHCGR	3	872.675	29885	30738			63.5008	62.3055			3.90658	13.9508			0.126	0.149			0.089752				0.632	3.574			0.606733	0.844853			4	5			human	1
174	172	Adaptor/scaffold	IRS2	IRS2	§542	Insulin receptor substrate 2	Q9Y4H2	http://www.phosphosite.org/proteinAction.do?id=6018&showAllSites=true	137.2	GGGEFYGyMTMDRPL			DGGGGGEFYGY*MTM#DRPLSHCGR	4	654.758	29210	30781	30648	31231	62.4102	62.379	62.617	62.4311	9.97881	12.1296	10.3516	7.99568	0.0764	0.0611	0.1833	-0.1069					3.083	3.769	3.077	1.985	0.770767	0.871478	0.723568	0.665962	9	5	5	8	human	1
175	173	Adaptor/scaffold	IRS2	IRS2	§542	Insulin receptor substrate 2	Q9Y4H2	http://www.phosphosite.org/proteinAction.do?id=6018&showAllSites=true	137.2	GGGEFYGyMTMDRPL			DGGGGGEFYGY*MTM#DRPLSHCGR	4	654.758			30586	31336			62.5183	62.6031			10.6198	8.77728			-0.0916	0.1222							2.846	2.371			0.730583	0.691459			5	9	human	1
176	174	Adaptor/scaffold	IRS2	IRS2	§542	Insulin receptor substrate 2	Q9Y4H2	http://www.phosphosite.org/proteinAction.do?id=6018&showAllSites=true	137.2	GGGEFYGyMTMDRPL			DGGGGGEFYGY*MTMDRPLSHCGR	3	867.343	32660	34263	34039	34644	67.8215	67.8685	67.9501	67.8486	10.1694	14.2277	15.6289	12.9136	0.1499	0.1499	0.2421	0.0461	0.586111	0.688426	0.680357	0.658149	1.796	4.937	4.333	2.723	1.12647	1.40128	1.33796	1.21495	4	11	11	4	human	1
177	175	Adaptor/scaffold	IRS2	IRS2	§542	Insulin receptor substrate 2	Q9Y4H2	http://www.phosphosite.org/proteinAction.do?id=6018&showAllSites=true	137.2	GGGEFYGyMTMDRPL			DGGGGGEFYGY*MTMDRPLSHCGR	3	867.343				34684				67.9083				15.0477				0.1614				0.700839				5.028				1.37737				11	human	1
178	176	Adaptor/scaffold	IRS2	IRS2	§542	Insulin receptor substrate 2	Q9Y4H2	http://www.phosphosite.org/proteinAction.do?id=6018&showAllSites=true	137.2	GGGEFYGyMTMDRPL			SNTPESIAETPPARDGGGGGEFYGY*M#TMDRPLSHCGR	4	1017.43	28129	29769		30130	60.649	60.7305		60.6727	5.37675	4.80134		5.86012	0.1474	-0.688		0.1671	0.00804737	0.00392116		0.0056837	1.548	1.111		1.572	0.54309	0.445308		0.496628	0	3		2	human	1
179	177	Adaptor/scaffold	IRS2	IRS2	§542	Insulin receptor substrate 2	Q9Y4H2	http://www.phosphosite.org/proteinAction.do?id=6018&showAllSites=true	137.2	GGGEFYGyMTMDRPL			SNTPESIAETPPARDGGGGGEFYGY*M#TMDRPLSHCGR	4	1017.43	28056	31614		30111	60.5258	63.7552		60.6443	5.80967	6.16368		5.53611	-0.5602	0.2949		0.1671	0.00864379	0.00647239		0.00818437	1.252	1.673		1.632	0.455733	0.573441		0.496128	0	0		0	human	1
180	178	Adaptor/scaffold	IRS2	IRS2	§542	Insulin receptor substrate 2	Q9Y4H2	http://www.phosphosite.org/proteinAction.do?id=6018&showAllSites=true	137.2	GGGEFYGyMTMDRPL			SNTPESIAETPPARDGGGGGEFYGY*M#TMDRPLSHCGR	4	1017.43	28110				60.6171				8.61439				0.1474				0.00455927				1.779				0.603423				0				human	1
181	179	Adaptor/scaffold	IRS2	IRS2	§542	Insulin receptor substrate 2	Q9Y4H2	http://www.phosphosite.org/proteinAction.do?id=6018&showAllSites=true	137.2	GGGEFYGyMTMDRPL			SNTPESIAETPPARDGGGGGEFYGY*M#TMDRPLSHCGR	4	1017.43	29910				63.5407				5.83863				0.8649				0.00101896				1.388				0.409687				0				human	1
182	180	Adaptor/scaffold	IRS2	IRS2	§542	Insulin receptor substrate 2	Q9Y4H2	http://www.phosphosite.org/proteinAction.do?id=6018&showAllSites=true	137.2	GGGEFYGyMTMDRPL			SNTPESIAETPPARDGGGGGEFYGY*MTMDRPLSHCGR	4	1013.44	32244	33716	33573	34221	67.1991	67.0272	67.2526	67.2047	12.9747	11.9066	12.3883	12.6946	0.4342	0.2763	0.148	0.2171	0.0354857	0.0303549	0.0218135	0.0290351	3.782	3.584	3.608	3.527	0.698317	0.738956	0.694308	0.677748	1	0	0	5	human	1
183	181	Adaptor/scaffold	IRS2	IRS2	§542	Insulin receptor substrate 2	Q9Y4H2	http://www.phosphosite.org/proteinAction.do?id=6018&showAllSites=true	137.2	GGGEFYGyMTMDRPL			SNTPESIAETPPARDGGGGGEFYGY*MTMDRPLSHCGR	4	1013.44			33526				67.1837				11.1175				-0.0592				0.0380326				3.408				0.679838				3		human	1
184	182	Adaptor/scaffold	IRS2	IRS2	§542	Insulin receptor substrate 2	Q9Y4H2	http://www.phosphosite.org/proteinAction.do?id=6018&showAllSites=true	137.2	GGGEFYGyMTMDRPL			SNTPESIAETPPARDGGGGGEFYGY*MTMDRPLSHCGR	5	810.95	32269	33725	33544	34282	67.2356	67.039	67.2071	67.2954	12.8447	11.9066	11.7282	8.63078	0.4932	-0.3453	0.4193	0.4809	0.099343	0.108677	0.117535	0.126834	3.586	3.18	3.625	2.541	0.741622	0.780713	0.714033	0.620907	3	9	3	4	human	1
185	183	Adaptor/scaffold	IRS2	IRS2	§542	Insulin receptor substrate 2	Q9Y4H2	http://www.phosphosite.org/proteinAction.do?id=6018&showAllSites=true	137.2	GGGEFYGyMTMDRPL			SNTPESIAETPPARDGGGGGEFYGY*MTMDRPLSHCGR	5	810.95	32305		33627		67.2902		67.3301		11.6737		7.81816		0.4932		1.1838		0.115123		0.110944		2.933		2.502		0.722122		0.502902		6		4		human	1
186	184	Adaptor/scaffold	IRS2	IRS2	§544	Insulin receptor substrate 2	Q9Y4H2	http://www.phosphosite.org/proteinAction.do?id=6018&showAllSites=true	137.2	GEFYGYMtMDRPLSH			DGGGGGEFYGYM#T*M#DRPLSHCGR	3	878.007			24152				51.3969				5.3536				-0.0342				0.393601				0.917				0.828541				0		human
187	185	Adaptor/scaffold	IRS2	IRS2	§544	Insulin receptor substrate 2	Q9Y4H2	http://www.phosphosite.org/proteinAction.do?id=6018&showAllSites=true	137.2	GEFYGYMtMDRPLSH			DGGGGGEFYGYM#T*M#DRPLSHCGR	4	658.757	22780				51.182				5.44491				-1.0322				0.331455				1.255				0.677717				0				human
188	186	Adaptor/scaffold	IRS2	IRS2	§544	Insulin receptor substrate 2	Q9Y4H2	http://www.phosphosite.org/proteinAction.do?id=6018&showAllSites=true	137.2	GEFYGYMtMDRPLSH			DGGGGGEFYGYM#T*MDRPLSHCGR	3	872.675	29525				62.9437				5.41341				0.4125								1.243				0.54108				0				human
189	187	Adaptor/scaffold	IRS2	IRS2	§544	Insulin receptor substrate 2	Q9Y4H2	http://www.phosphosite.org/proteinAction.do?id=6018&showAllSites=true	137.2	GEFYGYMtMDRPLSH			DGGGGGEFYGYMT*M#DRPLSHCGR	3	872.675	29433				62.8015				6.4828				0.1031								1.422				0.617318				4				human
190	188	Adaptor/scaffold	IRS2	IRS2	§544	Insulin receptor substrate 2	Q9Y4H2	http://www.phosphosite.org/proteinAction.do?id=6018&showAllSites=true	137.2	GEFYGYMtMDRPLSH			DGGGGGEFYGYMT*M#DRPLSHCGR	3	872.675	30352				64.2865				5.07624				0.4125								1.025				0.520184				4				human
191	189	Adaptor/scaffold	IRS2	IRS2	§544	Insulin receptor substrate 2	Q9Y4H2	http://www.phosphosite.org/proteinAction.do?id=6018&showAllSites=true	137.2	GEFYGYMtMDRPLSH			SNTPESIAETPPARDGGGGGEFYGYMT*MDRPLSHCGR	4	1013.44	32229			34168	67.1756			67.1247	10.8153			6.45967	0.4835			0.0691	0.0002616			0.0662087	3.062			2.016	0.606647			0.577624	5			3	human
192	190	Adaptor/scaffold	IRS2	IRS2	§598	Insulin receptor substrate 2	Q9Y4H2	http://www.phosphosite.org/proteinAction.do?id=6018&showAllSites=true	137.2	SSASLDEyTLMRATF			QRPVPQPSSASLDEY*TLM#R	3	757.687	26958	28485	28235	28891	58.602	58.4746	58.5904	58.4973	14.8633	16.8153	17.5735	13.7721	0.0924	0.1188	0.5147	0.3827					4.155	5.165	5.927	5.668	0.98463	1.08093	1.01279	0.945817	17	17	7	7	human	1
193	191	Adaptor/scaffold	IRS2	IRS2	§598	Insulin receptor substrate 2	Q9Y4H2	http://www.phosphosite.org/proteinAction.do?id=6018&showAllSites=true	137.2	SSASLDEyTLMRATF			QRPVPQPSSASLDEY*TLM#R	3	757.687	27363				59.3525				9.6968				0.6203				0.539439				1.866				1.00231				0				human	1
194	192	Adaptor/scaffold	IRS2	IRS2	§598	Insulin receptor substrate 2	Q9Y4H2	http://www.phosphosite.org/proteinAction.do?id=6018&showAllSites=true	137.2	SSASLDEyTLMRATF			QRPVPQPSSASLDEY*TLMR	3	752.356	31639	33168	32951	33601	66.2821	66.1945	66.2927	66.2563	11.4295	13.5935	11.9172	14.2503	0.4253	0.3323	0.4519	0.3722					5.871	5.601	5.937	5.817	1.00398	1.04927	0.995711	0.981936	7	7	7	7	human	1
195	193	Adaptor/scaffold	IRS2	IRS2	§599	Insulin receptor substrate 2	Q9Y4H2	http://www.phosphosite.org/proteinAction.do?id=6018&showAllSites=true	137.2	SASLDEYtLMRATFS			QRPVPQPSSASLDEYT*LMR	2	1128.03	31705				66.3801				5.63264				-0.3901								0.977				0.525927				0				human
196	194	Adaptor/scaffold	IRS2	IRS2	§632, §642	Insulin receptor substrate 2	Q9Y4H2	http://www.phosphosite.org/proteinAction.do?id=6018&showAllSites=true	137.2	YHPYPEDyGDIEIGS;IEIGSHRsSSSNLGA			VAYHPYPEDY*GDIEIGSHRS*SSSNLGADDGYMPMTPGAALAGSGSGSCR	4	1305.79			39407				76.0446				4.15181				-0.9726				0.000296328				2.227				0.290938				0;0		human	1
197	195	Adaptor/scaffold	IRS2	IRS2	§653	Insulin receptor substrate 2	Q9Y4H2	http://www.phosphosite.org/proteinAction.do?id=6018&showAllSites=true	137.2	NLGADDGyMPMTPGA			SSSSNLGADDGY*M#PM#TPGAALAGSGSGSCR	3	991.728	26388	27985	27743	28429	57.5977	57.5937	57.7117	57.6799	13.8697	15.0334	16.8794	16.9393	0.0303	0.4336	0.363	0.3328					3.228	3.235	4.174	3.859	0.814126	0.780748	0.757876	0.764557	13	0	13	8	human	1
198	196	Adaptor/scaffold	IRS2	IRS2	§653	Insulin receptor substrate 2	Q9Y4H2	http://www.phosphosite.org/proteinAction.do?id=6018&showAllSites=true	137.2	NLGADDGyMPMTPGA			SSSSNLGADDGY*M#PM#TPGAALAGSGSGSCR	3	991.728	27672	27973	27833		59.8751	57.5744	57.8508		5.85387	14.0985	15.6383		2.662	0.4235	0.2521						0.857	2.735	3.526		0.105433	0.734723	0.750204		0	0	13		human	1
199	197	Adaptor/scaffold	IRS2	IRS2	§653	Insulin receptor substrate 2	Q9Y4H2	http://www.phosphosite.org/proteinAction.do?id=6018&showAllSites=true	137.2	NLGADDGyMPMTPGA			SSSSNLGADDGY*M#PM#TPGAALAGSGSGSCR	3	991.728		29383				60.0827				6.19382				0.0202								1.178				0.616287				0			human	1
200	198	Adaptor/scaffold	IRS2	IRS2	§653	Insulin receptor substrate 2	Q9Y4H2	http://www.phosphosite.org/proteinAction.do?id=6018&showAllSites=true	137.2	NLGADDGyMPMTPGA			SSSSNLGADDGY*M#PM#TPGAALAGSGSGSCR	3	991.728		30027				61.16				7.38934				0.8268								1.475				0.495709				0			human	1
201	199	Adaptor/scaffold	IRS2	IRS2	§653	Insulin receptor substrate 2	Q9Y4H2	http://www.phosphosite.org/proteinAction.do?id=6018&showAllSites=true	137.2	NLGADDGyMPMTPGA			SSSSNLGADDGY*M#PMTPGAALAGSGSGSCR	3	986.396	30759	31985	31731	33522	64.9397	64.3627	64.3609	66.1211	11.5654	11.5436	16.0334	12.7825	-0.0304	-0.2534	-0.2737	-0.0507					2.087	4.771	4.617	3.135	0.710337	0.815791	0.803189	0.716917	8	20	27	8	human	1
202	200	Adaptor/scaffold	IRS2	IRS2	§653	Insulin receptor substrate 2	Q9Y4H2	http://www.phosphosite.org/proteinAction.do?id=6018&showAllSites=true	137.2	NLGADDGyMPMTPGA			SSSSNLGADDGY*M#PMTPGAALAGSGSGSCR	3	986.396	32882			32409	68.1565			64.3594	10.0325			15.5884	-0.0912			-0.2028					2.205			4.043	0.682027			0.77574	2			27	human	1
203	201	Adaptor/scaffold	IRS2	IRS2	§653	Insulin receptor substrate 2	Q9Y4H2	http://www.phosphosite.org/proteinAction.do?id=6018&showAllSites=true	137.2	NLGADDGyMPMTPGA			SSSSNLGADDGY*M#PMTPGAALAGSGSGSCR	3	986.396	30397			32465	64.3599			64.4532	14.1805			16.5867	0.1622			-0.0304					3.744			4.681	0.810253			0.864588	13			20	human	1
204	202	Adaptor/scaffold	IRS2	IRS2	§653	Insulin receptor substrate 2	Q9Y4H2	http://www.phosphosite.org/proteinAction.do?id=6018&showAllSites=true	137.2	NLGADDGyMPMTPGA			SSSSNLGADDGY*M#PMTPGAALAGSGSGSCR	3	986.396				32981				65.2635				6.58004				0.3447								1.419				0.512378				2	human	1
205	203	Adaptor/scaffold	IRS2	IRS2	§653	Insulin receptor substrate 2	Q9Y4H2	http://www.phosphosite.org/proteinAction.do?id=6018&showAllSites=true	137.2	NLGADDGyMPMTPGA			SSSSNLGADDGY*MPM#TPGAALAGSGSGSCR	3	986.396	32429	33937	34242	37974	67.4812	67.3633	68.2656	72.8448	12.4237	9.27165	9.5817	7.80688	0.1217	0.4461	-0.4055	0.6286					2.688	1.644	2.039	1.291	0.751785	0.610332	0.560923	0.48526	8	2	6	6	human	1
206	204	Adaptor/scaffold	IRS2	IRS2	§653	Insulin receptor substrate 2	Q9Y4H2	http://www.phosphosite.org/proteinAction.do?id=6018&showAllSites=true	137.2	NLGADDGyMPMTPGA			SSSSNLGADDGY*MPM#TPGAALAGSGSGSCR	3	986.396	33421	32614	32937	34847	68.975	65.34	66.2706	68.1574	8.67572	9.69465	11.9066	9.71444	-0.0912	-0.6083	-0.3346	0.4359					1.951	1.993	2.89	2.256	0.651404	0.584153	0.650876	0.575555	2	2	8	4	human	1
207	205	Adaptor/scaffold	IRS2	IRS2	§653	Insulin receptor substrate 2	Q9Y4H2	http://www.phosphosite.org/proteinAction.do?id=6018&showAllSites=true	137.2	NLGADDGyMPMTPGA			SSSSNLGADDGY*MPM#TPGAALAGSGSGSCR	3	986.396	31970	33854	32133	33164	66.788	67.233	65.0145	65.549	11.1463	9.46852	5.27246	7.42946	-0.4866	0.3548	-0.9834	0.1419					3.009	1.978	1.108	1.422	0.652718	0.643865	0.371953	0.570716	4	6	0	6	human	1
208	206	Adaptor/scaffold	IRS2	IRS2	§653	Insulin receptor substrate 2	Q9Y4H2	http://www.phosphosite.org/proteinAction.do?id=6018&showAllSites=true	137.2	NLGADDGyMPMTPGA			SSSSNLGADDGY*MPM#TPGAALAGSGSGSCR	3	986.396	31619	34327	33562	33667	66.2492	67.9632	67.2344	66.3573	14.7773	10.3391	9.9431	12.9136	-0.0101	0.1622	0.1115	0.4663					3.426	2.3	2.701	2.935	0.812342	0.703331	0.640121	0.649832	13	6	4	8	human	1
209	207	Adaptor/scaffold	IRS2	IRS2	§653	Insulin receptor substrate 2	Q9Y4H2	http://www.phosphosite.org/proteinAction.do?id=6018&showAllSites=true	137.2	NLGADDGyMPMTPGA			SSSSNLGADDGY*MPM#TPGAALAGSGSGSCR	3	986.396	32904	34311	32540	34027	68.1892	67.9385	65.6506	66.9112	13.4306	9.39469	17.0395	10.8928	-0.294	0.3346	0.1521	0.1521					2.937	2.138	4.55	2.941	0.724524	0.652524	0.841439	0.663621	4	1	20	13	human	1
210	208	Adaptor/scaffold	IRS2	IRS2	§653	Insulin receptor substrate 2	Q9Y4H2	http://www.phosphosite.org/proteinAction.do?id=6018&showAllSites=true	137.2	NLGADDGyMPMTPGA			SSSSNLGADDGY*MPM#TPGAALAGSGSGSCR	3	986.396	31630	33039		34488	66.2671	65.9934		67.615	13.4895	14.8125		13.4179	0.0608	0.3751		0.588					2.953	3.636		2.678	0.804884	0.794087		0.621325	13	20		4	human	1
211	209	Adaptor/scaffold	IRS2	IRS2	§653	Insulin receptor substrate 2	Q9Y4H2	http://www.phosphosite.org/proteinAction.do?id=6018&showAllSites=true	137.2	NLGADDGyMPMTPGA			SSSSNLGADDGY*MPM#TPGAALAGSGSGSCR	3	986.396	36022	33529		34472	72.8712	66.7492		67.5904	7.54668	14.6861		13.0921	0.3447	0.1825		-0.0608					1.458	3.147		2.872	0.576392	0.822857		0.703651	6	8		4	human	1
212	210	Adaptor/scaffold	IRS2	IRS2	§653	Insulin receptor substrate 2	Q9Y4H2	http://www.phosphosite.org/proteinAction.do?id=6018&showAllSites=true	137.2	NLGADDGyMPMTPGA			SSSSNLGADDGY*MPM#TPGAALAGSGSGSCR	3	986.396	31265	37515		33311	65.7095	72.7788		65.795	16.1844	4.72584		17.1904	0.0304	0.1115		0.0912					5.134	1.048		4.879	0.957118	0.566312		0.869372	20	2		27	human	1
213	211	Adaptor/scaffold	IRS2	IRS2	§653	Insulin receptor substrate 2	Q9Y4H2	http://www.phosphosite.org/proteinAction.do?id=6018&showAllSites=true	137.2	NLGADDGyMPMTPGA			SSSSNLGADDGY*MPM#TPGAALAGSGSGSCR	3	986.396		33492				66.6901				11.1593				-0.2737								2.558				0.712735				8			human	1
214	212	Adaptor/scaffold	IRS2	IRS2	§653	Insulin receptor substrate 2	Q9Y4H2	http://www.phosphosite.org/proteinAction.do?id=6018&showAllSites=true	137.2	NLGADDGyMPMTPGA			SSSSNLGADDGY*MPM#TPGAALAGSGSGSCR	3	986.396		33160				66.1837				11.057				0.2332								2.721				0.727447				4			human	1
215	213	Adaptor/scaffold	IRS2	IRS2	§653	Insulin receptor substrate 2	Q9Y4H2	http://www.phosphosite.org/proteinAction.do?id=6018&showAllSites=true	137.2	NLGADDGyMPMTPGA			SSSSNLGADDGY*MPM#TPGAALAGSGSGSCR	3	986.396		32767				65.5758				14.4214				0.0608								4.068				0.884394				13			human	1
216	214	Adaptor/scaffold	IRS2	IRS2	§653	Insulin receptor substrate 2	Q9Y4H2	http://www.phosphosite.org/proteinAction.do?id=6018&showAllSites=true	137.2	NLGADDGyMPMTPGA			SSSSNLGADDGY*MPMTPGAALAGSGSGSCR	3	981.065	36267	37755	37644	38199	73.2293	73.1304	73.3381	73.1758	13.8508	11.5884	15.3116	10.7905	0.2854	0.1733	0.0917	-0.5097					3.213	2.191	3.894	2.363	0.77056	0.71819	0.788688	0.564633	8	4	27	0	human	1
217	215	Adaptor/scaffold	IRS2	IRS2	§653	Insulin receptor substrate 2	Q9Y4H2	http://www.phosphosite.org/proteinAction.do?id=6018&showAllSites=true	137.2	NLGADDGyMPMTPGA			SSSSNLGADDGY*MPMTPGAALAGSGSGSCR	3	981.065		37732				73.0968				11.9031				-0.0917								2.165				0.737132				0			human	1
218	216	Adaptor/scaffold	IRS2	IRS2	§675	Insulin receptor substrate 2	Q9Y4H2	http://www.phosphosite.org/proteinAction.do?id=6018&showAllSites=true	137.2	GSCRSDDyMPMSPAS		PIK3C2A	SDDY*M#PM#SPASVSAPK	2	897.852	22490	23192	22457	23486	50.6606	48.9248	48.3485	49.0693	9.21896	12.2182	7.85699	6.82681	1.6038	0.401	0.3007	0.568	0.562592	0.664689	0.508702	0.457531	1.117	1.505	0.987	0.912	0.819773	1.18184	0.967959	0.846191	0	0	0	0	human	1
219	217	Adaptor/scaffold	IRS2	IRS2	§675	Insulin receptor substrate 2	Q9Y4H2	http://www.phosphosite.org/proteinAction.do?id=6018&showAllSites=true	137.2	GSCRSDDyMPMSPAS		PIK3C2A	SDDY*M#PM#SPASVSAPK	2	897.852	21491	24799	22330	22816	48.8521	51.8416	48.0857	47.8304	9.00524	10.1057	14.8477	11.9586	0.1114	0.0446	0.1448	0.6126	0.545293	0.584259	0.691643	0.646413	0.999	0.88	2.59	1.617	1.1191	1.1102	1.41454	1.14218	0	0	7	7	human	1
220	218	Adaptor/scaffold	IRS2	IRS2	§675	Insulin receptor substrate 2	Q9Y4H2	http://www.phosphosite.org/proteinAction.do?id=6018&showAllSites=true	137.2	GSCRSDDyMPMSPAS		PIK3C2A	SDDY*M#PM#SPASVSAPK	2	897.852	21786	23509	23598	23150	49.4407	49.6064	50.4333	48.4889	9.21824	7.17653	7.86012	10.9031	0.2562	-0.4121	0.5903	0.1114	0.498449	0.347019	0.499777	0.648747	1.107	0.912	0.97	1.411	1.04209	0.793001	0.891544	1.18826	0	0	0	0	human	1
221	219	Adaptor/scaffold	IRS2	IRS2	§675	Insulin receptor substrate 2	Q9Y4H2	http://www.phosphosite.org/proteinAction.do?id=6018&showAllSites=true	137.2	GSCRSDDyMPMSPAS		PIK3C2A	SDDY*M#PM#SPASVSAPK	2	897.852	22515	27143	22162	23932	50.7051	56.0444	47.7807	49.9256	7.38934	5.28819	11.2062	10.067	1.8377	-0.5457	1.0581	1.5147	0.49793	0.29187	0.67431	0.590022	0.677	0.531	1.405	1.212	0.654628	0.671471	1.05832	0.87944	0	0	7	0	human	1
222	220	Adaptor/scaffold	IRS2	IRS2	§675	Insulin receptor substrate 2	Q9Y4H2	http://www.phosphosite.org/proteinAction.do?id=6018&showAllSites=true	137.2	GSCRSDDyMPMSPAS		PIK3C2A	SDDY*M#PM#SPASVSAPK	2	897.852	21167	23166	22873	24255	48.3058	48.8765	49.0929	50.4791	13.059	12.6696	8.24413	9.21467	0.4232	0.9244	-0.3787	-1.136	0.694356	0.671414	0.469854	0.560417	1.72	1.605	0.952	1.162	1.26366	1.14101	0.926615	0.896532	6	0	0	0	human	1
223	221	Adaptor/scaffold	IRS2	IRS2	§675	Insulin receptor substrate 2	Q9Y4H2	http://www.phosphosite.org/proteinAction.do?id=6018&showAllSites=true	137.2	GSCRSDDyMPMSPAS		PIK3C2A	SDDY*M#PM#SPASVSAPK	2	897.852	22058	22554	23186	22846	49.91	47.803	49.7296	47.8867	10.9393	15.5114	6.42136	12.9172	0.646	0.2228	2.2053	0.0446	0.590332	0.733696	0.290985	0.670297	1.685	1.982	0.883	2.446	1.11055	1.39478	0.454184	1.37541	0	7	0	7	human	1
224	222	Adaptor/scaffold	IRS2	IRS2	§675	Insulin receptor substrate 2	Q9Y4H2	http://www.phosphosite.org/proteinAction.do?id=6018&showAllSites=true	137.2	GSCRSDDyMPMSPAS		PIK3C2A	SDDY*M#PM#SPASVSAPK	2	897.852	23641	25293			52.6802	52.7001			9.25493	6.35655			1.3031	1.7375			0.585234	0.333628			1.199	0.773			0.912794	0.521402			0	0			human	1
225	223	Adaptor/scaffold	IRS2	IRS2	§675	Insulin receptor substrate 2	Q9Y4H2	http://www.phosphosite.org/proteinAction.do?id=6018&showAllSites=true	137.2	GSCRSDDyMPMSPAS		PIK3C2A	SDDY*M#PM#SPASVSAPK	2	897.852	20887	24158			47.7505	50.7228			12.5214	7.78516			0.3119	-0.2228			0.617202	0.428586			1.862	0.715			1.24121	0.89566			0	0			human	1
226	224	Adaptor/scaffold	IRS2	IRS2	§675	Insulin receptor substrate 2	Q9Y4H2	http://www.phosphosite.org/proteinAction.do?id=6018&showAllSites=true	137.2	GSCRSDDyMPMSPAS		PIK3C2A	SDDY*M#PM#SPASVSAPK	2	897.852	21761				49.4007				8.14388				-0.5792				0.472821				1.013				0.909296				6				human	1
227	225	Adaptor/scaffold	IRS2	IRS2	§675	Insulin receptor substrate 2	Q9Y4H2	http://www.phosphosite.org/proteinAction.do?id=6018&showAllSites=true	137.2	GSCRSDDyMPMSPAS		PIK3C2A	SDDY*M#PM#SPASVSAPK	2	897.852	23250				52.0216				6.66154				0.3787				0.332021				0.826				0.833736				7				human	1
228	226	Adaptor/scaffold	IRS2	IRS2	§675	Insulin receptor substrate 2	Q9Y4H2	http://www.phosphosite.org/proteinAction.do?id=6018&showAllSites=true	137.2	GSCRSDDyMPMSPAS		PIK3C2A	SDDY*M#PM#SPASVSAPK	3	598.904	20941	22618		22930	47.85	47.908		48.0508	7.85078	16.3862		13.5528	0.167	0.0668		0.2338	0.23738	0.65437		0.605628	1.181	3.206		2.238	0.824511	1.43117		1.20536	3	11		9	human	1
229	227	Adaptor/scaffold	IRS2	IRS2	§675	Insulin receptor substrate 2	Q9Y4H2	http://www.phosphosite.org/proteinAction.do?id=6018&showAllSites=true	137.2	GSCRSDDyMPMSPAS		PIK3C2A	SDDY*M#PMSPASVSAPK	2	889.854	29058	27277	32715	30713	62.1521	56.3741	65.9126	61.5892	10.4828	12.767	10.2182	5.04191	-0.6068	0.1686	-0.3933	-0.3821	0.527724		0.558214	0.352071	1.262	3.401	1.131	0.751	1.02918	1.09878	1.01856	0.762133	7	7	0	0	human	1
230	228	Adaptor/scaffold	IRS2	IRS2	§675	Insulin receptor substrate 2	Q9Y4H2	http://www.phosphosite.org/proteinAction.do?id=6018&showAllSites=true	137.2	GSCRSDDyMPMSPAS		PIK3C2A	SDDY*M#PMSPASVSAPK	2	889.854	29710	31119	29815	32783	63.2285	62.9427	61.2631	64.9648	10.3799	11.0061	13.1818	5.39254	0.2585	0.4832	0.5731	-1.798	0.579132	0.586895		0.31202	1.137	1.693	1.601	0.929	1.11997	1.13872	0.718968	0.526486	0	7	7	7	human	1
231	229	Adaptor/scaffold	IRS2	IRS2	§675	Insulin receptor substrate 2	Q9Y4H2	http://www.phosphosite.org/proteinAction.do?id=6018&showAllSites=true	137.2	GSCRSDDyMPMSPAS		PIK3C2A	SDDY*M#PMSPASVSAPK	2	889.854	31126	33197	29643	28016	65.4984	66.2397	60.9941	57.0313	10.3224	8.80134	11.1694	11.4976	1.1575	0.6293	0.191	0.8765		0.555739		0.611351	0.898	1.081	1.795	1.814	0.525316	0.977566	0.793761	1.08739	0	0	7	7	human	1
232	230	Adaptor/scaffold	IRS2	IRS2	§675	Insulin receptor substrate 2	Q9Y4H2	http://www.phosphosite.org/proteinAction.do?id=6018&showAllSites=true	137.2	GSCRSDDyMPMSPAS		PIK3C2A	SDDY*M#PMSPASVSAPK	2	889.854	28467	27396	29663	32402	61.2018	56.6062	61.0243	64.3466	11.2907	11.5031	13.1537	9.20551	0.2135	0.0112	0.5169	1.4722	0.586423			0.583007	2.085	2.599	1.524	1.131	1.25785	1.0539	0.772272	0.867536	7	7	7	0	human	1
233	231	Adaptor/scaffold	IRS2	IRS2	§675	Insulin receptor substrate 2	Q9Y4H2	http://www.phosphosite.org/proteinAction.do?id=6018&showAllSites=true	137.2	GSCRSDDyMPMSPAS		PIK3C2A	SDDY*M#PMSPASVSAPK	2	889.854	30409	31962	26984	29571	64.3761	64.3255	56.4223	59.7513	11.8601	11.1838	13.3372	11.3307	0.3034	0.5619	0.7192	0.5282	0.627496				1.219	1.577	3.522	1.926	1.17319	0.708787	0.986671	0.726732	0	7	7	7	human	1
234	232	Adaptor/scaffold	IRS2	IRS2	§675	Insulin receptor substrate 2	Q9Y4H2	http://www.phosphosite.org/proteinAction.do?id=6018&showAllSites=true	137.2	GSCRSDDyMPMSPAS		PIK3C2A	SDDY*M#PMSPASVSAPK	2	889.854	30757	29920	31963	29898	64.9371	60.9908	64.7521	60.2919	10.1337	11.5834	9.7167	11.5751	0.9327	0.045	0.7866	0.2023			0.559281	0.583252	1.402	2.119	0.972	1.482	0.627475	0.863497	0.931239	1.15869	7	7	0	7	human	1
235	233	Adaptor/scaffold	IRS2	IRS2	§675	Insulin receptor substrate 2	Q9Y4H2	http://www.phosphosite.org/proteinAction.do?id=6018&showAllSites=true	137.2	GSCRSDDyMPMSPAS		PIK3C2A	SDDY*M#PMSPASVSAPK	2	889.854	30082	27583	27325	30328	63.8257	56.9565	57.0457	60.9952	10.2798	9.06702	11.4112	11.0177	1.0002	-0.0112	0.4046	0.3821	0.552322	0.577941	0.604149		1.659	1.233	1.684	1.674	1.00693	1.1081	1.16493	0.724492	7	0	7	7	human	1
236	234	Adaptor/scaffold	IRS2	IRS2	§675	Insulin receptor substrate 2	Q9Y4H2	http://www.phosphosite.org/proteinAction.do?id=6018&showAllSites=true	137.2	GSCRSDDyMPMSPAS		PIK3C2A	SDDY*M#PMSPASVSAPK	2	889.854	28375	29452	31184	27656	61.0523	60.1911	63.4762	56.4002	9.97881	10.1273	15.0214	11.8729	0.4046	0.2135	0.4607	0.3259	0.546606	0.492787			1.629	1.367	1.638	3.325	1.12758	1.06389	0.767595	0.961182	7	7	7	7	human	1
237	235	Adaptor/scaffold	IRS2	IRS2	§675	Insulin receptor substrate 2	Q9Y4H2	http://www.phosphosite.org/proteinAction.do?id=6018&showAllSites=true	137.2	GSCRSDDyMPMSPAS		PIK3C2A	SDDY*M#PMSPASVSAPK	2	889.854	25940	32373	30300	27667	56.8846	64.9795	62.0454	56.434	12.8125	4.7986	12.0357	14.8665	-0.0337	0.7305	0.0674	0.2135		0.134143	0.609219		1.567	0.818	1.491	3.566	0.826664	0.529494	1.21222	1.09221	0	0	7	17	human	1
238	236	Adaptor/scaffold	IRS2	IRS2	§675	Insulin receptor substrate 2	Q9Y4H2	http://www.phosphosite.org/proteinAction.do?id=6018&showAllSites=true	137.2	GSCRSDDyMPMSPAS		PIK3C2A	SDDY*M#PMSPASVSAPK	2	889.854	25648	30641	27334		56.3351	62.1538	57.0612		16.1203	11.9872	10.0716		0.0674	-0.0337	0.6068			0.68124	0.591461		4.114	1.648	1.346		1.1975	1.27468	1.05617		17	7	7		human	1
239	237	Adaptor/scaffold	IRS2	IRS2	§675	Insulin receptor substrate 2	Q9Y4H2	http://www.phosphosite.org/proteinAction.do?id=6018&showAllSites=true	137.2	GSCRSDDyMPMSPAS		PIK3C2A	SDDY*M#PMSPASVSAPK	2	889.854	26933	28245	28785		58.562	58.066	59.5794		10.8894	13.5735	12.0472		0.6855	0.3371	-0.2697						2.16	2.262	2.047		0.815779	0.915038	0.80993		7	7	7		human	1
240	238	Adaptor/scaffold	IRS2	IRS2	§675	Insulin receptor substrate 2	Q9Y4H2	http://www.phosphosite.org/proteinAction.do?id=6018&showAllSites=true	137.2	GSCRSDDyMPMSPAS		PIK3C2A	SDDY*M#PMSPASVSAPK	2	889.854	31894	32394			66.6608	65.0108			9.67162	7.46597			0.6967	0.7642			0.576679	0.449783			1.221	0.969			1.04668	0.831886			7	6			human	1
241	239	Adaptor/scaffold	IRS2	IRS2	§675	Insulin receptor substrate 2	Q9Y4H2	http://www.phosphosite.org/proteinAction.do?id=6018&showAllSites=true	137.2	GSCRSDDyMPMSPAS		PIK3C2A	SDDY*M#PMSPASVSAPK	2	889.854	28229	33947			60.8084	67.3764			9.36151	6.7122			-0.1573	1.0901			0.498516	0.508976			1.429	0.761			1.13455	0.770936			7	0			human	1
242	240	Adaptor/scaffold	IRS2	IRS2	§675	Insulin receptor substrate 2	Q9Y4H2	http://www.phosphosite.org/proteinAction.do?id=6018&showAllSites=true	137.2	GSCRSDDyMPMSPAS		PIK3C2A	SDDY*MPM#SPASVSAPK	2	889.854	27051	27954	28271	31812	58.7732	57.5428	58.6581	63.3733	10.9355	11.2248	15.1079	9.14388	0.5282	0.1461	0.663	0.0899				0.531031	2.315	2.237	2.148	1.264	0.823767	0.955949	0.846798	1.0366	7	7	7	0	human	1
243	241	Adaptor/scaffold	IRS2	IRS2	§675	Insulin receptor substrate 2	Q9Y4H2	http://www.phosphosite.org/proteinAction.do?id=6018&showAllSites=true	137.2	GSCRSDDyMPMSPAS		PIK3C2A	SDDY*MPM#SPASVSAPK	2	889.854	26633	30257	27675	28362	58.0464	61.5399	57.6046	57.5771	13.3288	10.9101	13.4413	10.9136	0.2697	0.6743	0.0787	0.427					2.218	1.932	2.375	2.386	0.915172	0.753159	0.916204	0.843549	7	7	7	7	human	1
244	242	Adaptor/scaffold	IRS2	IRS2	§675	Insulin receptor substrate 2	Q9Y4H2	http://www.phosphosite.org/proteinAction.do?id=6018&showAllSites=true	137.2	GSCRSDDyMPMSPAS		PIK3C2A	SDDY*MPM#SPASVSAPK	2	889.854	27527	28988	27973	28960	59.6324	59.4022	58.1363	58.6217	9.5986	9.95078	10.7959	13.4168	-0.2809	-0.3259	0.4383	-0.2023		0.511899			2.153	1.946	1.684	2.394	0.808282	1.13789	0.702297	0.931884	7	7	7	7	human	1
245	243	Adaptor/scaffold	IRS2	IRS2	§675	Insulin receptor substrate 2	Q9Y4H2	http://www.phosphosite.org/proteinAction.do?id=6018&showAllSites=true	137.2	GSCRSDDyMPMSPAS		PIK3C2A	SDDY*MPM#SPASVSAPK	2	889.854	26335	28546	28579	28667	57.5108	58.5886	59.2061	58.0978	11.2434	9.68613	13.1051	13.2684	0.0562	0.899	0.5731	0.5057					2.247	2.197	2.286	2.768	0.958709	0.687068	0.806723	0.84724	7	7	7	7	human	1
246	244	Adaptor/scaffold	IRS2	IRS2	§675	Insulin receptor substrate 2	Q9Y4H2	http://www.phosphosite.org/proteinAction.do?id=6018&showAllSites=true	137.2	GSCRSDDyMPMSPAS		PIK3C2A	SDDY*MPM#SPASVSAPK	2	889.854	27237		29231	28951	59.093		60.3196	58.6063	14.1952		9.47108	11.7235	0.3371		0.191	0.045			0.498518		2.379		1.624	2.342	0.918875		1.07207	0.898451	7		0	7	human	1
247	245	Adaptor/scaffold	IRS2	IRS2	§675	Insulin receptor substrate 2	Q9Y4H2	http://www.phosphosite.org/proteinAction.do?id=6018&showAllSites=true	137.2	GSCRSDDyMPMSPAS		PIK3C2A	SDDY*MPM#SPASVSAPK	2	889.854	27886			29241	60.2475			59.1536	11.7721			11.1463	0.0674			-0.2585	0.653694				1.819			1.972	1.27619			0.800491	0			7	human	1
248	246	Adaptor/scaffold	IRS2	IRS2	§675	Insulin receptor substrate 2	Q9Y4H2	http://www.phosphosite.org/proteinAction.do?id=6018&showAllSites=true	137.2	GSCRSDDyMPMSPAS		PIK3C2A	SDDY*MPM#SPASVSAPK	2	889.854	26981				58.6424				12.5622				0.4383								2.563				0.891811				7				human	1
249	247	Adaptor/scaffold	IRS2	IRS2	§675	Insulin receptor substrate 2	Q9Y4H2	http://www.phosphosite.org/proteinAction.do?id=6018&showAllSites=true	137.2	GSCRSDDyMPMSPAS		PIK3C2A	SDDY*MPM#SPASVSAPK	2	889.854	26608				57.9965				11.8447				-0.2135								2.478				0.926692				7				human	1
250	248	Adaptor/scaffold	IRS2	IRS2	§675	Insulin receptor substrate 2	Q9Y4H2	http://www.phosphosite.org/proteinAction.do?id=6018&showAllSites=true	137.2	GSCRSDDyMPMSPAS		PIK3C2A	SDDY*MPM#SPASVSAPK	2	889.854	30778				64.9683				9.56543				0.5956				0.512668				1.544				1.03966				7				human	1
251	249	Adaptor/scaffold	IRS2	IRS2	§675	Insulin receptor substrate 2	Q9Y4H2	http://www.phosphosite.org/proteinAction.do?id=6018&showAllSites=true	137.2	GSCRSDDyMPMSPAS		PIK3C2A	SDDY*MPM#SPASVSAPK	3	593.572	26401	28014	27776	28441	57.6216	57.6392	57.7623	57.6993	10.9626	13.9788	12.5719	12.1192	0.0168	0.0505	0.1011	-0.1011					2.672	4.076	3.648	3.484	0.884654	1.00947	0.889339	0.824832	11	11	11	11	human	1
252	250	Adaptor/scaffold	IRS2	IRS2	§675	Insulin receptor substrate 2	Q9Y4H2	http://www.phosphosite.org/proteinAction.do?id=6018&showAllSites=true	137.2	GSCRSDDyMPMSPAS		PIK3C2A	SDDY*MPMSPASVSAPK	2	881.857	32164	33775	33557	34384	67.0793	67.1119	67.2279	67.4604	13.8097	16.4647	13.1192	13.6635	0.2041	-0.1474	-0.0567	0.1928	0.665467	0.706839	0.639952	0.649592	2.372	2.856	3.502	3.396	1.42639	1.54251	1.49063	1.51907	7	7	7	31	human	1
253	251	Adaptor/scaffold	IRS2	IRS2	§675	Insulin receptor substrate 2	Q9Y4H2	http://www.phosphosite.org/proteinAction.do?id=6018&showAllSites=true	137.2	GSCRSDDyMPMSPAS		PIK3C2A	SDDY*MPMSPASVSAPK	2	881.857	32541			34047	67.6469			66.941	10.8794			12.7033	0.567			-0.7484	0.560649			0.636757	1.389			1.45	1.08138			1.09287	7			7	human	1
254	252	Adaptor/scaffold	IRS2	IRS2	§675	Insulin receptor substrate 2	Q9Y4H2	http://www.phosphosite.org/proteinAction.do?id=6018&showAllSites=true	137.2	GSCRSDDyMPMSPAS		PIK3C2A	SDDY*MPMSPASVSAPK	3	588.24	32360	33851	33661	34294	67.3761	67.2291	67.3886	67.318	13.1624	15.2013	15.0035	13.6478	0.238	-0.102	0.068	0.34	0.589732	0.565807	0.577299	0.606785	3.412	3.812	3.74	3.524	1.33021	1.34604	1.37381	1.27558	4	4	4	4	human	1
255	253	Adaptor/scaffold	IRS2	IRS2	§740	Insulin receptor substrate 2	Q9Y4H2	http://www.phosphosite.org/proteinAction.do?id=6018&showAllSites=true	137.2	AESSPEDsGYMRMWC			ASSPAESSPEDS*GYM#R	2	883.832	18092	15445	14993	15839	42.6465	34.3257	34.3826	34.9593	5.39903	6.7167	5.80967	7.83565	0.8938	0.3281	0.2489	0.2715	0.21976	0.352982	0.335569	0.506146	1.088	1.395	1.104	1.159	0.61572	0.884675	0.821361	0.967654	0	7	4	0	human
256	254	Adaptor/scaffold	IRS2	IRS2	§740	Insulin receptor substrate 2	Q9Y4H2	http://www.phosphosite.org/proteinAction.do?id=6018&showAllSites=true	137.2	AESSPEDsGYMRMWC			ASSPAESSPEDS*GYM#R	2	883.832	13912			19871	34.1684			42.7423	6.4698			6.17522	0.7581			0.4413	0.350301			0.281561	0.874			0.904	0.730719			0.73086	7			4	human
257	255	Adaptor/scaffold	IRS2	IRS2	§740	Insulin receptor substrate 2	Q9Y4H2	http://www.phosphosite.org/proteinAction.do?id=6018&showAllSites=true	137.2	AESSPEDsGYMRMWC			ASSPAESSPEDS*GYM#R	2	883.832				15572				34.4446				6.79048				0.4413				0.295315				1.811				0.857451				7	human
258	256	Adaptor/scaffold	IRS2	IRS2	§740	Insulin receptor substrate 2	Q9Y4H2	http://www.phosphosite.org/proteinAction.do?id=6018&showAllSites=true	137.2	AESSPEDsGYMRMWC			TFPASGGGYKASSPAESSPEDS*GYMR	3	906.046				26408				54.0598				7.44009				-0.4636				0.382607				1.558				0.736402				0	human
259	257	Adaptor/scaffold	IRS2	IRS2	§742	Insulin receptor substrate 2	Q9Y4H2	http://www.phosphosite.org/proteinAction.do?id=6018&showAllSites=true	137.2	SSPEDSGyMRMWCGS			ASSPAESSPEDSGY*M#R	2	883.832		19656	15252	16444		42.5461	34.8874	36.1511		5.82102	4.4908	4.59517		0.6223	0.6675	-1.2672		0.214594	0.0331364	0.241496		0.958	0.507	0.493		0.647084	0.451187	0.486883		0	0	0	human	1
260	258	Adaptor/scaffold	IRS2	IRS2	§742	Insulin receptor substrate 2	Q9Y4H2	http://www.phosphosite.org/proteinAction.do?id=6018&showAllSites=true	137.2	SSPEDSGyMRMWCGS			ASSPAESSPEDSGY*M#R	2	883.832		15929	15305			35.3214	34.9981			4.69897	4.75945			1.9574	0.2489			0.24391	0.16909			0.496	0.73			0.340539	0.64262			0	4		human	1
261	259	Adaptor/scaffold	IRS2	IRS2	§742	Insulin receptor substrate 2	Q9Y4H2	http://www.phosphosite.org/proteinAction.do?id=6018&showAllSites=true	137.2	SSPEDSGyMRMWCGS			ASSPAESSPEDSGY*M#R	2	883.832		15697				34.8418				4.60906				-0.7241				0.0526209				0.588				0.439977				0			human	1
262	260	Adaptor/scaffold	IRS2	IRS2	§742	Insulin receptor substrate 2	Q9Y4H2	http://www.phosphosite.org/proteinAction.do?id=6018&showAllSites=true	137.2	SSPEDSGyMRMWCGS			ASSPAESSPEDSGY*M#R	3	589.557	13948	15454	15032	15582	34.253	34.3478	34.4593	34.4687	8.02273	6.77989	9.8962	8.00656	0.3053	0.3053	-0.2035	-0.0848	0.49462	0.476202	0.621599	0.522403	1.318	0.998	2.199	1.347	0.983653	0.897821	1.147	0.995544	4	4	11	4	human	1
263	261	Adaptor/scaffold	IRS2	IRS2	§742	Insulin receptor substrate 2	Q9Y4H2	http://www.phosphosite.org/proteinAction.do?id=6018&showAllSites=true	137.2	SSPEDSGyMRMWCGS			ASSPAESSPEDSGY*MR	2	875.835	17983	19598	19228	19801	42.4497	42.4447	42.5579	42.6203	5.85699	10.0605	9.4023	8.32239	0.6051	0.491	0.548	0.4339	0.238358	0.5709	0.551665	0.524815	0.991	2.263	2.063	1.871	0.689984	1.13266	1.09375	1.00469	0	7	7	7	human	1
264	262	Adaptor/scaffold	IRS2	IRS2	§742	Insulin receptor substrate 2	Q9Y4H2	http://www.phosphosite.org/proteinAction.do?id=6018&showAllSites=true	137.2	SSPEDSGyMRMWCGS			ASSPAESSPEDSGY*MR	3	584.226	18029	19624	19250	19836	42.535	42.4862	42.5979	42.6821	10.5935	11.4034	10.308	10.0799	-0.1198	0.0856	-0.1369	-0.0856	0.484737	0.552605	0.493908	0.356594	2.1	2.622	2.118	2.057	1.11903	1.19577	1.10835	0.974496	4	11	4	4	human	1
265	263	Adaptor/scaffold	IRS2	IRS2	§742	Insulin receptor substrate 2	Q9Y4H2	http://www.phosphosite.org/proteinAction.do?id=6018&showAllSites=true	137.2	SSPEDSGyMRMWCGS			TFPASGGGYKASSPAESSPEDSGY*M#R	3	911.378			23183				49.7256				4.49894				0.0658				0.162691				0.858				0.590638				0		human	1
266	264	Adaptor/scaffold	IRS2	IRS2	§742	Insulin receptor substrate 2	Q9Y4H2	http://www.phosphosite.org/proteinAction.do?id=6018&showAllSites=true	137.2	SSPEDSGyMRMWCGS			TFPASGGGYKASSPAESSPEDSGY*MR	3	906.046	24234		25486	26039	53.6566		53.6037	53.4438	4.89279		7.19314	4.81816	1.4238		0.3973	0.4194	0.179767		0.397293	0.163266	0.989		1.39	0.989	0.384745		0.771476	0.529567	0		0	0	human	1
267	265	Adaptor/scaffold	IRS2	IRS2	§742	Insulin receptor substrate 2	Q9Y4H2	http://www.phosphosite.org/proteinAction.do?id=6018&showAllSites=true	137.2	SSPEDSGyMRMWCGS			TFPASGGGYKASSPAESSPEDSGY*MR	3	906.046	24262		25443	26450	53.7003		53.5365	54.1303	4.44855		7.38828	5.49621	0.0221		0.3201	-0.8278	0.243456		0.361902	0.200609	0.87		1.485	1.254	0.664473		0.769223	0.501909	0		0	0	human	1
268	266	Adaptor/scaffold	IRS2	IRS2	§742	Insulin receptor substrate 2	Q9Y4H2	http://www.phosphosite.org/proteinAction.do?id=6018&showAllSites=true	137.2	SSPEDSGyMRMWCGS			TFPASGGGYKASSPAESSPEDSGY*MR	3	906.046				26089				53.5273				5.55596				0.4194				0.282362				1.05				0.626595				0	human	1
269	267	Adaptor/scaffold	IRS2	IRS2	§75	Insulin receptor substrate 2	Q9Y4H2	http://www.phosphosite.org/proteinAction.do?id=6018&showAllSites=true	137.2	PQPPRLEyYESEKKW			FFVLRGPGAGGDEATAGGGSAPQPPRLEY*YESEKK	4	930.444		34701	34422			68.5322	68.5272			8.67985	12.1445			-0.6341	1.0318			0.512763				2.573	3.295			0.755034	0.401171			0	0		human	1
270	268	Adaptor/scaffold	IRS2	IRS2	§766	Insulin receptor substrate 2	Q9Y4H2	http://www.phosphosite.org/proteinAction.do?id=6018&showAllSites=true	137.2	KLLPNGDyLNVSPSD			LLPNGDY*LNVSPSDAVTTGTPPDFFSAALHPGGEPLR	4	976.471		53913				97.5723				5.2426				0.0614				0.258115				1.342				0.806781				3			human	1
271	269	Adaptor/scaffold	IRS2	IRS2	§78	Insulin receptor substrate 2	Q9Y4H2	http://www.phosphosite.org/proteinAction.do?id=6018&showAllSites=true	137.2	PRLEYYEsEKKWRSK			FFVLRGPGAGGDEATAGGGSAPQPPRLEYYES*EKK	4	930.444	33194			35129	68.6341			68.5808	8.09691			8.83268	0.5481			0.086	0.452945			0.463094	2.299			3.272	0.688549			0.774322	0			0	human
272	270	Adaptor/scaffold	IRS2	IRS2	§814	Insulin receptor substrate 2	Q9Y4H2	http://www.phosphosite.org/proteinAction.do?id=6018&showAllSites=true	137.2	PRSYKAPyTCGGDSD			SYKAPY*TCGGDSDQYVLM#SSPVGR	3	912.056				32951				65.2205				7.96257				1.842								1.678				0.255554				3	human	1
273	271	Adaptor/scaffold	IRS2	IRS2	§815	Insulin receptor substrate 2	Q9Y4H2	http://www.phosphosite.org/proteinAction.do?id=6018&showAllSites=true	137.2	RSYKAPYtCGGDSDQ			SYKAPYT*CGGDSDQYVLM#SSPVGR	3	912.056	32371	33796	32376	33677	67.3905	67.1432	65.3933	66.3703	8.6073	6.74715	4.97469	10.2848	0.3289	0.1096	0.3947	-1.8091					1.443	1.357	1.077	1.524	0.545133	0.573837	0.437668	0.287916	3	2	2	3	human
274	272	Adaptor/scaffold	IRS2	IRS2	§815	Insulin receptor substrate 2	Q9Y4H2	http://www.phosphosite.org/proteinAction.do?id=6018&showAllSites=true	137.2	RSYKAPYtCGGDSDQ			SYKAPYT*CGGDSDQYVLM#SSPVGR	3	912.056	30022	32347	32923	32012	63.7324	64.9417	66.2486	63.7162	11.3325	10.8665	7.3439	10.0367	0.1096	0.0767	0.4057	0.1425					1.621	1.64	1.198	2	0.649536	0.656448	0.489028	0.590933	3	3	3	3	human
275	273	Adaptor/scaffold	IRS2	IRS2	§815	Insulin receptor substrate 2	Q9Y4H2	http://www.phosphosite.org/proteinAction.do?id=6018&showAllSites=true	137.2	RSYKAPYtCGGDSDQ			SYKAPYT*CGGDSDQYVLM#SSPVGR	3	912.056	30226		31881		64.0795		64.6297		10.1221		7.98297		-0.7236		-0.7017						2.112		1.376		0.51476		0.450342		8		3		human
276	274	Adaptor/scaffold	IRS2	IRS2	§815	Insulin receptor substrate 2	Q9Y4H2	http://www.phosphosite.org/proteinAction.do?id=6018&showAllSites=true	137.2	RSYKAPYtCGGDSDQ			SYKAPYT*CGGDSDQYVLMSSPVGR	3	906.724	32740				67.9414				10.007				2.6579								1.675				0.152886				0				human
277	275	Adaptor/scaffold	IRS2	IRS2	§823	Insulin receptor substrate 2	Q9Y4H2	http://www.phosphosite.org/proteinAction.do?id=6018&showAllSites=true	137.2	CGGDSDQyVLMSSPV			APYTCGGDSDQY*VLM#SSPVGR	3	785.992	30348	31882	31708		64.2813	64.1994	64.3238		14.2541	14.0039	13.1918		-0.0509	0.2799	1.7812						2.853	3.182	2.524		0.834755	0.824526	0.482185		34	24	24		human	1
278	276	Adaptor/scaffold	IRS2	IRS2	§823	Insulin receptor substrate 2	Q9Y4H2	http://www.phosphosite.org/proteinAction.do?id=6018&showAllSites=true	137.2	CGGDSDQyVLMSSPV			APYTCGGDSDQY*VLM#SSPVGR	3	785.992		32079				64.5295				13.9914				-1.0051								3.299				0.684233				24			human	1
279	277	Adaptor/scaffold	IRS2	IRS2	§823	Insulin receptor substrate 2	Q9Y4H2	http://www.phosphosite.org/proteinAction.do?id=6018&showAllSites=true	137.2	CGGDSDQyVLMSSPV			APYTCGGDSDQY*VLMSSPVGR	2	1170.49	35642	37124		37564	72.3123	72.2009		72.2344	14.9706	14.3872		15.2916	-0.2478	1.0338		-0.0598					2.888	2.588		2.751	0.877117	0.687025		0.827846	24	5		5	human	1
280	278	Adaptor/scaffold	IRS2	IRS2	§823	Insulin receptor substrate 2	Q9Y4H2	http://www.phosphosite.org/proteinAction.do?id=6018&showAllSites=true	137.2	CGGDSDQyVLMSSPV			APYTCGGDSDQY*VLMSSPVGR	3	780.661	35602	37055	36908	37517	72.2562	72.099	72.2357	72.1657	13.9281	12.7852	13.0585	13.8297	0.0897	0.1921	0.0128	0.1665					4.241	3.879	3.394	3.593	0.924898	0.881207	0.844335	0.841172	24	24	34	24	human	1
281	279	Adaptor/scaffold	IRS2	IRS2	§823	Insulin receptor substrate 2	Q9Y4H2	http://www.phosphosite.org/proteinAction.do?id=6018&showAllSites=true	137.2	CGGDSDQyVLMSSPV			SYKAPYTCGGDSDQY*VLM#SSPVGR	3	912.056	29657	30505	31473	31619	63.145	61.9368	63.9424	63.0673	13.4737	19.4089	10.7305	10.9208	0.6579	0.0329	0.5263	0.0658					2.429	6.375	1.961	2.156	0.603089	1.10151	0.553434	0.617897	15	34	14	8	human	1
282	280	Adaptor/scaffold	IRS2	IRS2	§823	Insulin receptor substrate 2	Q9Y4H2	http://www.phosphosite.org/proteinAction.do?id=6018&showAllSites=true	137.2	CGGDSDQyVLMSSPV			SYKAPYTCGGDSDQY*VLM#SSPVGR	3	912.056	30823	30487	30583	30936	65.0384	61.906	62.5144	61.9443	4.88941	16.0625	15.4389	14.0227	0.0329	0.011	0.8114	0.2302					1.959	4.574	2.8	5.807	0.542094	0.923206	0.619435	0.849798	15	24	15	58	human	1
283	281	Adaptor/scaffold	IRS2	IRS2	§823	Insulin receptor substrate 2	Q9Y4H2	http://www.phosphosite.org/proteinAction.do?id=6018&showAllSites=true	137.2	CGGDSDQyVLMSSPV			SYKAPYTCGGDSDQY*VLM#SSPVGR	3	912.056	28919	31697	30260	31597	61.9216	63.8855	61.9795	63.0315	20.4672	15.1475	18.767	16.2314	0.1974	0.91	0.0877	-0.0329					6.162	2.114	6.032	3.328	1.04107	0.605503	0.982222	0.754222	58	15	45	15	human	1
284	282	Adaptor/scaffold	IRS2	IRS2	§823	Insulin receptor substrate 2	Q9Y4H2	http://www.phosphosite.org/proteinAction.do?id=6018&showAllSites=true	137.2	CGGDSDQyVLMSSPV			SYKAPYTCGGDSDQY*VLM#SSPVGR	3	912.056	29310	30913	33019	31191	62.5808	62.6034	66.3894	62.3648	11.9031	12.4698	6.06905	13.2832	0.3289	0.921	0.4057	0.2631					2.745	2.471	0.776	3.347	0.655192	0.569324	0.45372	0.686113	15	8	1	15	human	1
285	283	Adaptor/scaffold	IRS2	IRS2	§823	Insulin receptor substrate 2	Q9Y4H2	http://www.phosphosite.org/proteinAction.do?id=6018&showAllSites=true	137.2	CGGDSDQyVLMSSPV			SYKAPYTCGGDSDQY*VLM#SSPVGR	3	912.056	31147	31161	30912	31257	65.5298	63.0113	63.0534	62.4757	5.96658	12.8996	10.8996	19.1249	0.603	-0.1425	-0.2302	0.7017					1.099	2.816	2.081	3.685	0.425245	0.718988	0.597707	0.714957	1	8	8	24	human	1
286	284	Adaptor/scaffold	IRS2	IRS2	§823	Insulin receptor substrate 2	Q9Y4H2	http://www.phosphosite.org/proteinAction.do?id=6018&showAllSites=true	137.2	CGGDSDQyVLMSSPV			SYKAPYTCGGDSDQY*VLM#SSPVGR	3	912.056	29999	31333	31324	32790	63.6951	63.2958	63.7115	64.9739	11.7799	11.0857	16.7122	3.90309	0.0219	0.4605	-0.1096	0.5482					1.977	1.919	2.582	0.485	0.667393	0.60176	0.727059	0.362034	5	8	24	1	human	1
287	285	Adaptor/scaffold	IRS2	IRS2	§823	Insulin receptor substrate 2	Q9Y4H2	http://www.phosphosite.org/proteinAction.do?id=6018&showAllSites=true	137.2	CGGDSDQyVLMSSPV			SYKAPYTCGGDSDQY*VLM#SSPVGR	3	912.056	29234	30843	30769		62.4591	62.4782	62.8303		15.762	13.8386	16.2941		0.2522	-0.1316	-0.2741						3.561	3.126	3.226		0.782613	0.761677	0.736632		24	15	24		human	1
288	286	Adaptor/scaffold	IRS2	IRS2	§823	Insulin receptor substrate 2	Q9Y4H2	http://www.phosphosite.org/proteinAction.do?id=6018&showAllSites=true	137.2	CGGDSDQyVLMSSPV			SYKAPYTCGGDSDQY*VLM#SSPVGR	3	912.056	28903	31576	31114		61.8972	63.6913	63.3736		16.9101	13.4056	11.8297		0.1645	0.1864	-0.3837						4.278	2.377	2.196		0.869002	0.71313	0.594791		72	24	8		human	1
289	287	Adaptor/scaffold	IRS2	IRS2	§823	Insulin receptor substrate 2	Q9Y4H2	http://www.phosphosite.org/proteinAction.do?id=6018&showAllSites=true	137.2	CGGDSDQyVLMSSPV			SYKAPYTCGGDSDQY*VLM#SSPVGR	3	912.056	29599				63.0515				13.7696				0.307								2.268				0.672612				15				human	1
290	288	Adaptor/scaffold	IRS2	IRS2	§823	Insulin receptor substrate 2	Q9Y4H2	http://www.phosphosite.org/proteinAction.do?id=6018&showAllSites=true	137.2	CGGDSDQyVLMSSPV			SYKAPYTCGGDSDQY*VLM#SSPVGR	3	912.056	30491				64.4981				9.48678				-0.2741								1.393				0.542888				8				human	1
291	289	Adaptor/scaffold	IRS2	IRS2	§823	Insulin receptor substrate 2	Q9Y4H2	http://www.phosphosite.org/proteinAction.do?id=6018&showAllSites=true	137.2	CGGDSDQyVLMSSPV			SYKAPYTCGGDSDQY*VLMSSPVGR	2	1359.58	32950		34250		68.2661		68.2761		8.48678		14.1314		-0.3678		0.0662						1.401		2.166		0.516554		0.710977		3		13		human	1
292	290	Adaptor/scaffold	IRS2	IRS2	§823	Insulin receptor substrate 2	Q9Y4H2	http://www.phosphosite.org/proteinAction.do?id=6018&showAllSites=true	137.2	CGGDSDQyVLMSSPV			SYKAPYTCGGDSDQY*VLMSSPVGR	2	1359.58	32909				68.1957				12.8539				-0.3678								2.033				0.639428				5				human	1
293	291	Adaptor/scaffold	IRS2	IRS2	§823	Insulin receptor substrate 2	Q9Y4H2	http://www.phosphosite.org/proteinAction.do?id=6018&showAllSites=true	137.2	CGGDSDQyVLMSSPV			SYKAPYTCGGDSDQY*VLMSSPVGR	3	906.724	32827	34373	34155	34764	68.0734	68.0345	68.1338	68.0271	16.2248	19.0575	22.8928	18.3497	0.772	0.3529	0.3309						4.118	5.355	5.63	3.164	0.731358	0.940281	0.980334	0.779977	24	45	49	15	human	1
294	292	Adaptor/scaffold	IRS2	IRS2	§823	Insulin receptor substrate 2	Q9Y4H2	http://www.phosphosite.org/proteinAction.do?id=6018&showAllSites=true	137.2	CGGDSDQyVLMSSPV			SYKAPYTCGGDSDQY*VLMSSPVGR	3	906.724		34360				68.0137				18.7773				0.3419								3.75				0.859863				45			human	1
295	293	Adaptor/scaffold	IRS2	IRS2	§919	Insulin receptor substrate 2	Q9Y4H2	http://www.phosphosite.org/proteinAction.do?id=6018&showAllSites=true	137.2	EPKSPGEyINIDFGE			SPGEY*INIDFGEPGAR	2	901.393		42391				80.3468				8.56384				0.477				0.000920399				1.355				0.629852				0			human	1
296	294	Adaptor/scaffold	IRS2	IRS2	810	Insulin receptor substrate 2	Q9Y4H2	http://www.phosphosite.org/proteinAction.do?id=6018&showAllSites=true	137.2	YSSLPRSyKAPYTCG			SY*KAPYTCGGDSDQYVLM#SSPVGR	3	912.056	31709		33765		66.3853		67.5467		5.02919		5.91721		0.5482		-0.2193						1.155		0.973		0.424907		0.481822		5		8		human	1
297	295	Adaptor/scaffold	IRS2	IRS2	810	Insulin receptor substrate 2	Q9Y4H2	http://www.phosphosite.org/proteinAction.do?id=6018&showAllSites=true	137.2	YSSLPRSyKAPYTCG			SY*KAPYTCGGDSDQYVLM#SSPVGR	3	912.056	32736				67.9361				5.65561				0.8552								0.858				0.380439				1				human	1
298	296	Adaptor/scaffold	ITSN2;ITSN2;ITSN2;ITSN2	ITSN2;ITSN2 iso2;ITSN2 iso3;ITSN2 iso4	§262;262;§262;262	Intersectin-2	Q9NZM3;Q9NZM3-2;Q9NZM3-3;Q9NZM3-4	http://www.phosphosite.org/proteinAction.do?id=2656&showAllSites=true	193.3	LDKSMSGyLSGFQAR			QKFNTLDKSMSGY*LSGFQAR	3	786.703	32967	34486	34259		68.2922	68.2007	68.2914		10.4584	12.9547	11.5622		-0.661	0.0763	0.0254						2.552	2.9	2.871		0.511501	0.71715	0.686443		4	4	11		human	1
299	297	Adaptor/scaffold	ITSN2;ITSN2;ITSN2;ITSN2	ITSN2;ITSN2 iso2;ITSN2 iso3;ITSN2 iso4	§262;262;§262;262	Intersectin-2	Q9NZM3;Q9NZM3-2;Q9NZM3-3;Q9NZM3-4	http://www.phosphosite.org/proteinAction.do?id=2656&showAllSites=true	193.3	LDKSMSGyLSGFQAR			QKFNTLDKSMSGY*LSGFQAR	3	786.703	33007				68.356				3.97062				-0.661				0.0270328				1.023				0.334116				4				human	1
300	298	Adaptor/scaffold	ITSN2;ITSN2;ITSN2;ITSN2	ITSN2;ITSN2 iso2;ITSN2 iso3;ITSN2 iso4	§262;262;§262;262	Intersectin-2	Q9NZM3;Q9NZM3-2;Q9NZM3-3;Q9NZM3-4	http://www.phosphosite.org/proteinAction.do?id=2656&showAllSites=true	193.3	LDKSMSGyLSGFQAR			SMSGY*LSGFQAR	2	692.292	34600	36136	35928	36563	70.7584	70.7185	70.7888	70.7336	11.4802	11.2565	11.3458	11.4225	0.1589	0.1589	0.0144	0.1589	0.650265	0.651035	0.646439	0.64133	2.513	2.598	2.654	2.536	1.49386	1.48513	1.52178	1.47761	31	31	31	31	human	1
301	299	Adaptor/scaffold	ITSN2;ITSN2;ITSN2;ITSN2	ITSN2;ITSN2 iso2;ITSN2 iso3;ITSN2 iso4	§553;553;§553;553	Intersectin-2	Q9NZM3;Q9NZM3-2;Q9NZM3-3;Q9NZM3-4	http://www.phosphosite.org/proteinAction.do?id=2656&showAllSites=true	193.3	EYQNKLIyLVPEKQL			LIY*LVPEK	2	527.783	38903	40360	40217	40889	77.3465	77.2461	77.3072	77.3082	6.8962	7.14691	6.97469	6.97881	0.2463	0.0189	0.2653		0.395311	0.435973	0.434108	0.405611	2.262	2.259	2.228	2.2	1.40572	1.49471	1.39076	1.41791	1000	1000	1000	1000	human	1
302	300	Adaptor/scaffold	ITSN2;ITSN2;ITSN2;ITSN2	ITSN2;ITSN2 iso2;ITSN2 iso3;ITSN2 iso4	§553;553;§553;553	Intersectin-2	Q9NZM3;Q9NZM3-2;Q9NZM3-3;Q9NZM3-4	http://www.phosphosite.org/proteinAction.do?id=2656&showAllSites=true	193.3	EYQNKLIyLVPEKQL			LIY*LVPEKQLLNER	2	904.49	42621	44021	43994	44555	82.9058	82.7497	82.9793	82.8191	9.1296	8.84466	8.80967	9.09854	0.188	0.1106	0.3648	0.0884	0.521717	0.504684	0.510078	0.55216	3.105	3.006	2.956	3.088	1.41396	1.38519	1.30465	1.37637	1000	1000	1000	1000	human	1
303	301	Adaptor/scaffold	ITSN2;ITSN2;ITSN2;ITSN2	ITSN2;ITSN2 iso2;ITSN2 iso3;ITSN2 iso4	§553;553;§553;553	Intersectin-2	Q9NZM3;Q9NZM3-2;Q9NZM3-3;Q9NZM3-4	http://www.phosphosite.org/proteinAction.do?id=2656&showAllSites=true	193.3	EYQNKLIyLVPEKQL			LIY*LVPEKQLLNER	3	603.329	42605	43993	43939	44566	82.8849	82.7063	82.8941	82.8367	11.585	11.7235	11.2782	11.055	0.3978	0.3481	0.232	0.3149	0.627446	0.644899	0.642991	0.607668	3.399	3.834	3.396	3.351	1.37391	1.36594	1.39145	1.33531	1000	1000	1000	1000	human	1
304	302	Adaptor/scaffold	ITSN2;ITSN2;ITSN2;ITSN2	ITSN2;ITSN2 iso2;ITSN2 iso3;ITSN2 iso4	§665;638;§665;665	Intersectin-2	Q9NZM3;Q9NZM3-2;Q9NZM3-3;Q9NZM3-4	http://www.phosphosite.org/proteinAction.do?id=2656&showAllSites=true	193.3	QLALEQLyKIKRDKL			ETYNTQQLALEQLY*K	2	961.451		38443				74.2043				6.89963				-0.1768				0.381822				1.04				0.862723				17			human	1
305	303	Adaptor/scaffold	ITSN2;ITSN2;ITSN2;ITSN2	ITSN2;ITSN2 iso2;ITSN2 iso3;ITSN2 iso4	§665;638;§665;665	Intersectin-2	Q9NZM3;Q9NZM3-2;Q9NZM3-3;Q9NZM3-4	http://www.phosphosite.org/proteinAction.do?id=2656&showAllSites=true	193.3	QLALEQLyKIKRDKL			ETYNTQQLALEQLY*KIKR	3	773.73	36154	37648	37526		73.067	72.9758	73.1658		11.6144	11.6198	8.79048		0.349	0.2197	0.3102		0.603912	0.629402	0.529211		3.541	3.529	2.087		1.07479	1.13492	0.940362		44	44	17		human	1
306	304	Adaptor/scaffold	ITSN2;ITSN2;ITSN2;ITSN2	ITSN2;ITSN2 iso2;ITSN2 iso3;ITSN2 iso4	§859;832;§859;859	Intersectin-2	Q9NZM3;Q9NZM3-2;Q9NZM3-3;Q9NZM3-4	http://www.phosphosite.org/proteinAction.do?id=2656&showAllSites=true	193.3	QPASVTDyQNVSFSN			KALLPPTVSLSATSTSSEPLSSNQPASVTDY*QNVSFSNLTVNTSWQK	4	1266.37	46538	47847			88.7473	88.4897			15.2403	15.1858			0.1421	-0.4817							4.03	3.714			0.727239	0.699291			0	4			human	1
307	305	Adaptor/scaffold	ITSN2;ITSN2;ITSN2;ITSN2	ITSN2;ITSN2 iso2;ITSN2 iso3;ITSN2 iso4	547;547;547;547	Intersectin-2	Q9NZM3;Q9NZM3-2;Q9NZM3-3;Q9NZM3-4	http://www.phosphosite.org/proteinAction.do?id=2656&showAllSites=true	193.3	LQQELQEyQNKLIYL			QLQQELQEY*QNKLIYLVPEK	3	862.107		46513	46470	47118		86.4645	86.6345	86.6074		7.87615	7.83565	8.86328		-0.3364	-0.7772	-0.8816		0.243462	0.231075	0.2559		2.202	2.024	2.568		0.780855	0.663944	0.67862		8	8	26	human	1
308	306	Adaptor/scaffold	ITSN2;ITSN2;ITSN2;ITSN2	ITSN2;ITSN2 iso2;ITSN2 iso3;ITSN2 iso4	656;629;656;656	Intersectin-2	Q9NZM3;Q9NZM3-2;Q9NZM3-3;Q9NZM3-4	http://www.phosphosite.org/proteinAction.do?id=2656&showAllSites=true	193.3	ELRETYNtQQLALEQ			ETYNT*QQLALEQLYK	2	961.451	40174				79.2409				6.74958				-1.7682				0.383308				1.027				0.611951				0				human
309	307	Adaptor/scaffold	ITSN2;ITSN2;ITSN2;ITSN2	ITSN2;ITSN2 iso2;ITSN2 iso3;ITSN2 iso4	857;830;857;857	Intersectin-2	Q9NZM3;Q9NZM3-2;Q9NZM3-3;Q9NZM3-4	http://www.phosphosite.org/proteinAction.do?id=2656&showAllSites=true	193.3	SNQPASVtDYQNVSF			KALLPPTVSLSATSTSSEPLSSNQPASVT*DYQNVSFSNLTVNTSWQK	4	1266.37		47865				88.517				13.0964				-0.4817								4.085				0.668371				0			human
310	308	Adaptor/scaffold	LAMTOR1	LAMTOR1	§138	Ragulator complex protein LAMTOR1	Q6IAA8	http://www.phosphosite.org/proteinAction.do?id=2650&showAllSites=true	17.7	QVSRIAAyAYSALSQ			IAAY*AYSALSQIR	2	753.871		40680				77.7241				12.1494				0.0133				0.244475				3.161				1.27543				49			human	1
311	309	Adaptor/scaffold	LAMTOR1	LAMTOR1	§140	Ragulator complex protein LAMTOR1	Q6IAA8	http://www.phosphosite.org/proteinAction.do?id=2650&showAllSites=true	17.7	SRIAAYAySALSQIR			IAAYAY*SALSQIR	2	753.871	38909				77.3544				12.1475				0.0929				0.0930803				3.613				1.25212				24				human	1
312	310	Adaptor/scaffold	LAMTOR1	LAMTOR1	§140	Ragulator complex protein LAMTOR1	Q6IAA8	http://www.phosphosite.org/proteinAction.do?id=2650&showAllSites=true	17.7	SRIAAYAySALSQIR			IAAYAY*SALSQIR	3	502.917	38949	40391			77.414	77.2938			9.42946	9.6968			0.2386				0.12845	0.11396			2.994	2.808			0.984419	0.990334			11	17			human	1
313	311	Adaptor/scaffold	LAMTOR1	LAMTOR1	§40	Ragulator complex protein LAMTOR1	Q6IAA8	http://www.phosphosite.org/proteinAction.do?id=2650&showAllSites=true	17.7	LNGAEPNyHSLPSAR			ALNGAEPNY*HSLPSAR	2	888.907	23215	24856	24515	25187	51.965	51.9506	52.0421	52.0843	8.65561	11.4101	8.16178	6.01189	-0.27	0.0337	-0.1237	-0.3712	0.528644	0.641692	0.520054	0.321278	1.558	2.274	1.52	1.111	1.07913	1.34106	1.0472	0.779003	7	17	17	17	human	1
314	312	Adaptor/scaffold	LAMTOR1	LAMTOR1	§40	Ragulator complex protein LAMTOR1	Q6IAA8	http://www.phosphosite.org/proteinAction.do?id=2650&showAllSites=true	17.7	LNGAEPNyHSLPSAR			ALNGAEPNY*HSLPSAR	2	888.907	23210			25122	51.9549			51.9779	9.06753			10.6655	0.0562			0.1012	0.533431			0.52807	1.385			1.947	1.14355			1.16395	17			31	human	1
315	313	Adaptor/scaffold	LAMTOR1	LAMTOR1	§40	Ragulator complex protein LAMTOR1	Q6IAA8	http://www.phosphosite.org/proteinAction.do?id=2650&showAllSites=true	17.7	LNGAEPNyHSLPSAR			ALNGAEPNY*HSLPSAR	3	592.94	23194	24820	24476	25070	51.9239	51.8796	51.9738	51.8958	7.63827	8.50446	7.28067	9.31158	0.1181	-0.0337	0.1181	0.253	0.463134	0.453028	0.463911	0.488599	1.94	1.996	1.797	2.073	1.05315	1.08835	1.03729	1.06067	4	3	4	4	human	1
316	314	Adaptor/scaffold	LAMTOR1	LAMTOR1	§81	Ragulator complex protein LAMTOR1	Q6IAA8	http://www.phosphosite.org/proteinAction.do?id=2650&showAllSites=true	17.7	QGMEQHEyMDRARQY			TASNIIDVSAADSQGMEQHEY*MDRAR	3	992.427	28985				62.0288				5.10846				-0.3224				0.000976568				1.079				0.455887				2				human	1
317	315	Adaptor/scaffold	LAMTOR1	LAMTOR1	§81	Ragulator complex protein LAMTOR1	Q6IAA8	http://www.phosphosite.org/proteinAction.do?id=2650&showAllSites=true	17.7	QGMEQHEyMDRARQY			TASNIIDVSAADSQGMEQHEY*MDRAR	4	744.572		30544				61.9983				5.45842				0.6447				0.0718915				2.841				0.553913				14			human	1
318	316	Adaptor/scaffold	LCP2	SLP76	§522	Lymphocyte cytosolic protein 2	Q13094	http://www.phosphosite.org/proteinAction.do?id=1188&showAllSites=true	60.2	GKNRGSRyQCTLTHA			Y*QCTLTHAAGYP	2	731.297		28375	28093	28764		58.2822	58.3395	58.2603		5.9914	6.50864	5.26201			0.3008	-0.1367		0.376576	0.364797	0.178045		1.116	1.273	0.967		0.966384	0.926924	0.74884		24	13	13	human	1
319	317	Adaptor/scaffold	LMO7;LMO7	LMO7;LMO7 iso3	§1672;§1338	LIM domain only protein 7	Q8WWI1;Q8WWI1-3	http://www.phosphosite.org/proteinAction.do?id=3190&showAllSites=true	192.6	QLYCNDCyLRFKSGR			IRNHQLYCNDCY*LR	3	668.957	20159	21768	21409	21997	46.4366	46.4146	46.4663	46.4437	7.13018	9.5391	9.31247	9.22113	0.2541	0.0897	-0.1046	0.4634	0.350277	0.521898	0.470007	0.453891	2.657	2.184	2.061	1.891	0.948595	1.0875	1.04588	0.937088	50	50	40	31	human	1
320	318	Adaptor/scaffold	LMO7;LMO7	LMO7;LMO7 iso3	§1672;§1338	LIM domain only protein 7	Q8WWI1;Q8WWI1-3	http://www.phosphosite.org/proteinAction.do?id=3190&showAllSites=true	192.6	QLYCNDCyLRFKSGR			IRNHQLYCNDCY*LR	3	668.957				22007				46.4604				11.8697				0.3289				0.522347				2.321				1.10031				40	human	1
321	319	Adaptor/scaffold	LMO7;LMO7	LMO7;LMO7 iso3	§1672;§1338	LIM domain only protein 7	Q8WWI1;Q8WWI1-3	http://www.phosphosite.org/proteinAction.do?id=3190&showAllSites=true	192.6	QLYCNDCyLRFKSGR			NHQLYCNDCY*LR	3	579.229	21997	23683			49.8053	49.9114			13.1192	12.9318			0.1899	0.1899			0.703533	0.667874			2.721	2.357			1.40501	1.32221			60	31			human	1
322	320	Adaptor/scaffold	LMO7;LMO7;LMO7;LMO7	LMO7;LMO7 iso2;LMO7 iso3;LMO7 iso4	§185;§185;§185;185	LIM domain only protein 7	Q8WWI1;Q8WWI1-2;Q8WWI1-3;Q8WWI1-4	http://www.phosphosite.org/proteinAction.do?id=3190&showAllSites=true	192.6	RKAQSNPyYNGPHLN			AQSNPY*YNGPHLNLK	2	898.412	27714				59.9412				6.06399				-0.1224				0.421398				1.192				0.972681				9				human	1
323	321	Adaptor/scaffold	LMO7;LMO7;LMO7;LMO7	LMO7;LMO7 iso2;LMO7 iso3;LMO7 iso4	§185;§185;§185;185	LIM domain only protein 7	Q8WWI1;Q8WWI1-2;Q8WWI1-3;Q8WWI1-4	http://www.phosphosite.org/proteinAction.do?id=3190&showAllSites=true	192.6	RKAQSNPyYNGPHLN			AQSNPY*YNGPHLNLK	3	599.277		29275				59.8992				8.56225				0.4005				0.540797				2.7				1.12355				7			human	1
324	322	Adaptor/scaffold	LMO7;LMO7;LMO7;LMO7	LMO7;LMO7 iso2;LMO7 iso3;LMO7 iso4	§185;§185;§185;185	LIM domain only protein 7	Q8WWI1;Q8WWI1-2;Q8WWI1-3;Q8WWI1-4	http://www.phosphosite.org/proteinAction.do?id=3190&showAllSites=true	192.6	RKAQSNPyYNGPHLN			KAQSNPY*YNGPHLNLK	3	641.975	24585		25827		54.2765		54.1392		17.4815		8.06399		-0.5452		0.2492		0.73875		0.586853		5.189		2.434		1.44533		1.07434		17		7		human	1
325	323	Adaptor/scaffold	LPP	LPP	357	Lipoma-preferred partner	Q93052	http://www.phosphosite.org/proteinAction.do?id=2632&showAllSites=true	65.7	GPKKTYItDPVSAPC			KTYIT*DPVSAPCAPPLQPK	3	721.69	31772				66.4792				6.4908				0.4711				0.0172512				1.421				0.510011				0				human
326	324	Adaptor/scaffold	LPXN;LPXN	leupaxin;leupaxin iso2	§203;208	Leupaxin	O60711;O60711-2	http://www.phosphosite.org/proteinAction.do?id=2628&showAllSites=true	43.3	LAYCPNDyHQLFSPR			SGLAYCPNDY*HQLFSPR	3	702.303	35064	36529		36996	71.447	71.3161		71.3769	6.15864	8.52871		6.40894	0.0854	0.9682		0.5696	0.366242	0.537668		0.345735	1.782	2.811		1.572	0.934463	0.952444		0.788268	10	10		2	human	1
327	325	Adaptor/scaffold	LPXN;LPXN	leupaxin;leupaxin iso2	§22;27	Leupaxin	O60711;O60711-2	http://www.phosphosite.org/proteinAction.do?id=2628&showAllSites=true	43.3	TLQDSDEySNPAPLP			STLQDSDEY*SNPAPLPLDQHSR	3	850.71			31278	31949			63.6337	63.6124			15.1605	16.3925			-0.1646	-0.1293							3.756	3.503			0.861565	0.851655			3	8	human	1
328	326	Adaptor/scaffold	LPXN;LPXN	leupaxin;leupaxin iso2	§22;27	Leupaxin	O60711;O60711-2	http://www.phosphosite.org/proteinAction.do?id=2628&showAllSites=true	43.3	TLQDSDEySNPAPLP			STLQDSDEY*SNPAPLPLDQHSR	3	850.71			31286				63.6476				14.5654				-0.1528								3.253				0.822015				8		human	1
329	327	Adaptor/scaffold	LPXN;LPXN	leupaxin;leupaxin iso2	§22;27	Leupaxin	O60711;O60711-2	http://www.phosphosite.org/proteinAction.do?id=2628&showAllSites=true	43.3	TLQDSDEySNPAPLP			STLQDSDEY*SNPAPLPLDQHSRK	3	893.408			27713				57.665				13.8729				0.7835								3.034				0.61388				0		human	1
330	328	Adaptor/scaffold	LPXN;LPXN	leupaxin;leupaxin iso2	§23;28	Leupaxin	O60711;O60711-2	http://www.phosphosite.org/proteinAction.do?id=2628&showAllSites=true	43.3	LQDSDEYsNPAPLPL			STLQDSDEYS*NPAPLPLDQHSR	3	850.71	29956				63.618				10.1746				-0.1293								2.255				0.707736				0				human
331	329	Adaptor/scaffold	LPXN;LPXN	leupaxin;leupaxin iso2	§23;28	Leupaxin	O60711;O60711-2	http://www.phosphosite.org/proteinAction.do?id=2628&showAllSites=true	43.3	LQDSDEYsNPAPLPL			STLQDSDEYS*NPAPLPLDQHSR	3	850.71	29975				63.6531				10.062				-0.1175								1.923				0.692368				0				human
332	330	Adaptor/scaffold	LPXN;LPXN	leupaxin;leupaxin iso2	§23;28	Leupaxin	O60711;O60711-2	http://www.phosphosite.org/proteinAction.do?id=2628&showAllSites=true	43.3	LQDSDEYsNPAPLPL			STLQDSDEYS*NPAPLPLDQHSRK	3	893.408	26418				57.6479				7.1798				1.0186								1.614				0.395884				0				human
333	331	Adaptor/scaffold	MAPKBP1;MAPKBP1;MAPKBP1;MAPKBP1;MAPKBP1	MAPKBP1;MAPKBP1 iso2;MAPKBP1 iso3;MAPKBP1 iso4;MAPKBP1 iso6	631;625;508;132;625	Mitogen-activated protein kinase-binding protein 1	O60336;O60336-2;O60336-3;O60336-4;O60336-6	http://www.phosphosite.org/proteinAction.do?id=9393&showAllSites=true	163.7	VEPSWKYtAIGCQDR			YT*AIGCQDR	2	582.231	15401	16938			37.3483	37.3531			5.63078	4.57675			-0.6183	0.1889			0.308054	0.109812			1.049	0.928			0.799295	0.670048			0	0			human
334	332	Adaptor/scaffold	MAPKBP1;MAPKBP1;MAPKBP1;MAPKBP1;MAPKBP1	MAPKBP1;MAPKBP1 iso2;MAPKBP1 iso3;MAPKBP1 iso4;MAPKBP1 iso6	926;920;803;427;920	Mitogen-activated protein kinase-binding protein 1	O60336;O60336-2;O60336-3;O60336-4;O60336-6	http://www.phosphosite.org/proteinAction.do?id=9393&showAllSites=true	163.7	PQASQPCsYPHIIRL			KHGQEALETSLTSQNEKPPRPQASQPCS*YPHIIR	5	793.788			24618				52.2118				3.97469				1.5873				0.00404731				0.738				0.277894				0		human
335	333	Adaptor/scaffold	MPZL1	PZR iso3	§205	Myelin protein zero-like protein 1	O95297-3	http://www.phosphosite.org/proteinAction.do?id=3483801&showAllSites=true	22.7	RDYTGAQsYMHSxxx			DYTGAQS*YMHS	2	670.237	19407		20712		45.0427		45.2034		5.84164		7.04721		0.4924		0.4924		0.312689		0.381945		0.881		1.374		0.874493		0.970558		0		0		human
336	334	Adaptor/scaffold	MPZL1	PZR iso3	§206	Myelin protein zero-like protein 1	O95297-3	http://www.phosphosite.org/proteinAction.do?id=3483801&showAllSites=true	22.7	DYTGAQSyMHSxxxx			DYTGAQSY*MHS	2	670.237			20698	21303			45.1774	45.2007			6.42136	8.01863			0.4924	0.1044			0.300437	0.435954			1.29	1.5			0.869643	1.10596			9	9	human	1
337	335	Adaptor/scaffold	MPZL1;MPZL1;MPZL1	PZR;PZR iso2;PZR iso4	§241;240;117	Myelin protein zero-like protein 1	O95297;O95297-2;O95297-4	http://www.phosphosite.org/proteinAction.do?id=3267&showAllSites=true	29.1	SHQGPVIyAQLDHSG	Src	SHP-2	SLPSGSHQGPVIY*AQLDHSGGHHSDKINK	5	630.102		21520		21754		45.9548		46.0115		4.74958		4.58336		0.3174				0.0864172		0.053078		1.081		0.82		0.609187		0.560724		4		5	human	1
338	336	Adaptor/scaffold	MPZL1;MPZL1;MPZL1	PZR;PZR iso2;PZR iso4	§241;240;117	Myelin protein zero-like protein 1	O95297;O95297-2;O95297-4	http://www.phosphosite.org/proteinAction.do?id=3267&showAllSites=true	29.1	SHQGPVIyAQLDHSG	Src	SHP-2	SLPSGSHQGPVIY*AQLDHSGGHHSDKINK	5	630.102		21496				45.9127				4.63639				0.3174				0.134888				1.001				0.639657				5			human	1
339	337	Adaptor/scaffold	MPZL1;MPZL1;MPZL1;MPZL1	PZR;PZR iso2;PZR iso4;PZR iso5	§263;262;139;113	Myelin protein zero-like protein 1	O95297;O95297-2;O95297-4;O95297-5	http://www.phosphosite.org/proteinAction.do?id=3267&showAllSites=true	29.1	NKSESVVyADIRKNx	Src	SHP-2	SESVVY*ADIR	2	609.774	27018				58.7113				7.64975				0.1312				0.476307				2.222				1.29092				54				human	1
340	338	Adaptor/scaffold	MVB12A;MVB12A;MVB12A	FAM125A;FAM125A iso2;FAM125A iso3	§204;164;§204	Multivesicular body subunit 12A	Q96EY5;Q96EY5-2;Q96EY5-3	http://www.phosphosite.org/proteinAction.do?id=16534&showAllSites=true	28.8	LRRNDSIyEASSLYG		CD2AP	RNDSIY*EASSLYGISAMDGVPFTLHPR	3	1026.15	47551	48958	48839	49452	90.2555	90.1413	90.2267	90.1571	16.8633	18.7077	17.7825	19.062	-0.497	0.2826	0.6237	-0.0975	0.0430878	0.0348904	0.0378426	0.00851703	4.94	5.18	5.028	5.231	0.805188	0.924284	0.809831	0.873633	6	6	15	6	human	1
341	339	Adaptor/scaffold	MVB12A;MVB12A;MVB12A	FAM125A;FAM125A iso2;FAM125A iso3	§204;164;§204	Multivesicular body subunit 12A	Q96EY5;Q96EY5-2;Q96EY5-3	http://www.phosphosite.org/proteinAction.do?id=16534&showAllSites=true	28.8	LRRNDSIyEASSLYG		CD2AP	RNDSIY*EASSLYGISAMDGVPFTLHPR	3	1026.15	47612				90.3503				17.3883				-0.497				0.0300096				4.882				0.836751				6				human	1
342	340	Adaptor/scaffold	MVB12A;MVB12A;MVB12A	FAM125A;FAM125A iso2;FAM125A iso3	§210;170;§210	Multivesicular body subunit 12A	Q96EY5;Q96EY5-2;Q96EY5-3	http://www.phosphosite.org/proteinAction.do?id=16534&showAllSites=true	28.8	IYEASSLyGISAMDG			RNDSIYEASSLY*GISAMDGVPFTLHPR	3	1026.15	46715				89.0088				17.5114				0.9843				0.0720206				4.502				0.731991				11				human	1
343	341	Adaptor/scaffold	NCK1;NCK1	NCK1;NCK1 iso2	§105;41	Cytoplasmic protein NCK1	P16333;P16333-2	http://www.phosphosite.org/proteinAction.do?id=2634&showAllSites=true	42.8	VDPGERLyDLNMPAY	Abl		RKPSVPDSASPADDSFVDPGERLY*DLNM#PAYVK	4	933.937	34017				69.8714				8.53462								0.530292				2.657				0.918861				2				human	1
344	342	Adaptor/scaffold	NCK1;NCK1	NCK1;NCK1 iso2	§105;41	Cytoplasmic protein NCK1	P16333;P16333-2	http://www.phosphosite.org/proteinAction.do?id=2634&showAllSites=true	42.8	VDPGERLyDLNMPAY	Abl		RKPSVPDSASPADDSFVDPGERLY*DLNMPAYVK	4	929.938	38605	40088			76.8722	76.8268			14.8633	15.1024			0.5054	-0.2473			0.715115	0.727625			4.119	4.388			1.13188	1.22346			2	5			human	1
345	343	Adaptor/scaffold	NCK1;NCK1	NCK1;NCK1 iso2	§105;41	Cytoplasmic protein NCK1	P16333;P16333-2	http://www.phosphosite.org/proteinAction.do?id=2634&showAllSites=true	42.8	VDPGERLyDLNMPAY	Abl		RKPSVPDSASPADDSFVDPGERLY*DLNMPAYVK	4	929.938		40048				76.7603				15.2848				-0.2903				0.726019				4.715				1.23225				10			human	1
346	344	Adaptor/scaffold	NCK1;NCK1	NCK1;NCK1 iso2	§112;48	Cytoplasmic protein NCK1	P16333;P16333-2	http://www.phosphosite.org/proteinAction.do?id=2634&showAllSites=true	42.8	YDLNMPAyVKFNYMA			LYDLNM#PAY*VK	2	711.822	30939	32503			65.2161	65.1721			7.1343	8.35655			0.281	0.6041			0.405748	0.490358			1.487	1.81			1.03482	1.13952			64	78			human	1
347	345	Adaptor/scaffold	NCK1;NCK1	NCK1;NCK1 iso2	§112;48	Cytoplasmic protein NCK1	P16333;P16333-2	http://www.phosphosite.org/proteinAction.do?id=2634&showAllSites=true	42.8	YDLNMPAyVKFNYMA			LYDLNMPAY*VK	2	703.825	39359	40797	40756	41344	78.0165	77.8917	78.0996	77.989	8.80967	9.46852	6.14026	8.85699	0.4689	-0.071	0.412	0.0142	0.474562	0.561319	0.27571	0.509225	2.511	2.534	1.173	1.873	1.30608	1.44438	0.894348	1.24496	128	110	40	64	human	1
348	346	Adaptor/scaffold	NCK2	NCK2	§110	Cytoplasmic protein NCK2	O43639	http://www.phosphosite.org/proteinAction.do?id=5211&showAllSites=true	42.9	GSGADRIyDLNIPAF			DASPTPSTDAEYPANGSGADRIY*DLNIPAFVK	3	1144.86	45538	46915	46890	47517	87.2498	87.0899	87.2845	87.2282	14.3655	15.3458	6.27984	10.0706		0.4717	0.2446	-0.428	0.0861968	0.0373854	0.00194821	0.00125009	3.399	4.01	1.612	2.739	0.827069	0.782252	0.492548	0.537571	4	1	1	1	human	1
349	347	Adaptor/scaffold	NCK2	NCK2	§342	Cytoplasmic protein NCK2	O43639	http://www.phosphosite.org/proteinAction.do?id=5211&showAllSites=true	42.9	VQLVDNVyCIGQRRF			VQLVDNVY*CIGQR	2	822.384	33165				68.5924				7.58336				0.1216				0.465078				1.794				1.15545				1000				human	1
350	348	Adaptor/scaffold	NCK2	NCK2	§48	Cytoplasmic protein NCK2	O43639	http://www.phosphosite.org/proteinAction.do?id=5211&showAllSites=true	42.9	VRNAANRtGYVPSNY			T*GYVPSNYVERK	2	746.845				21862				46.209				4.01728				0.3214				0.00644137				0.613				0.463619				0	human
351	349	Adaptor/scaffold	NCK2	NCK2	§50	Cytoplasmic protein NCK2	O43639	http://www.phosphosite.org/proteinAction.do?id=5211&showAllSites=true	42.9	NAANRTGyVPSNYVE			TGY*VPSNYVER	2	682.798	23958	25585	25373	26046	53.1937	53.1628	53.4202	53.4566	8.29158	8.86012	6.63639	4.59176	0.2197	0.1318	0.3076	0.3661	0.347119	0.431852	0.319124	0.121398	1.835	1.836	1.503	0.983	1.15531	1.272	1.0504	0.65438	9	9	9	0	human	1
352	350	Adaptor/scaffold	NCK2	NCK2	§50	Cytoplasmic protein NCK2	O43639	http://www.phosphosite.org/proteinAction.do?id=5211&showAllSites=true	42.9	NAANRTGyVPSNYVE			TGY*VPSNYVER	2	682.798			25290	25881			53.2901	53.1943			8.10347	8.55596			0.0879	-0.0293			0.444982	0.394597			2.003	1.83			1.26595	1.18303			24	9	human	1
353	351	Adaptor/scaffold	NCK2	NCK2	§50	Cytoplasmic protein NCK2	O43639	http://www.phosphosite.org/proteinAction.do?id=5211&showAllSites=true	42.9	NAANRTGyVPSNYVE			TGY*VPSNYVERK	2	746.845	19984				46.1247				4.32331				0.4954				0.00271233				0.72				0.446511				0				human	1
354	352	Adaptor/scaffold	NCK2	NCK2	251	Cytoplasmic protein NCK2	O43639	http://www.phosphosite.org/proteinAction.do?id=5211&showAllSites=true	42.9	VGLVPKNyVVVLSDG			GQVGLVPKNY*VVVLSDGPALHPAHAPQISYTGPSSSGR	4	984.751		38803	38577			74.7386	74.7196			6.24642	12.6576			-0.9342	0.5585			0.357658	0.431498			1.501	5.257			0.658849	0.904341			20	89		human	1
355	353	Adaptor/scaffold	NCK2	NCK2	251	Cytoplasmic protein NCK2	O43639	http://www.phosphosite.org/proteinAction.do?id=5211&showAllSites=true	42.9	VGLVPKNyVVVLSDG			NY*VVVLSDGPALHPAHAPQISYTGPSSSGR	3	1053.17	34953	36462			71.2769	71.2042			7.25104	9.70774				-0.3608			0.414053	0.511243			1.552	2.016			0.922295	0.987959			87	72			human	1
356	354	Adaptor/scaffold	NCKIPSD;NCKIPSD	NCKIPSD iso3;NCKIPSD iso4	§147, §161;§147, §161	NCK-interacting protein with SH3 domain	Q9NZQ3-3;Q9NZQ3-4	http://www.phosphosite.org/proteinAction.do?id=7084&showAllSites=true	78.2	AGFERQHsLPSSEHL;LGADGGLyQIPPQPR	Src	PSD-95	QHS*LPSSEHLGADGGLY*QIPPQPR	3	915.413	30023				63.7337				5.04721				1.7806				0.245746				0.912				0.440898				4;4				human	1
357	355	Adaptor/scaffold	NCKIPSD;NCKIPSD	NCKIPSD iso3;NCKIPSD iso4	§147, §161;§147, §161	NCK-interacting protein with SH3 domain	Q9NZQ3-3;Q9NZQ3-4	http://www.phosphosite.org/proteinAction.do?id=7084&showAllSites=true	78.2	AGFERQHsLPSSEHL;LGADGGLyQIPPQPR	Src	PSD-95	QHS*LPSSEHLGADGGLY*QIPPQPR	3	915.413	29578				63.0204				4.6968				0.4479				0.203729				0.837				0.648104				4;2				human	1
358	356	Adaptor/scaffold	NRAP;NRAP;NRAP;NRAP	NRAP;NRAP iso2;NRAP iso3;NRAP iso4	1655, 1662;1663, 1670;1628, 1635;1620, 1627	Nebulin-related-anchoring protein	Q86VF7;Q86VF7-2;Q86VF7-3;Q86VF7-4	http://www.phosphosite.org/proteinAction.do?id=10099&showAllSites=true	197	QLQSDVKyKSDLNLT;YKSDLNLtRGVGWTP			HAQKAHQLQSDVKY*KSDLNLT*R	3	914.104				66115				115.938				4.20273				-0.8752				0.185373				0.594				0.310813				0;1	human	1
359	357	Adaptor/scaffold	PACS1;PACS1	PACS-1;PACS-1 iso2	§251;251	Phosphofurin acidic cluster sorting protein 1	Q6VY07;Q6VY07-2	http://www.phosphosite.org/proteinAction.do?id=6414&showAllSites=true	104.8	PVAEIKIySLSSQPI			IY*SLSSQPIDHEGIK	3	589.617	26749	28298			58.2505	58.156			5.35262	6.69037			0.2374	0.2544			0.117527	0.133291			2.333	1.724			0.767254	0.779807			17	17			human	1
360	358	Adaptor/scaffold	PACS1;PACS1	PACS-1;PACS-1 iso2	§252;252	Phosphofurin acidic cluster sorting protein 1	Q6VY07;Q6VY07-2	http://www.phosphosite.org/proteinAction.do?id=6414&showAllSites=true	104.8	VAEIKIYsLSSQPID			DVSVPVAEIKIYS*LSSQPIDHEGIK	3	935.475	41632				81.4697				4.54061				0.6628				0.00164628				1.156				0.400587				2				human
361	359	Adaptor/scaffold	PACS1;PACS1	PACS-1;PACS-1 iso2	§252;252	Phosphofurin acidic cluster sorting protein 1	Q6VY07;Q6VY07-2	http://www.phosphosite.org/proteinAction.do?id=6414&showAllSites=true	104.8	VAEIKIYsLSSQPID			IYS*LSSQPIDHEGIK	3	589.617	26779				58.3002				4.26841				0.2544				0.00112635				0.676				0.546795				0				human
362	360	Adaptor/scaffold	PACSIN2;PACSIN2	PACSIN2;PACSIN2 iso2	76;76	Protein kinase C and casein kinase substrate in neurons protein 2	Q9UNF0;Q9UNF0-2	http://www.phosphosite.org/proteinAction.do?id=13780&showAllSites=true	55.7	LVEKGPQyGTVEKAW			QLVEKGPQY*GTVEK	3	552.606	18462				43.302				5.29414				0.1267				0.1535				1.159				0.67507				0				human	1
363	361	Adaptor/scaffold	PAG1	PAG	§163, §181	Phosphoprotein associated with glycosphingolipid-enriched microdomains 1	Q9NWQ8	http://www.phosphosite.org/proteinAction.do?id=2671&showAllSites=true	47	GLGMEGPyEVLKDSS;NMVEDCLyETVKEIK		RASA1	SVDGDQGLGM#EGPY*EVLKDSSSQENMVEDCLY*ETVKEIK	4	1139.48			58368				104.544				10.4711				0.7108				0.000366503				2.984				0.439666				1;0		human	1
364	362	Adaptor/scaffold	PAG1	PAG	§181	Phosphoprotein associated with glycosphingolipid-enriched microdomains 1	Q9NWQ8	http://www.phosphosite.org/proteinAction.do?id=2671&showAllSites=true	47	NMVEDCLyETVKEIK		RASA1	SVDGDQGLGM#EGPYEVLKDSSSQENMVEDCLY*ETVKEIK	4	1119.49			55617				100.391				6.58336				-0.4645				0.00174596				1.83				0.395802				0		human	1
365	363	Adaptor/scaffold	PAG1	PAG	§181	Phosphoprotein associated with glycosphingolipid-enriched microdomains 1	Q9NWQ8	http://www.phosphosite.org/proteinAction.do?id=2671&showAllSites=true	47	NMVEDCLyETVKEIK		RASA1	SVDGDQGLGMEGPYEVLKDSSSQENMVEDCLY*ETVKEIK	4	1115.49				58371				103.601				16.3904				2.0081				0.0616545				4.293				0.369331				5	human	1
366	364	Adaptor/scaffold	PAG1	PAG	§227	Phosphoprotein associated with glycosphingolipid-enriched microdomains 1	Q9NWQ8	http://www.phosphosite.org/proteinAction.do?id=2671&showAllSites=true	47	GKAEFAEyASVDRNK			AEFAEY*ASVDR	2	669.274	25691	27331	27016	27689	56.423	56.4938	56.4994	56.4794	9.53313	9.53018	9.75945	8.12033	0.2241	0.3735	1.016	0.4931	0.500484	0.387667	0.5066	0.351405	2.359	2.209	2.418	2.106	1.35009	1.20799	1.21623	1.07904	31	31	31	31	human	1
367	365	Adaptor/scaffold	PAG1	PAG	§227	Phosphoprotein associated with glycosphingolipid-enriched microdomains 1	Q9NWQ8	http://www.phosphosite.org/proteinAction.do?id=2671&showAllSites=true	47	GKAEFAEyASVDRNK			AEFAEY*ASVDRNKK	2	854.391			19590	20108			43.1903	43.1435			4.85699	4.56067			0.316	0.4331			0.15072	0.09854			0.666	0.613			0.584342	0.487927			7	7	human	1
368	366	Adaptor/scaffold	PAG1	PAG	§227	Phosphoprotein associated with glycosphingolipid-enriched microdomains 1	Q9NWQ8	http://www.phosphosite.org/proteinAction.do?id=2671&showAllSites=true	47	GKAEFAEyASVDRNK			AEFAEY*ASVDRNKK	3	569.929	18274		19539	20080	42.9663		43.1018	43.0958	7.34582		8.62342	8.11919	-0.0877		0.1404	-0.0877	0.431619		0.411223	0.374976	2.172		2.195	2.774	0.914075		0.943234	0.936379	20		31	11	human	1
369	367	Adaptor/scaffold	PAG1	PAG	§227	Phosphoprotein associated with glycosphingolipid-enriched microdomains 1	Q9NWQ8	http://www.phosphosite.org/proteinAction.do?id=2671&showAllSites=true	47	GKAEFAEyASVDRNK			ELPGPQTEGKAEFAEY*ASVDR	3	792.025	29745	30957	31000	31406	63.2848	62.6847	63.1925	62.7287	7.36754	12.5498	9.80134	9.84771	0.0505	0.1641	0.7828	0.0126	0.428134	0.487775	0.64828	0.518919	1.425	2.983	2.122	2.632	0.900655	1.10298	0.987786	1.00628	11	11	11	17	human	1
370	368	Adaptor/scaffold	PAG1	PAG	§227	Phosphoprotein associated with glycosphingolipid-enriched microdomains 1	Q9NWQ8	http://www.phosphosite.org/proteinAction.do?id=2671&showAllSites=true	47	GKAEFAEyASVDRNK			ELPGPQTEGKAEFAEY*ASVDR	3	792.025	29410	31288	30779	31697	62.7642	63.2262	62.8501	63.1941	14.0434	7.66555	10	11.8447	0.0758	-0.1136	0.303	0.2525	0.568833	0.601073	0.509691	0.652039	3.508	1.822	3.145	2.73	1.20733	1.01851	1.01466	1.12447	11	11	11	11	human	1
371	369	Adaptor/scaffold	PAG1	PAG	§227	Phosphoprotein associated with glycosphingolipid-enriched microdomains 1	Q9NWQ8	http://www.phosphosite.org/proteinAction.do?id=2671&showAllSites=true	47	GKAEFAEyASVDRNK			ELPGPQTEGKAEFAEY*ASVDR	3	792.025	29777				63.3373				5.83863				-0.0884				0.239121				1.028				0.701775				17				human	1
372	370	Adaptor/scaffold	PAG1	PAG	§227	Phosphoprotein associated with glycosphingolipid-enriched microdomains 1	Q9NWQ8	http://www.phosphosite.org/proteinAction.do?id=2671&showAllSites=true	47	GKAEFAEyASVDRNK			ELPGPQTEGKAEFAEY*ASVDRNK	3	872.737		27866	27644	28271		57.3994	57.547	57.4232		9.75203	5.85387	6.82974		0.1604	0.55	-0.424		0.570301	0.32706	0.434344		1.75	1.19	1.39		0.966473	0.624051	0.718686		0	0	0	human	1
373	371	Adaptor/scaffold	PAG1	PAG	§227	Phosphoprotein associated with glycosphingolipid-enriched microdomains 1	Q9NWQ8	http://www.phosphosite.org/proteinAction.do?id=2671&showAllSites=true	47	GKAEFAEyASVDRNK			ELPGPQTEGKAEFAEY*ASVDRNK	3	872.737			27597	28243			57.4751	57.3795			6.11577	5.23508			0.55	-0.5156			0.362365	0.27228			1.29	1.041			0.668308	0.547354			0	0	human	1
374	372	Adaptor/scaffold	PAG1	PAG	§227	Phosphoprotein associated with glycosphingolipid-enriched microdomains 1	Q9NWQ8	http://www.phosphosite.org/proteinAction.do?id=2671&showAllSites=true	47	GKAEFAEyASVDRNK			ELPGPQTEGKAEFAEY*ASVDRNKK	3	915.436	24161	25727	25354		53.5359	53.4103	53.3884		8.81248	8.55752	8.29499		0.3059	0.284	0.3059		0.626966	0.599654	0.541398		1.83	1.728	2.164		0.887929	0.928837	0.856625		4	0	4		human	1
375	373	Adaptor/scaffold	PAG1	PAG	§227	Phosphoprotein associated with glycosphingolipid-enriched microdomains 1	Q9NWQ8	http://www.phosphosite.org/proteinAction.do?id=2671&showAllSites=true	47	GKAEFAEyASVDRNK			ELPGPQTEGKAEFAEY*ASVDRNKK	4	686.829	24140	25692		25887	53.5049	53.3476		53.2057	7.92445	8.27003		9.59176	0.1456	0.0874		-0.1456	0.446637	0.485595		0.554655	2.314	2.157		2.222	0.830083	0.917913		0.897303	4	4		4	human	1
376	374	Adaptor/scaffold	PAG1	PAG	§227	Phosphoprotein associated with glycosphingolipid-enriched microdomains 1	Q9NWQ8	http://www.phosphosite.org/proteinAction.do?id=2671&showAllSites=true	47	GKAEFAEyASVDRNK			STSASKELPGPQTEGKAEFAEY*ASVDR	3	979.117			27401				57.1673				7.31515				0.766				0.4492				1.366				0.692479				7		human	1
377	375	Adaptor/scaffold	PAG1	PAG	§227	Phosphoprotein associated with glycosphingolipid-enriched microdomains 1	Q9NWQ8	http://www.phosphosite.org/proteinAction.do?id=2671&showAllSites=true	47	GKAEFAEyASVDRNK			STSASKELPGPQTEGKAEFAEY*ASVDR	3	979.117			27459				57.2581				5.05061				0.6537				0.176358				0.907				0.463002				0		human	1
378	376	Adaptor/scaffold	PAG1	PAG	§227	Phosphoprotein associated with glycosphingolipid-enriched microdomains 1	Q9NWQ8	http://www.phosphosite.org/proteinAction.do?id=2671&showAllSites=true	47	GKAEFAEyASVDRNK			STSASKELPGPQTEGKAEFAEY*ASVDRNKK	4	827.148			23270				49.8804				10.3645				0.0121				0.637277				3.36				0.963698				5		human	1
379	377	Adaptor/scaffold	PAG1	PAG	§227	Phosphoprotein associated with glycosphingolipid-enriched microdomains 1	Q9NWQ8	http://www.phosphosite.org/proteinAction.do?id=2671&showAllSites=true	47	GKAEFAEyASVDRNK			STSASKELPGPQTEGKAEFAEY*ASVDRNKK	4	827.148			23283				49.9046				17.1993				0.0121								4.134				0.654144				5		human	1
380	378	Adaptor/scaffold	PAG1	PAG	§227	Phosphoprotein associated with glycosphingolipid-enriched microdomains 1	Q9NWQ8	http://www.phosphosite.org/proteinAction.do?id=2671&showAllSites=true	47	GKAEFAEyASVDRNK			STSASKELPGPQTEGKAEFAEY*ASVDRNKK	5	661.92			23269	23890			49.876	49.8531			8.17587	9.1463			0.1662	0.1662			0.505512	0.56719			2.529	2.467			0.830226	0.825592			0	5	human	1
381	379	Adaptor/scaffold	PAG1	PAG	§229	Phosphoprotein associated with glycosphingolipid-enriched microdomains 1	Q9NWQ8	http://www.phosphosite.org/proteinAction.do?id=2671&showAllSites=true	47	AEFAEYAsVDRNKKC			AEFAEYAS*VDRNKK	3	569.929		19841				42.8721				6.08884				-0.1404				0.204834				1.504				0.674792				0			human
382	380	Adaptor/scaffold	PAG1	PAG	§229	Phosphoprotein associated with glycosphingolipid-enriched microdomains 1	Q9NWQ8	http://www.phosphosite.org/proteinAction.do?id=2671&showAllSites=true	47	AEFAEYAsVDRNKKC			ELPGPQTEGKAEFAEYAS*VDRNKK	3	915.436				25901				53.2275				6.79048				0.2294				0.501182				1.291				0.732814				0	human
383	381	Adaptor/scaffold	PAG1	PAG	§229	Phosphoprotein associated with glycosphingolipid-enriched microdomains 1	Q9NWQ8	http://www.phosphosite.org/proteinAction.do?id=2671&showAllSites=true	47	AEFAEYAsVDRNKKC			ELPGPQTEGKAEFAEYAS*VDRNKK	3	915.436				25928				53.27				8.4034				0.3386				0.462294				1.581				0.726932				0	human
384	382	Adaptor/scaffold	PAG1	PAG	§229	Phosphoprotein associated with glycosphingolipid-enriched microdomains 1	Q9NWQ8	http://www.phosphosite.org/proteinAction.do?id=2671&showAllSites=true	47	AEFAEYAsVDRNKKC			ELPGPQTEGKAEFAEYAS*VDRNKK	4	686.829			25304				53.3124				7.67162				0.0728				0.444754				2.199				0.878188				4		human
385	383	Adaptor/scaffold	PAG1	PAG	§229	Phosphoprotein associated with glycosphingolipid-enriched microdomains 1	Q9NWQ8	http://www.phosphosite.org/proteinAction.do?id=2671&showAllSites=true	47	AEFAEYAsVDRNKKC			STSASKELPGPQTEGKAEFAEYAS*VDR	3	979.117		27681				57.1139				4.02872				-0.6639				0.0345801				0.585				0.329441				0			human
386	384	Adaptor/scaffold	PAG1	PAG	§229	Phosphoprotein associated with glycosphingolipid-enriched microdomains 1	Q9NWQ8	http://www.phosphosite.org/proteinAction.do?id=2671&showAllSites=true	47	AEFAEYAsVDRNKKC			STSASKELPGPQTEGKAEFAEYAS*VDRNKK	4	827.148		23716		23923		49.9654		49.9138		5.92445		7.22113		0.3869		0.0725		0.337584		0.460916		1.287		1.669		0.563528		0.694404		0		0	human
387	385	Adaptor/scaffold	PAG1	PAG	§229	Phosphoprotein associated with glycosphingolipid-enriched microdomains 1	Q9NWQ8	http://www.phosphosite.org/proteinAction.do?id=2671&showAllSites=true	47	AEFAEYAsVDRNKKC			STSASKELPGPQTEGKAEFAEYAS*VDRNKK	5	661.92			23325				49.977				5.81531				0.3173				0.134781				1.439				0.48012				2		human
388	386	Adaptor/scaffold	PAG1	PAG	§296, §317	Phosphoprotein associated with glycosphingolipid-enriched microdomains 1	Q9NWQ8	http://www.phosphosite.org/proteinAction.do?id=2671&showAllSites=true	47	ETNKRFSsLSYKSRE;EEEISAMySSVNKPG	Fyn	CSK	FSS*LSYKSREEDPTLTEEEISAMY*SSVNKPGQLVNK	4	1056.73	38859				77.2748				4.10735				0.0757				0.00832792				2.558				0.488079				0;0				human	1
389	387	Adaptor/scaffold	PAG1	PAG	§298, §317	Phosphoprotein associated with glycosphingolipid-enriched microdomains 1	Q9NWQ8	http://www.phosphosite.org/proteinAction.do?id=2671&showAllSites=true	47	NKRFSSLsYKSREED;EEEISAMySSVNKPG	Fyn	CSK	FSSLS*YKSREEDPTLTEEEISAMY*SSVNKPGQLVNK	4	1056.73	38876	40281			77.3005	77.1251			10.7696	8.77211			0.0757	-0.3975			0.012539	0.00058246			4.099	2.095			0.626411	0.537391			0;8	0;13			human	1
390	388	Adaptor/scaffold	PAG1	PAG	§298, §317	Phosphoprotein associated with glycosphingolipid-enriched microdomains 1	Q9NWQ8	http://www.phosphosite.org/proteinAction.do?id=2671&showAllSites=true	47	NKRFSSLsYKSREED;EEEISAMySSVNKPG	Fyn	CSK	FSSLS*YKSREEDPTLTEEEISAMY*SSVNKPGQLVNK	4	1056.73		40241				77.0588				6.2652				-0.1419				0.00076175				1.98				0.526992				0;0			human	1
391	389	Adaptor/scaffold	PAG1	PAG	§301, §317	Phosphoprotein associated with glycosphingolipid-enriched microdomains 1	Q9NWQ8	http://www.phosphosite.org/proteinAction.do?id=2671&showAllSites=true	47	FSSLSYKsREEDPTL;EEEISAMySSVNKPG	Fyn	CSK	FSSLSYKS*REEDPTLTEEEISAMY*SSVNKPGQLVNK	4	1056.73			40201				77.282				11.684				0.9747				0.00391624				3.452				0.455862				0;3		human	1
392	390	Adaptor/scaffold	PAG1	PAG	§317	Phosphoprotein associated with glycosphingolipid-enriched microdomains 1	Q9NWQ8	http://www.phosphosite.org/proteinAction.do?id=2671&showAllSites=true	47	EEEISAMySSVNKPG	Fyn	CSK	EEDPTLTEEEISAMY*SSVNKPGQLVNK	3	1030.14	40285	41729	41581	42260	79.4015	79.2717	79.3359	79.3469	16.2013	16.7595	15.762	17.7258	0.466	-0.0291	0.7572	0.3398	0.0410609	0.0394025	0.0413182	0.0251611	4.761	4.892	4.134	4.719	0.929573	1.01456	0.776681	0.892611	0	7	0	0	human	1
393	391	Adaptor/scaffold	PAG1	PAG	§317	Phosphoprotein associated with glycosphingolipid-enriched microdomains 1	Q9NWQ8	http://www.phosphosite.org/proteinAction.do?id=2671&showAllSites=true	47	EEEISAMySSVNKPG	Fyn	CSK	EEDPTLTEEEISAMY*SSVNKPGQLVNK	3	1030.14		41708				79.2407				16.1965				-0.0777				0.0337597				4.413				0.977292				0			human	1
394	392	Adaptor/scaffold	PAG1	PAG	§317	Phosphoprotein associated with glycosphingolipid-enriched microdomains 1	Q9NWQ8	http://www.phosphosite.org/proteinAction.do?id=2671&showAllSites=true	47	EEEISAMySSVNKPG	Fyn	CSK	SREEDPTLTEEEISAM#Y*SSVNKPGQLVNK	3	1116.52	28415	30042	29729	30395	61.1192	61.1868	61.1306	61.101	16.8601	17.5243	16.4828	17.063	-0.009	0.2329	-0.206	-0.5016	0.0477515	0.0204715	0.00911599	0.021206	5.062	5.273	4.631	4.664	0.935375	0.947053	0.79134	0.75916	20	20	8	20	human	1
395	393	Adaptor/scaffold	PAG1	PAG	§317	Phosphoprotein associated with glycosphingolipid-enriched microdomains 1	Q9NWQ8	http://www.phosphosite.org/proteinAction.do?id=2671&showAllSites=true	47	EEEISAMySSVNKPG	Fyn	CSK	SREEDPTLTEEEISAM#Y*SSVNKPGQLVNK	3	1116.52				30376				61.069				13.983				-0.5284				0.000297216				3.762				0.621335				0	human	1
396	394	Adaptor/scaffold	PAG1	PAG	§317	Phosphoprotein associated with glycosphingolipid-enriched microdomains 1	Q9NWQ8	http://www.phosphosite.org/proteinAction.do?id=2671&showAllSites=true	47	EEEISAMySSVNKPG	Fyn	CSK	SREEDPTLTEEEISAM#Y*SSVNKPGQLVNK	4	837.639	28412	30040	29698	30391	61.1152	61.1807	61.0822	61.0954	15.7033	16.4634	12.7878	13.5045	0.382	0.191	0.0716	-0.0716	0.0283052	0.034867	0.0319827	0.0421278	6.06	6.448	4.575	6.057	0.865356	0.980063	0.783619	0.808444	0	0	0	0	human	1
397	395	Adaptor/scaffold	PAG1	PAG	§317	Phosphoprotein associated with glycosphingolipid-enriched microdomains 1	Q9NWQ8	http://www.phosphosite.org/proteinAction.do?id=2671&showAllSites=true	47	EEEISAMySSVNKPG	Fyn	CSK	SREEDPTLTEEEISAM#Y*SSVNKPGQLVNK	4	837.639			29724				61.1204				14.3726				0.0478				0.0389737				5.672				0.874038				0		human	1
398	396	Adaptor/scaffold	PAG1	PAG	§317	Phosphoprotein associated with glycosphingolipid-enriched microdomains 1	Q9NWQ8	http://www.phosphosite.org/proteinAction.do?id=2671&showAllSites=true	47	EEEISAMySSVNKPG	Fyn	CSK	SREEDPTLTEEEISAMY*SSVNKPGQLVNK	3	1111.18	36607	38163	37936	38600	73.7289	73.7687	73.7743	73.7689	14.5406	20.7959	16.7328	15.699	-0.036	-0.153	-0.054	-0.036	0.0114815	0.0259373	0.0379393	0.0341779	5.063	7.169	6.923	7.184	0.885106	1.17046	1.00175	0.966403	20	20	20	20	human	1
399	397	Adaptor/scaffold	PAG1	PAG	§317	Phosphoprotein associated with glycosphingolipid-enriched microdomains 1	Q9NWQ8	http://www.phosphosite.org/proteinAction.do?id=2671&showAllSites=true	47	EEEISAMySSVNKPG	Fyn	CSK	SREEDPTLTEEEISAMY*SSVNKPGQLVNK	3	1111.18				38566				73.7168				11.1141				-0.126				0.0525366				4.378				0.724667				20	human	1
400	398	Adaptor/scaffold	PAG1	PAG	§317	Phosphoprotein associated with glycosphingolipid-enriched microdomains 1	Q9NWQ8	http://www.phosphosite.org/proteinAction.do?id=2671&showAllSites=true	47	EEEISAMySSVNKPG	Fyn	CSK	SREEDPTLTEEEISAMY*SSVNKPGQLVNK	4	833.64	36643	38117	37930	38595	73.7799	73.7047	73.7664	73.7623	15.2596	15.8665	16.2284	15.5638	0.5758	0.6598	0.6118	0.6598	0.0348291	0.033414	0.0274763	0.0335651	7.986	7.038	7.546	7.642	0.876383	0.881616	0.842724	0.794695	20	20	20	20	human	1
401	399	Adaptor/scaffold	PAG1	PAG	§318	Phosphoprotein associated with glycosphingolipid-enriched microdomains 1	Q9NWQ8	http://www.phosphosite.org/proteinAction.do?id=2671&showAllSites=true	47	EEISAMYsSVNKPGQ			SREEDPTLTEEEISAM#YS*SVNKPGQLVNK	3	1116.52			29830				61.2863				4.50307				-0.0896				0.00566604				0.711				0.451545				0		human
402	400	Adaptor/scaffold	PAG1	PAG	§341	Phosphoprotein associated with glycosphingolipid-enriched microdomains 1	Q9NWQ8	http://www.phosphosite.org/proteinAction.do?id=2671&showAllSites=true	47	LTVPESTyTSIQGDP			SGQSLTVPESTY*TSIQGDPQR	2	1166.03	28719	30332	30045	30710	61.6038	61.6607	61.6217	61.5853	13.0888	8.20343	11.0017	12.1085	0.2144	-0.0086	-0.6089	-0.3087	0.0498381	0.00484551	0.0333791	0.0614402	3.079	1.973	2.533	2.692	0.978727	0.765209	0.734831	0.827239	9	0	9	9	human	1
403	401	Adaptor/scaffold	PAG1	PAG	§341	Phosphoprotein associated with glycosphingolipid-enriched microdomains 1	Q9NWQ8	http://www.phosphosite.org/proteinAction.do?id=2671&showAllSites=true	47	LTVPESTyTSIQGDP			SGQSLTVPESTY*TSIQGDPQR	3	777.688	28676	30273	29996	30679	61.5367	61.5645	61.5433	61.5413	14.7932	15.6819	11.301	15	1.0673	1.2987	0.5015	1.9802	0.0592138	0.0589834	0.0530822	0.0510446	3.032	3.687	2.492	3.786	0.763756	0.778343	0.716939	0.620725	7	7	7	7	human	1
404	402	Adaptor/scaffold	PAG1	PAG	§341	Phosphoprotein associated with glycosphingolipid-enriched microdomains 1	Q9NWQ8	http://www.phosphosite.org/proteinAction.do?id=2671&showAllSites=true	47	LTVPESTyTSIQGDP			SGQSLTVPESTY*TSIQGDPQR	3	777.688		30258	30074			61.5412	61.6698			13.7375	8.91721			0.7972	2.7003			0.0531143	0.0325356			2.952	3.262			0.790869	0.441856			7	7		human	1
405	403	Adaptor/scaffold	PAG1	PAG	§343	Phosphoprotein associated with glycosphingolipid-enriched microdomains 1	Q9NWQ8	http://www.phosphosite.org/proteinAction.do?id=2671&showAllSites=true	47	VPESTYTsIQGDPQR			SGQSLTVPESTYTS*IQGDPQR	2	1166.03				30737				61.6277				9.1261				-0.1801				0.00284009				2.044				0.726403				0	human
406	404	Adaptor/scaffold	PAG1	PAG	§359	Phosphoprotein associated with glycosphingolipid-enriched microdomains 1	Q9NWQ8	http://www.phosphosite.org/proteinAction.do?id=2671&showAllSites=true	47	PSSCNDLyATVKDFE			SPSSCNDLY*ATVK	2	761.318	23151	24811	24459	25098	51.8503	51.8642	51.9445	51.9395	6.77469	8.72125	8.24795	9.38195	0.486	-0.1576		0.1445	0.373194	0.479016	0.448191	0.545637	2.186	2.377	2.516	3.372	1.06308	1.21789	1.28864	1.42067	31	17	17	49	human	1
407	405	Adaptor/scaffold	PAG1	PAG	§359	Phosphoprotein associated with glycosphingolipid-enriched microdomains 1	Q9NWQ8	http://www.phosphosite.org/proteinAction.do?id=2671&showAllSites=true	47	PSSCNDLyATVKDFE			SPSSCNDLY*ATVKDFEK	3	680.959				40978				77.4465				11.7959				-0.235								3.435				0.748872				16	human	1
408	406	Adaptor/scaffold	PAG1	PAG	§361, §387	Phosphoprotein associated with glycosphingolipid-enriched microdomains 1	Q9NWQ8	http://www.phosphosite.org/proteinAction.do?id=2671&showAllSites=true	47	SCNDLYAtVKDFEKT;SEEPEPDyEAIQTLN			SPSSCNDLYAT*VKDFEKTPNSTLPPAGRPSEEPEPDY*EAIQTLNREEEK	5	1140.11				42900				80.3969				5.62709				-0.3772				0.0148308				1.701				0.330783				1;0	human	1
409	407	Adaptor/scaffold	PAG1	PAG	§361, §392	Phosphoprotein associated with glycosphingolipid-enriched microdomains 1	Q9NWQ8	http://www.phosphosite.org/proteinAction.do?id=2671&showAllSites=true	47	SCNDLYAtVKDFEKT;PDYEAIQtLNREEEK			SPSSCNDLYAT*VKDFEKTPNSTLPPAGRPSEEPEPDYEAIQT*LNREEEK	5	1140.11			42184				80.3118				4.94692				-1.1666				0.00955991				1.557				0.21775				5;3		human
410	408	Adaptor/scaffold	PAG1	PAG	§417	Phosphoprotein associated with glycosphingolipid-enriched microdomains 1	Q9NWQ8	http://www.phosphosite.org/proteinAction.do?id=2671&showAllSites=true	47	LVPKENDyESISDLQ			ATLGTNGHHGLVPKENDY*ESISDLQQGR	3	1039.49	25404		26695		55.8522		55.8918		5.63078		8.73755		0.6445		0.2982		0.0630569		0.12688		1.075		1.739		0.460379		0.619456		5		12		human	1
411	409	Adaptor/scaffold	PAG1	PAG	§417	Phosphoprotein associated with glycosphingolipid-enriched microdomains 1	Q9NWQ8	http://www.phosphosite.org/proteinAction.do?id=2671&showAllSites=true	47	LVPKENDyESISDLQ			ATLGTNGHHGLVPKENDY*ESISDLQQGR	3	1039.49			26672				55.8544				13.172				0.2982				0.0283467				2.505				0.653507				5		human	1
412	410	Adaptor/scaffold	PAG1	PAG	§417	Phosphoprotein associated with glycosphingolipid-enriched microdomains 1	Q9NWQ8	http://www.phosphosite.org/proteinAction.do?id=2671&showAllSites=true	47	LVPKENDyESISDLQ			ATLGTNGHHGLVPKENDY*ESISDLQQGR	4	779.866	25407	26998	26661	27387	55.8564	55.8129	55.8364	55.914	9.9431	11.0491	11.857	12.5544	0.2436	0.2821	0.1667	0.3334	0.0961403	0.0176735	0.0863881	0.103569	5.256	2.925	5.283	5.296	0.788104	0.70031	0.811357	0.796762	12	5	5	22	human	1
413	411	Adaptor/scaffold	PAG1	PAG	§417	Phosphoprotein associated with glycosphingolipid-enriched microdomains 1	Q9NWQ8	http://www.phosphosite.org/proteinAction.do?id=2671&showAllSites=true	47	LVPKENDyESISDLQ			ENDY*ESISDLQQGR	2	867.354		28208	27908			57.997	58.0203			16.8508	16.8386			0.8301	0.3228			0.329088	0.320247			2.61	2.496			1.17467	1.15538			31	49		human	1
414	412	Adaptor/scaffold	PAG1	PAG	§419	Phosphoprotein associated with glycosphingolipid-enriched microdomains 1	Q9NWQ8	http://www.phosphosite.org/proteinAction.do?id=2671&showAllSites=true	47	PKENDYEsISDLQQG			ATLGTNGHHGLVPKENDYES*ISDLQQGR	3	1039.49	25412	27023		27446	55.8664	55.8538		56.0057	5.7167	6.49214		6.6216	0.6927	0.3656		0.5772	0.0580048	0.00284704		0.000273852	1.063	1.083		1.016	0.437591	0.495981		0.41637	5	5		0	human
415	413	Adaptor/scaffold	PARD3;PARD3;PARD3;PARD3;PARD3;PARD3;PARD3;PARD3;PARD3;PARD3;PARD3	PAR3-alpha;PAR3-alpha iso1;PAR3-alpha iso1;PAR3-alpha iso2;PAR3-alpha iso3;PAR3-alpha iso4;PAR3-alpha iso5;PAR3-alpha iso6;PAR3-alpha iso7;PAR3-alpha iso8;PAR3-alpha iso9	§489;§489;§489;§489;445;§489;445;489;§489;§489;§489	Partitioning defective 3 homolog	Q8TEW0;Q8TEW0-1;Q8TEW0-1;Q8TEW0-2;Q8TEW0-3;Q8TEW0-4;Q8TEW0-5;Q8TEW0-6;Q8TEW0-7;Q8TEW0-8;Q8TEW0-9	http://www.phosphosite.org/proteinAction.do?id=2686&showAllSites=true	151.3	IGGSAPIyVKNILPR			DVTIGGSAPIY*VK	2	700.347	35631	37110	36935		72.2979	72.1825	72.2785		9.46344	8.83268	7.61261		0.0428	0.0714	0.0428		0.248968	0.258464	0.228531		3.229	3.252	3.217		1.24073	1.27512	1.17981		20	20	20		human	1
416	414	Adaptor/scaffold	PDCD6IP;PDCD6IP	Alix;Alix iso2	§729;734	Programmed cell death 6-interacting protein	Q8WUM4;Q8WUM4-2	http://www.phosphosite.org/proteinAction.do?id=6818&showAllSites=true	96	IPTPAYQsSPAGGHA			DLQQSIAREPSAPSIPTPAYQS*SPAGGHAPTPPTPAPR	4	982.731			32965				66.3111				5.23657				-0.1526				0.00169838				1.875				0.483471				4		human
417	415	Adaptor/scaffold	PPFIA3;PPFIA3	PPFIA3;PPFIA3 iso2	§533;533	Liprin-alpha-3	O75145;O75145-2	http://www.phosphosite.org/proteinAction.do?id=15368&showAllSites=true	133.4	SGAHLDPyVAGSGRA			YSQAPTLPSGAHLDPY*VAGSGR	3	775.362	31166				65.5584				6.767				1.4445				0.401056				1.136				0.663121				4				human	1
418	416	Adaptor/scaffold	RACK1	RACK1	§140	Receptor of activated protein C kinase 1	P63244	http://www.phosphosite.org/proteinAction.do?id=4139&showAllSites=true	35.1	NTLGVCKyTVQDESH			Y*TVQDESHSEWVSCVR	3	687.951		28675				58.7961				10.1296				-0.3489				0.606385				2.049				1.11307				0			human	1
419	417	Adaptor/scaffold	RACK1	RACK1	§50	Receptor of activated protein C kinase 1	P63244	http://www.phosphosite.org/proteinAction.do?id=4139&showAllSites=true	35.1	WKLTRDEtNYGIPQR	AMPKA1	PIK3C3	DET*NYGIPQR	2	636.766	19445				45.1145				4.60206				-0.4868				0.000751953				0.493				0.497244				0				human
420	418	Adaptor/scaffold	RACK1	RACK1	§52	Receptor of activated protein C kinase 1	P63244	http://www.phosphosite.org/proteinAction.do?id=4139&showAllSites=true	35.1	LTRDETNyGIPQRAL	Abl	CaR	LTRDETNY*GIPQR	3	548.258	18395	20008		20241	43.1858	43.1924		43.376	6.44612	7.74232		8.72816	0.2189	-0.0182		0.0912	0.196549	0.212099		0.211053	2.841	2.929		2.603	0.825617	0.939252		0.871153	20	20		13	human	1
421	419	Adaptor/scaffold	RACK1	RACK1	192	Receptor of activated protein C kinase 1	P63244	http://www.phosphosite.org/proteinAction.do?id=4139&showAllSites=true	35.1	KTNHIGHtGYLNTVT			TNHIGHT*GYLNTVTVSPDGSLCASGGK	3	941.764	27496	29001			59.5813	59.4228			6.34969	5.68613			-2.4635	-1.1149			0.00196077	0.00502195			1.091	0.994			0.154634	0.385024			3	2			human
422	420	Adaptor/scaffold	RICTOR;RICTOR	RICTOR;RICTOR iso3	§1267;1267	Rapamycin-insensitive companion of mTOR	Q6R327;Q6R327-3	http://www.phosphosite.org/proteinAction.do?id=8831&showAllSites=true	192.1	STKTIKTsHYLTPQS			TS*HYLTPQSNHLSLSK	3	631.635				24567				51.0285				4.45346				-0.3483				0.0277769				0.754				0.530405				5	human
423	421	Adaptor/scaffold	SAMSN1;SAMSN1;SASH1	SAMSN1;SAMSN1 iso3;SASH1	§179;247;§570	SAM domain-containing protein SAMSN-1	Q9NSI8;Q9NSI8-3;O94885	http://www.phosphosite.org/proteinAction.do?id=3265&showAllSites=true	41.7	TDFTPSPyDTDSLKI			ARVHTDFTPSPY*DTDSLKIK	4	593.539				28258				57.4026				5.41454				0.0337				0.0400087				1.631				0.554569				0	human	1
424	422	Adaptor/scaffold	SAMSN1;SAMSN1;SASH1	SAMSN1;SAMSN1 iso3;SASH1	§179;247;§570	SAM domain-containing protein SAMSN-1	Q9NSI8;Q9NSI8-3;O94885	http://www.phosphosite.org/proteinAction.do?id=3265&showAllSites=true	41.7	TDFTPSPyDTDSLKI			VHTDFTPSPY*DTDSLK	2	951.912	27331	28860			59.2968	59.1697			12.3575	11.8041			0.3782	0.7459							2.368	2.359			0.855906	0.755868			7	7			human	1
425	423	Adaptor/scaffold	SAMSN1;SAMSN1;SASH1	SAMSN1;SAMSN1 iso3;SASH1	§179;247;§570	SAM domain-containing protein SAMSN-1	Q9NSI8;Q9NSI8-3;O94885	http://www.phosphosite.org/proteinAction.do?id=3265&showAllSites=true	41.7	TDFTPSPyDTDSLKI			VHTDFTPSPY*DTDSLK	3	634.943		28865				59.1797				8.66959				0.0472				0.565492				3.05				1.20871				4			human	1
426	424	Adaptor/scaffold	SAMSN1;SAMSN1;SASH1	SAMSN1;SAMSN1 iso3;SASH1	§179;247;§570	SAM domain-containing protein SAMSN-1	Q9NSI8;Q9NSI8-3;O94885	http://www.phosphosite.org/proteinAction.do?id=3265&showAllSites=true	41.7	TDFTPSPyDTDSLKI			VHTDFTPSPY*DTDSLKIK	3	715.336	28732	30288	30075	30704	61.6241	61.5915	61.6714	61.5775	15.9626	11.6946	15.1707	13.0535	0.1258	0.1258	0.014	-0.1118	0.122343	0.0512049	0.103284	0.140099	4.827	4.727	4.697	4.198	1.07365	0.933194	1.00976	0.940996	31	20	20	20	human	1
427	425	Adaptor/scaffold	SAMSN1;SAMSN1;SASH1	SAMSN1;SAMSN1 iso3;SASH1	§179;247;§570	SAM domain-containing protein SAMSN-1	Q9NSI8;Q9NSI8-3;O94885	http://www.phosphosite.org/proteinAction.do?id=3265&showAllSites=true	41.7	TDFTPSPyDTDSLKI			VHTDFTPSPY*DTDSLKIK	3	715.336				30731				61.6199				10.6038				-0.0979				0.103805				4.059				0.877782				20	human	1
428	426	Adaptor/scaffold	SAMSN1;SAMSN1;SASH1	SAMSN1;SAMSN1 iso3;SASH1	§181;249;§572	SAM domain-containing protein SAMSN-1	Q9NSI8;Q9NSI8-3;O94885	http://www.phosphosite.org/proteinAction.do?id=3265&showAllSites=true	41.7	FTPSPYDtDSLKIKK			ARVHTDFTPSPYDT*DSLKIK	3	791.049	26267				57.4005				5.48945				0.177				0.0243911				1.563				0.497131				4				human
429	427	Adaptor/scaffold	SASH3	SLY	§189	SAM and SH3 domain-containing protein 3	O75995	http://www.phosphosite.org/proteinAction.do?id=7068&showAllSites=true	41.6	TDFTPSPyDHDSLKL			VHTDFTPSPY*DHDSLK	3	646.947		24115				50.6521				7.80688				-0.3091				0.471923				1.743				0.975611				2			human	1
430	428	Adaptor/scaffold	SDCBP;SDCBP	syntenin;syntenin iso2	§46;46	Syntenin-1	O00560;O00560-2	http://www.phosphosite.org/proteinAction.do?id=6866&showAllSites=true	32.4	IPHDGNLyPRLYPEL	Src		VDKVIQAQTAFSANPANPAILSEASAPIPHDGNLY*PR	3	1318.32	40605		41939	42571	79.9285		79.9297	79.8964	16.0985		10.8041	16.6144	-0.1214		0.5537	1.5474	0.4568		0.54248	0.41136	3.848		2.479	3.478	1.06302		0.877509	0.740555	46		36	30	human	1
431	429	Adaptor/scaffold	SDCBP;SDCBP	syntenin;syntenin iso2	§46;46	Syntenin-1	O00560;O00560-2	http://www.phosphosite.org/proteinAction.do?id=6866&showAllSites=true	32.4	IPHDGNLyPRLYPEL	Src		VDKVIQAQTAFSANPANPAILSEASAPIPHDGNLY*PR	4	988.995	40547	42042	41857	42540	79.8346	79.8163	79.8039	79.8484	23.2807	22.9066	23.5735	23.6946	0.0607	0.3741	0.364	0.1517	0.223033	0.210871	0.209355	0.224215	8.123	7.984	7.39	8.375	1.16979	1.1438	1.02259	1.0888	54	54	36	45	human	1
432	430	Adaptor/scaffold	SDCBP;SDCBP	syntenin;syntenin iso2	§46;46	Syntenin-1	O00560;O00560-2	http://www.phosphosite.org/proteinAction.do?id=6866&showAllSites=true	32.4	IPHDGNLyPRLYPEL	Src		VDKVIQAQTAFSANPANPAILSEASAPIPHDGNLY*PR	4	988.995	40544		41875	42676	79.8275		79.8346	80.0479	24.585		24.5143	6.37986	0.0303		0.3438	0.3438	0.204367		0.213761	0.138932	8.179		7.982	1.549	1.1799		1.07837	0.559114	54		45	7	human	1
433	431	Adaptor/scaffold	SDCBP;SDCBP	syntenin;syntenin iso2	§46;46	Syntenin-1	O00560;O00560-2	http://www.phosphosite.org/proteinAction.do?id=6866&showAllSites=true	32.4	IPHDGNLyPRLYPEL	Src		VIQAQTAFSANPANPAILSEASAPIPHDGNLY*PR	3	1204.26	43263	44633	44537	45163	83.8604	83.6671	83.7721	83.7303	18.3161	18.6162	19.6716	19.4157	0.7473	-0.3737	0.847	0.1495	0.302961	0.290531	0.260053	0.342307	5.195	5.116	5.762	5.476	1.01069	1.09437	0.95177	1.11213	42	30	46	46	human	1
434	432	Adaptor/scaffold	SDCBP;SDCBP	syntenin;syntenin iso2	§46;46	Syntenin-1	O00560;O00560-2	http://www.phosphosite.org/proteinAction.do?id=6866&showAllSites=true	32.4	IPHDGNLyPRLYPEL	Src		VIQAQTAFSANPANPAILSEASAPIPHDGNLY*PR	3	1204.26			44521				83.7475				17.2565				0.847				0.260309				4.975				0.887204				30		human	1
435	433	Adaptor/scaffold	SDCBP;SDCBP	syntenin;syntenin iso2	§46;46	Syntenin-1	O00560;O00560-2	http://www.phosphosite.org/proteinAction.do?id=6866&showAllSites=true	32.4	IPHDGNLyPRLYPEL	Src		VIQAQTAFSANPANPAILSEASAPIPHDGNLY*PR	4	903.448		44627	44516	45154		83.6593	83.7409	83.7185		15.3372	16.1831	15.4868		1.1511	0.8523	0.5534		0.364479	0.248683	0.345347		4.377	4.676	4.33		0.958233	0.881977	0.990939		28	28	20	human	1
436	434	Adaptor/scaffold	SDCBP;SDCBP;SDCBP	syntenin;syntenin iso2;syntenin iso3	§50;50;44	Syntenin-1	O00560;O00560-2;O00560-3	http://www.phosphosite.org/proteinAction.do?id=6866&showAllSites=true	32.4	GNLYPRLyPELSQYM			LY*PELSQYMGLSLNEEEIR	3	788.699		53086				96.3243				4.4034				1.1158				0.119738				1.096				0.462141				4			human	1
437	435	Adaptor/scaffold	SDCBP;SDCBP;SDCBP	syntenin;syntenin iso2;syntenin iso3	§54;54;48	Syntenin-1	O00560;O00560-2;O00560-3	http://www.phosphosite.org/proteinAction.do?id=6866&showAllSites=true	32.4	PRLYPELsQYMGLSL			LYPELS*QYMGLSLNEEEIR	2	1182.55			50555				92.8334				7.13787				-1.1754				0.00261734				1.362				0.495356				0		human
438	436	Adaptor/scaffold	SDCBP;SDCBP;SDCBP	syntenin;syntenin iso2;syntenin iso3	§56;56;§50	Syntenin-1	O00560;O00560-2;O00560-3	http://www.phosphosite.org/proteinAction.do?id=6866&showAllSites=true	32.4	LYPELSQyMGLSLNE			LYPELSQY*MGLSLNEEEIR	2	1182.55	49246	50622	50476		92.8318	92.6708	92.7186		10.4535	15.2204	14.5784		1.5306	1.7505	-0.6596		0.118844	0.113901	0.0846139		2.294	2.72	3.291		0.630596	0.719792	0.926738		7	7	7		human	1
439	437	Adaptor/scaffold	SDCBP;SDCBP;SDCBP	syntenin;syntenin iso2;syntenin iso3	§56;56;§50	Syntenin-1	O00560;O00560-2;O00560-3	http://www.phosphosite.org/proteinAction.do?id=6866&showAllSites=true	32.4	LYPELSQyMGLSLNE			LYPELSQY*MGLSLNEEEIR	3	788.699	49160	50541	50432	51033	92.7037	92.5531	92.6535	92.5858	11.7235	11.9872	12.1096	14.104	0.4057	0.6466	0.2789	0.4818	0.00991468	0.0258094	0.0490421	0.0663566	4.493	4.481	4.698	5.117	0.867432	0.857487	0.922855	0.928771	11	4	20	20	human	1
440	438	Adaptor/scaffold	SH2B1;SH2B1;SH2B1	SH2-B-beta;SH2-B-beta iso2;SH2-B-beta iso3	§55;55;§55	SH2B adapter protein 1	Q9NRF2;Q9NRF2-2;Q9NRF2-3	http://www.phosphosite.org/proteinAction.do?id=2293&showAllSites=true	79.3	YLASHPQyAGPGAEA			LYLASHPQY*AGPGAEAAFSR	3	729.34	31316	32828	32589	33225	65.7869	65.6664	65.7219	65.647	12.4559	12.4609	12.5952	11.7878	0.2879	0.6993	-0.4799	0.7541	0.641254	0.653051	0.65987	0.618571	3.571	3.75	3.286	3.433	1.2996	1.24503	1.17904	1.13156	6	12	6	12	human	1
441	439	Adaptor/scaffold	SH2B1;SH2B1;SH2B1	SH2-B-beta;SH2-B-beta iso2;SH2-B-beta iso3	§55;55;§55	SH2B adapter protein 1	Q9NRF2;Q9NRF2-2;Q9NRF2-3	http://www.phosphosite.org/proteinAction.do?id=2293&showAllSites=true	79.3	YLASHPQyAGPGAEA			LYLASHPQY*AGPGAEAAFSR	3	729.34			32568				65.691				13.0716				-0.2468				0.615787				3.276				1.24712				6		human	1
442	440	Adaptor/scaffold	SH2B1;SH2B1;SH2B1	SH2-B-beta;SH2-B-beta iso2;SH2-B-beta iso3	§624;624;§624	SH2B adapter protein 1	Q9NRF2;Q9NRF2-2;Q9NRF2-3	http://www.phosphosite.org/proteinAction.do?id=2293&showAllSites=true	79.3	SDVVLVSyVPSSQRQ			VHPIPLESGGSSDVVLVSY*VPSSQR	3	897.113	37708		39068	39752	75.4915		75.5554	75.5352	6.96257		10.2111	8.64016	0.7691		0.8917	0.3678	0.0394003		0.0488611	0.111624	3.54		3.104	2.303	0.601057		0.599413	0.670299	7		7	7	human	1
443	441	Adaptor/scaffold	SH2B1;SH2B1;SH2B1	SH2-B-beta;SH2-B-beta iso2;SH2-B-beta iso3	§624;624;§624	SH2B adapter protein 1	Q9NRF2;Q9NRF2-2;Q9NRF2-3	http://www.phosphosite.org/proteinAction.do?id=2293&showAllSites=true	79.3	SDVVLVSyVPSSQRQ			VHPIPLESGGSSDVVLVSY*VPSSQR	3	897.113	37800				75.6305				8.39686				0.8026				0.109013				1.578				0.603158				7				human	1
444	442	Adaptor/scaffold	SH2B3	LNK	§572	SH2B adapter protein 3	Q9UQQ2	http://www.phosphosite.org/proteinAction.do?id=10363&showAllSites=true	63.2	LRAIDNQyTPLxxxx			AIDNQY*TPL	2	557.744	32208	33776	33535		67.1444	67.1132	67.1954		5.32514	4.98297	5.29585		-0.3586	-0.1614	-0.1255		0.26165	0.163781	0.20641		1.387	1.255	1.201		0.929507	0.843802	0.935884		24	24	24		human	1
445	443	Adaptor/scaffold	SH2D2A;SH2D2A;SH2D2A;SH2D2A	TSAd;TSAd iso2;TSAd iso3;TSAd iso4	§178;188;150;160	SH2 domain-containing protein 2A	Q9NP31;Q9NP31-2;Q9NP31-3;Q9NP31-4	http://www.phosphosite.org/proteinAction.do?id=3187&showAllSites=true	42.9	TAHPLSPyGETLTEP			LQDLLLHYTAHPLSPY*GETLTEPLAR	3	1010.18	44098	45502	45396		85.073	84.9494	85.0439		18.2	16.7352	13.821		1.6136	1.0196	1.1681						5.626	5.493	4.03		0.782863	0.869787	0.651371		16	16	9		human	1
446	444	Adaptor/scaffold	SH2D2A;SH2D2A;SH2D2A;SH2D2A	TSAd;TSAd iso2;TSAd iso3;TSAd iso4	§178;188;150;160	SH2 domain-containing protein 2A	Q9NP31;Q9NP31-2;Q9NP31-3;Q9NP31-4	http://www.phosphosite.org/proteinAction.do?id=3187&showAllSites=true	42.9	TAHPLSPyGETLTEP			LQDLLLHYTAHPLSPY*GETLTEPLAR	4	757.885	44131	45537			85.1201	84.9991			11.7825	12.2549			1.557	0.2639							4.466	4.598			0.581004	0.848178			11	11			human	1
447	445	Adaptor/scaffold	SH2D2A;SH2D2A;SH2D2A;SH2D2A	TSAd;TSAd iso2;TSAd iso3;TSAd iso4	§216;226;188;198	SH2 domain-containing protein 2A	Q9NP31;Q9NP31-2;Q9NP31-3;Q9NP31-4	http://www.phosphosite.org/proteinAction.do?id=3187&showAllSites=true	42.9	SQDPNPQySPIIKQG			SQDPNPQY*SPIIK	2	783.864	25902	27512	27250	27925	56.8108	56.8358	56.9126	56.8837	10.9136	9.23882	10.7122	10.8508	0.1403	0.1148	-0.2551	0.3444	0.0445783	0.0439603	0.0394238	0.0445349	2.726	2.616	2.633	2.748	1.07886	1.04118	0.971444	0.999869	24	24	24	24	human	1
448	446	Adaptor/scaffold	SH2D2A;SH2D2A;SH2D2A;SH2D2A	TSAd;TSAd iso2;TSAd iso3;TSAd iso4	§216;226;188;198	SH2 domain-containing protein 2A	Q9NP31;Q9NP31-2;Q9NP31-3;Q9NP31-4	http://www.phosphosite.org/proteinAction.do?id=3187&showAllSites=true	42.9	SQDPNPQySPIIKQG			SQDPNPQY*SPIIK	3	522.912	25939	27554	27311	27969	56.8833	56.9113	57.0237	56.9587	6.04048	9.5544	7.47496	7.66756	-0.2295	0.0574	-0.0382	-0.1339	0.0465246	0.0517473	0.037246	0.113329	1.509	2.843	1.935	2.221	0.716763	0.8843	0.763133	0.790767	7	0	7	7	human	1
449	447	Adaptor/scaffold	SH2D2A;SH2D2A;SH2D2A;SH2D2A	TSAd;TSAd iso2;TSAd iso3;TSAd iso4	§260;270;232;242	SH2 domain-containing protein 2A	Q9NP31;Q9NP31-2;Q9NP31-3;Q9NP31-4	http://www.phosphosite.org/proteinAction.do?id=3187&showAllSites=true	42.9	PQLPPEVyTIPVPRH	Lck		EGAGEKEPSQLLRPKPPIPAKPQLPPEVY*TIPVPR	4	978.031	38608				76.8761				7.451				0.6135				0.00146334				1.736				0.486117				0				human	1
450	448	Adaptor/scaffold	SH2D2A;SH2D2A;SH2D2A;SH2D2A	TSAd;TSAd iso2;TSAd iso3;TSAd iso4	§260;270;232;242	SH2 domain-containing protein 2A	Q9NP31;Q9NP31-2;Q9NP31-3;Q9NP31-4	http://www.phosphosite.org/proteinAction.do?id=3187&showAllSites=true	42.9	PQLPPEVyTIPVPRH	Lck		EGAGEKEPSQLLRPKPPIPAKPQLPPEVY*TIPVPR	5	782.627	38651	40138	39962	40732	76.9463	76.9031	76.9165	77.0615	11.4389	10.3401	10.0615	11.0937	0.0128	0.2172	0.6005	0.2811	0.0360601	0.0518355	0.0393515	0.0658171	4.247	3.985	3.998	3.865	0.777888	0.761732	0.628281	0.667895	8	8	8	8	human	1
451	449	Adaptor/scaffold	SH2D2A;SH2D2A;SH2D2A;SH2D2A	TSAd;TSAd iso2;TSAd iso3;TSAd iso4	§260;270;232;242	SH2 domain-containing protein 2A	Q9NP31;Q9NP31-2;Q9NP31-3;Q9NP31-4	http://www.phosphosite.org/proteinAction.do?id=3187&showAllSites=true	42.9	PQLPPEVyTIPVPRH	Lck		EGAGEKEPSQLLRPKPPIPAKPQLPPEVY*TIPVPR	5	782.627	38638				76.9224				11.1163				-0.0511				0.0387003				4.495				0.76923				8				human	1
452	450	Adaptor/scaffold	SH2D2A;SH2D2A;SH2D2A;SH2D2A	TSAd;TSAd iso2;TSAd iso3;TSAd iso4	§261;271;233;243	SH2 domain-containing protein 2A	Q9NP31;Q9NP31-2;Q9NP31-3;Q9NP31-4	http://www.phosphosite.org/proteinAction.do?id=3187&showAllSites=true	42.9	QLPPEVYtIPVPRHR			EGAGEKEPSQLLRPKPPIPAKPQLPPEVYT*IPVPR	4	978.031		40102		40568		76.8487		76.8048		9.75945		8.60906				-0.0102		0.000508576		0.452647		2.324		2.085		0.68544		0.890618		0		0	human
453	451	Adaptor/scaffold	SH2D2A;SH2D2A;SH2D2A;SH2D2A	TSAd;TSAd iso2;TSAd iso3;TSAd iso4	§280, §290;§290, 300;252, 262;262, 272	SH2 domain-containing protein 2A	Q9NP31;Q9NP31-2;Q9NP31-3;Q9NP31-4	http://www.phosphosite.org/proteinAction.do?id=3187&showAllSites=true	42.9	PKPSNPIyNEPDEPI;PDEPIAFyAMGRGSP	Lck	Lck	HRPAPRPKPSNPIY*NEPDEPIAFY*AMGR	4	845.891	32006		33268		66.8425		66.7889		9.62525		9.85699		0.4847		-0.2246		0.0929601		0.0405611		3.307		3.297		0.734684		0.710933		3;65		7;93		human	1
454	452	Adaptor/scaffold	SH2D2A;SH2D2A;SH2D2A;SH2D2A	TSAd;TSAd iso2;TSAd iso3;TSAd iso4	§280;§290;252;262	SH2 domain-containing protein 2A	Q9NP31;Q9NP31-2;Q9NP31-3;Q9NP31-4	http://www.phosphosite.org/proteinAction.do?id=3187&showAllSites=true	42.9	PKPSNPIyNEPDEPI	Lck	Lck	HRPAPRPKPSNPIY*NEPDEPIAFYAM#GR	4	829.898	28483		29793	30429	61.2265		61.2307	61.1527	12.0264		8.62709	9.31695	0.1566		0.0843	-2.1569	0.0942609		0.0482977	0.0573618	3.424		2.754	2.483	0.847869		0.710449	0.35292	2		2	0	human	1
455	453	Adaptor/scaffold	SH2D2A;SH2D2A;SH2D2A;SH2D2A	TSAd;TSAd iso2;TSAd iso3;TSAd iso4	§280;§290;252;262	SH2 domain-containing protein 2A	Q9NP31;Q9NP31-2;Q9NP31-3;Q9NP31-4	http://www.phosphosite.org/proteinAction.do?id=3187&showAllSites=true	42.9	PKPSNPIyNEPDEPI	Lck	Lck	HRPAPRPKPSNPIY*NEPDEPIAFYAMGR	4	825.9	32288	33855			67.2644	67.2343			14.3354	11.8962			0.4359	0.109			0.0874699	0.0412391			4.595	3.97			0.874622	0.84972			6	2			human	1
456	454	Adaptor/scaffold	SH2D2A;SH2D2A;SH2D2A;SH2D2A	TSAd;TSAd iso2;TSAd iso3;TSAd iso4	§280;§290;252;262	SH2 domain-containing protein 2A	Q9NP31;Q9NP31-2;Q9NP31-3;Q9NP31-4	http://www.phosphosite.org/proteinAction.do?id=3187&showAllSites=true	42.9	PKPSNPIyNEPDEPI	Lck	Lck	HRPAPRPKPSNPIY*NEPDEPIAFYAMGR	4	825.9		33812				67.1675				13.9318				0.1332				0.0608115				4.797				0.93544				2			human	1
457	455	Adaptor/scaffold	SH2D2A;SH2D2A;SH2D2A;SH2D2A	TSAd;TSAd iso2;TSAd iso3;TSAd iso4	§280;§290;252;262	SH2 domain-containing protein 2A	Q9NP31;Q9NP31-2;Q9NP31-3;Q9NP31-4	http://www.phosphosite.org/proteinAction.do?id=3187&showAllSites=true	42.9	PKPSNPIyNEPDEPI	Lck	Lck	HRPAPRPKPSNPIY*NEPDEPIAFYAMGR	5	660.921		33772		34281		67.108		67.2941		9.95078		14.5719		-0.0605		-0.696		0.0534337		0.0386119		3.309		3.897		0.829622		0.722689		2		6	human	1
458	456	Adaptor/scaffold	SH2D2A;SH2D2A;SH2D2A;SH2D2A	TSAd;TSAd iso2;TSAd iso3;TSAd iso4	§290;300;262;272	SH2 domain-containing protein 2A	Q9NP31;Q9NP31-2;Q9NP31-3;Q9NP31-4	http://www.phosphosite.org/proteinAction.do?id=3187&showAllSites=true	42.9	PDEPIAFyAMGRGSP	Lck	Lck	HRPAPRPKPSNPIYNEPDEPIAFY*AM#GR	4	829.898	27061			28985	58.7897			58.6581	9.90309			6.62525	0.5904			0.012	0.454594			0.327432	2.741			1.537	0.983284			0.845193	63			55	human	1
459	457	Adaptor/scaffold	SH2D2A;SH2D2A;SH2D2A;SH2D2A	TSAd;TSAd iso2;TSAd iso3;TSAd iso4	§290;300;262;272	SH2 domain-containing protein 2A	Q9NP31;Q9NP31-2;Q9NP31-3;Q9NP31-4	http://www.phosphosite.org/proteinAction.do?id=3187&showAllSites=true	42.9	PDEPIAFyAMGRGSP	Lck	Lck	HRPAPRPKPSNPIYNEPDEPIAFY*AMGR	4	825.9	31459	32847	32623	33262	66.0037	65.6984	65.7773	65.7154	9.9393	15.1308	13.684	11.5638	0.4117	0.448	0.0121	0.6538	0.55093	0.683394	0.650886	0.565533	2.335	4.643	5.189	3.994	1.07643	1.29308	1.28296	1.04704	40	118	118	80	human	1
460	458	Adaptor/scaffold	SH2D2A;SH2D2A;SH2D2A;SH2D2A	TSAd;TSAd iso2;TSAd iso3;TSAd iso4	§290;300;262;272	SH2 domain-containing protein 2A	Q9NP31;Q9NP31-2;Q9NP31-3;Q9NP31-4	http://www.phosphosite.org/proteinAction.do?id=3187&showAllSites=true	42.9	PDEPIAFyAMGRGSP	Lck	Lck	HRPAPRPKPSNPIYNEPDEPIAFY*AMGR	4	825.9				33290				65.7632				11.295				0.4238				0.614031				4.523				1.12332				99	human	1
461	459	Adaptor/scaffold	SH2D2A;SH2D2A;SH2D2A;SH2D2A	TSAd;TSAd iso2;TSAd iso3;TSAd iso4	§305;315;277;287	SH2 domain-containing protein 2A	Q9NP31;Q9NP31-2;Q9NP31-3;Q9NP31-4	http://www.phosphosite.org/proteinAction.do?id=3187&showAllSites=true	42.9	GEAPSNIyVEVEDEG	Lck	Lck	GSPGEAPSNIY*VEVEDEGLPATLGHPVLR	3	1028.5	44214	45651		46170	85.2401	85.1636		85.1932	20.2676	22.6459		12.7399	-0.2528	0.2042		-0.0681	0.0635889	0.0745073		0.0818784	4.672	4.874		2.607	1.02216	1.13349		0.771363	10	19		4	human	1
462	460	Adaptor/scaffold	SH2D2A;SH2D2A;SH2D2A;SH2D2A	TSAd;TSAd iso2;TSAd iso3;TSAd iso4	§39;§39;11;§21	SH2 domain-containing protein 2A	Q9NP31;Q9NP31-2;Q9NP31-3;Q9NP31-4	http://www.phosphosite.org/proteinAction.do?id=3187&showAllSites=true	42.9	RSCQNLGyTAASPQA			RSCQNLGY*TAASPQAPEAASNTGNAER	3	967.758		21387		21613		45.7243		45.7703		11.0501		6.39147		0.1757		1.2296		0.605836		0.355697		2.514		1.546		1.06367		0.567958		0		0	human	1
463	461	Adaptor/scaffold	SH2D2A;SH2D2A;SH2D2A;SH2D2A	TSAd;TSAd iso2;TSAd iso3;TSAd iso4	§39;§39;11;§21	SH2 domain-containing protein 2A	Q9NP31;Q9NP31-2;Q9NP31-3;Q9NP31-4	http://www.phosphosite.org/proteinAction.do?id=3187&showAllSites=true	42.9	RSCQNLGyTAASPQA			RSCQNLGY*TAASPQAPEAASNTGNAER	3	967.758		21413		21605		45.7728		45.7561		12.3747		8.33348		0.1137		1.054		0.700017		0.523045		3.208		1.539		1.20452		0.747954		7		0	human	1
464	462	Adaptor/scaffold	SH2D2A;SH2D2A;SH2D2A;SH2D2A	TSAd;TSAd iso2;TSAd iso3;TSAd iso4	§39;§39;11;§21	SH2 domain-containing protein 2A	Q9NP31;Q9NP31-2;Q9NP31-3;Q9NP31-4	http://www.phosphosite.org/proteinAction.do?id=3187&showAllSites=true	42.9	RSCQNLGyTAASPQA			RSCQNLGY*TAASPQAPEAASNTGNAERAEEVPGEGSLFLQAETR	4	1179.54	35386			37259	71.9301			71.7839	19.757			18.7595	-0.4578			0.2713					5.196			5.121	0.702958			0.663968	20			20	human	1
465	463	Adaptor/scaffold	SH2D2A;SH2D2A;SH2D2A;SH2D2A	TSAd;TSAd iso2;TSAd iso3;TSAd iso4	§39;§39;11;§21	SH2 domain-containing protein 2A	Q9NP31;Q9NP31-2;Q9NP31-3;Q9NP31-4	http://www.phosphosite.org/proteinAction.do?id=3187&showAllSites=true	42.9	RSCQNLGyTAASPQA			SCQNLGY*TAASPQAPEAASNTGNAER	3	915.724			23373	24011			50.064	50.0636			10.1675	10.6536			0.0546	-0.1529			0.66717	0.685765			1.996	2.323			1.12474	1.13343			7	7	human	1
466	464	Adaptor/scaffold	SH2D2A;SH2D2A;SH2D2A;SH2D2A	TSAd;TSAd iso2;TSAd iso3;TSAd iso4	§39;§39;11;§21	SH2 domain-containing protein 2A	Q9NP31;Q9NP31-2;Q9NP31-3;Q9NP31-4	http://www.phosphosite.org/proteinAction.do?id=3187&showAllSites=true	42.9	RSCQNLGyTAASPQA			SCQNLGY*TAASPQAPEAASNTGNAERAEEVPGEGSLFLQAETR	4	1140.52		39974				76.6392				17.2104				-1.1924								4.889				0.643029				8			human	1
467	465	Adaptor/scaffold	SH2D2A;SH2D2A;SH2D2A;SH2D2A	TSAd;TSAd iso2;TSAd iso3;TSAd iso4	176;186;148;158	SH2 domain-containing protein 2A	Q9NP31;Q9NP31-2;Q9NP31-3;Q9NP31-4	http://www.phosphosite.org/proteinAction.do?id=3187&showAllSites=true	42.9	HYTAHPLsPYGETLT			LQDLLLHYTAHPLS*PYGETLTEPLAR	4	757.885	44195				85.2114				4.54516				1.557				0.137363				1.347				0.440679				0				human
468	466	Adaptor/scaffold	SH2D2A;SH2D2A;SH2D2A;SH2D2A	TSAd;TSAd iso2;TSAd iso3;TSAd iso4	40;40;12;22	SH2 domain-containing protein 2A	Q9NP31;Q9NP31-2;Q9NP31-3;Q9NP31-4	http://www.phosphosite.org/proteinAction.do?id=3187&showAllSites=true	42.9	SCQNLGYtAASPQAP			RSCQNLGYT*AASPQAPEAASNTGNAER	3	967.758	19788				45.7672				7.11634				0.4857				0.520499				1.985				0.853649				0				human
469	467	Adaptor/scaffold	SH2D2A;SH2D2A;SH2D2A;SH2D2A	TSAd;TSAd iso2;TSAd iso3;TSAd iso4	40;40;12;22	SH2 domain-containing protein 2A	Q9NP31;Q9NP31-2;Q9NP31-3;Q9NP31-4	http://www.phosphosite.org/proteinAction.do?id=3187&showAllSites=true	42.9	SCQNLGYtAASPQAP			SCQNLGYT*AASPQAPEAASNTGNAER	3	915.724	22116	23742		24038	50.0077	50.0067		50.1128	9.98297	11.9666		10.279	0.9064	1.0156		-0.0546	0.60144	0.650046		0.558557	2.605	2.769		1.792	0.990001	1.034		1.03991	0	0		0	human
470	468	Adaptor/scaffold	SHC1;SHC1;SHC1;SHC1	SHC1;SHC1 iso2;SHC1 iso3;SHC1 iso5	§426;316;271;212	SHC-transforming protein 1	P29353;P29353-2;P29353-3;P29353-5	http://www.phosphosite.org/proteinAction.do?id=1043&showAllSites=true	62.8	RELFDDPsYVNVQNL			KQMPPPPPCPGRELFDDPS*YVNVQNLDKAR	4	887.173			35104	35792			69.5401	69.5654			6.47237	5.1152			-0.4058	0.7552			0.345898	0.320662			1.909	1.419			0.639431	0.493114			0	0	human
471	469	Adaptor/scaffold	SHC1;SHC1;SHC1;SHC1	SHC1;SHC1 iso2;SHC1 iso3;SHC1 iso5	§427;§317;§272;§213	SHC-transforming protein 1	P29353;P29353-2;P29353-3;P29353-5	http://www.phosphosite.org/proteinAction.do?id=1043&showAllSites=true	62.8	ELFDDPSyVNVQNLD	Met,EGFR,PKCB	GRB2	KQMPPPPPCPGRELFDDPSY*VNVQNLDK	4	830.389		37518				72.7827				5.9431				0.0602				0.371509				1.104				0.766748				0			human	1
472	470	Adaptor/scaffold	SHC1;SHC1;SHC1;SHC1	SHC1;SHC1 iso2;SHC1 iso3;SHC1 iso5	§427;§317;§272;§213	SHC-transforming protein 1	P29353;P29353-2;P29353-3;P29353-5	http://www.phosphosite.org/proteinAction.do?id=1043&showAllSites=true	62.8	ELFDDPSyVNVQNLD	Met,EGFR,PKCB	GRB2	KQMPPPPPCPGRELFDDPSY*VNVQNLDKAR	4	887.173	33859	35389	35183		69.6289	69.5749	69.6583		7.25806	6.36251	8.45717		-0.3945	0.0789	-0.4058		0.525368	0.346187	0.577075		2.022	1.54	2.295		0.752705	0.695344	0.838191		0	0	0		human	1
473	471	Adaptor/scaffold	SHC1;SHC1;SHC1;SHC1;SHC1;SHC1	SHC1;SHC1 iso2;SHC1 iso3;SHC1 iso5;SHC1 iso6;SHC1 iso7	§315;205;160;101;315;205	SHC-transforming protein 1	P29353;P29353-2;P29353-3;P29353-5;P29353-6;P29353-7	http://www.phosphosite.org/proteinAction.do?id=1043&showAllSites=true	62.8	FELRFKQyLRNPPKL			FKQY*LR	2	467.731	17015	18639	18208	18761	40.5412	40.651	40.6231	40.5984	4.68825	5.21896	4.87615	4.6517	-0.0214	-0.1283	-0.1283	-0.171	0.0671011	0.0784245	0.0828068	0.0820495	1.552	1.736	1.567	1.599	1.00445	1.10577	1.10744	1.04156	1000	1000	1000	1000	human	1
474	472	Adaptor/scaffold	SHC1;SHC1;SHC1;SHC1;SHC1;SHC1	SHC1;SHC1 iso2;SHC1 iso3;SHC1 iso5;SHC1 iso6;SHC1 iso7	§315;205;160;101;315;205	SHC-transforming protein 1	P29353;P29353-2;P29353-3;P29353-5;P29353-6;P29353-7	http://www.phosphosite.org/proteinAction.do?id=1043&showAllSites=true	62.8	FELRFKQyLRNPPKL			FKQY*LRNPPK	2	685.853	16114				38.7807				4.0846				0.1604				0.0228175				0.678				0.464165				1000				human	1
475	473	Adaptor/scaffold	SHC1;SHC1;SHC1;SHC1;SHC1;SHC1	SHC1;SHC1 iso2;SHC1 iso3;SHC1 iso5;SHC1 iso6;SHC1 iso7	§315;205;160;101;315;205	SHC-transforming protein 1	P29353;P29353-2;P29353-3;P29353-5;P29353-6;P29353-7	http://www.phosphosite.org/proteinAction.do?id=1043&showAllSites=true	62.8	FELRFKQyLRNPPKL			FKQY*LRNPPK	3	457.571	16085	17680	17185	17705	38.7214	38.8673	38.6925	38.6258	5.55596	6.37366	6.29671	5.30715	-0.5464	-0.153	-0.6993	-0.5682	0.256621	0.25595	0.172629	0.133184	1.998	2.102	2.078	1.729	0.700837	0.84236	0.704631	0.589289	1000	1000	1000	1000	human	1
476	474	Adaptor/scaffold	SHC1;SHC1;SHC1;SHC1;SHC1;SHC1	SHC1;SHC1 iso2;SHC1 iso3;SHC1 iso5;SHC1 iso6;SHC1 iso7	§349, §350;§239, §240;§194, §195;135, 136;349, 350;239, 240	SHC-transforming protein 1	P29353;P29353-2;P29353-3;P29353-5;P29353-6;P29353-7	http://www.phosphosite.org/proteinAction.do?id=1043&showAllSites=true	62.8	EEPPDHQyYNDFPGK;EPPDHQYyNDFPGKE	Src,EGFR	GRB2	M#AGFDGSAWDEEEEEPPDHQY*Y*NDFPGKEPPLGGVVDMR	4	1147.46	43849	45389	45133		84.7059	84.7823	84.6546		9.56864	9.25493	5.20761		1.1155	1.3682	1.987		0.707523	0.624248	0.439125		2.682	1.892	1.42		0.932827	0.821802	0.482268		0;0	4;3	2;1		human	1
477	475	Adaptor/scaffold	SHC1;SHC1;SHC1;SHC1;SHC1;SHC1	SHC1;SHC1 iso2;SHC1 iso3;SHC1 iso5;SHC1 iso6;SHC1 iso7	§349, §350;§239, §240;§194, §195;135, 136;349, 350;239, 240	SHC-transforming protein 1	P29353;P29353-2;P29353-3;P29353-5;P29353-6;P29353-7	http://www.phosphosite.org/proteinAction.do?id=1043&showAllSites=true	62.8	EEPPDHQyYNDFPGK;EPPDHQYyNDFPGKE	Src,EGFR	GRB2	M#AGFDGSAWDEEEEEPPDHQY*Y*NDFPGKEPPLGGVVDMR	4	1147.46		45198				84.4953				12.6383				0.8715				0.730532				2.509				1.06117				7;6			human	1
478	476	Adaptor/scaffold	SHC1;SHC1;SHC1;SHC1;SHC1;SHC1	SHC1;SHC1 iso2;SHC1 iso3;SHC1 iso5;SHC1 iso6;SHC1 iso7	§427;§317;§272;§213;§428;§318	SHC-transforming protein 1	P29353;P29353-2;P29353-3;P29353-5;P29353-6;P29353-7	http://www.phosphosite.org/proteinAction.do?id=1043&showAllSites=true	62.8	ELFDDPSyVNVQNLD	Met,EGFR,PKCB	GRB2	ELFDDPSY*VNVQNLDK	2	988.438	41452	42914	42864	43468	81.2077	81.1273	81.3219	81.2356	14.6596	14.2757	13.7352	14.1427	0.4856	0.1922	0.9105	0.5261	0.638627	0.690608	0.706888	0.659918	3.505	3.37	2.984	3.222	1.47944	1.53867	1.32501	1.39367	9	9	9	9	human	1
479	477	Adaptor/scaffold	SHC1;SHC1;SHC1;SHC1;SHC1;SHC1	SHC1;SHC1 iso2;SHC1 iso3;SHC1 iso5;SHC1 iso6;SHC1 iso7	§427;§317;§272;§213;§428;§318	SHC-transforming protein 1	P29353;P29353-2;P29353-3;P29353-5;P29353-6;P29353-7	http://www.phosphosite.org/proteinAction.do?id=1043&showAllSites=true	62.8	ELFDDPSyVNVQNLD	Met,EGFR,PKCB	GRB2	ELFDDPSY*VNVQNLDKAR	2	1102.01	37561	39092			75.2705	75.2801			12.5482	9.78781			0.1724	0.8802			0.698771	0.512965			2.18	1.544			1.30172	0.882893			0	0			human	1
480	478	Adaptor/scaffold	SHC1;SHC1;SHC1;SHC1;SHC1;SHC1	SHC1;SHC1 iso2;SHC1 iso3;SHC1 iso5;SHC1 iso6;SHC1 iso7	§427;§317;§272;§213;§428;§318	SHC-transforming protein 1	P29353;P29353-2;P29353-3;P29353-5;P29353-6;P29353-7	http://www.phosphosite.org/proteinAction.do?id=1043&showAllSites=true	62.8	ELFDDPSyVNVQNLD	Met,EGFR,PKCB	GRB2	ELFDDPSY*VNVQNLDKAR	3	735.007	37505	38997		39490	75.1828	75.1379		75.1445	14.7055	14.4609		14.0878	0.4626	0.3265		0.2993	0.668191	0.647949		0.637894	3.917	3.933		3.944	1.33547	1.34653		1.30245	7	7		7	human	1
481	479	Adaptor/scaffold	SOS1	SOS1	1031, 1032, 1037	Son of sevenless homolog 1	Q07889	http://www.phosphosite.org/proteinAction.do?id=5000&showAllSites=true	152.4	LPRFPKKySYPLKSP;PRFPKKYsYPLKSPG;KYSYPLKsPGVRPSN			FPKKY*S*YPLKS*PGVRPSNPRPGTMR	3	1034.15		49910				91.5656				4.05257				-1.2667				0.116598				1.014				0.220828				0;0;0			human	1
482	480	Adaptor/scaffold	SPRY1	SPRY1	§53	Protein sprouty homolog 1	O43609	http://www.phosphosite.org/proteinAction.do?id=6816&showAllSites=true	35.1	AIRGSNEyTEGPSVV			GSNEY*TEGPSVVK	2	723.811	19709	21397			45.6344	45.741			5.64975	6.03574			0.1934	0.0829			0.338458	0.300164			0.867	0.67			0.882774	0.804357			9	9			human	1
483	481	Adaptor/scaffold	SPRY1	SPRY1	§53	Protein sprouty homolog 1	O43609	http://www.phosphosite.org/proteinAction.do?id=6816&showAllSites=true	35.1	AIRGSNEyTEGPSVV			GSNEY*TEGPSVVKRPAPR	3	675.325	16748	18355	17944	18470	40.0295	40.1181	40.143	40.0449	7.15677	5.18376	7.6517	5.22257	0.2369	0.0296	-0.1925	0.2517	0.370988	0.1392	0.420346	0.176786	1.182	0.883	1.029	0.767	0.809272	0.649635	0.849867	0.59254	7	7	7	7	human	1
484	482	Adaptor/scaffold	SPRY1	SPRY1	§53	Protein sprouty homolog 1	O43609	http://www.phosphosite.org/proteinAction.do?id=6816&showAllSites=true	35.1	AIRGSNEyTEGPSVV			GSNEY*TEGPSVVKRPAPR	3	675.325	16804				40.1424				5.66354				-0.1333				0.111513				1.005				0.603397				7				human	1
485	483	Adaptor/scaffold	SPRY2	SPRY2	§55	Protein sprouty homolog 2	O43597	http://www.phosphosite.org/proteinAction.do?id=2567&showAllSites=true	34.7	AIRNTNEyTEGPTVV	Src	CBL	NTNEY*TEGPTVVPRPGLKPAPRPSTQHKHER	5	715.56	16995				40.5049				7.24336				-0.2516				0.379265				1.31				0.835887				0				human	1
486	484	Adaptor/scaffold	SPRY2	SPRY2	§55	Protein sprouty homolog 2	O43597	http://www.phosphosite.org/proteinAction.do?id=2567&showAllSites=true	34.7	AIRNTNEyTEGPTVV	Src	CBL	NTNEY*TEGPTVVPRPGLKPAPRPSTQHKHER	6	596.468		18594				40.5745				5.22475				-0.8383				0.234414				0.891				0.64417				0			human	1
487	485	Adaptor/scaffold	SPRY2	SPRY2	§56	Protein sprouty homolog 2	O43597	http://www.phosphosite.org/proteinAction.do?id=2567&showAllSites=true	34.7	IRNTNEYtEGPTVVP			NTNEYT*EGPTVVPRPGLKPAPRPSTQHKHER	5	715.56		18593		18802		40.5732		40.6905		6.6925		5.77989		0.014		0.3075		0.398094		0.325311		1.202		1.075		0.912818		0.729654		0		0	human
488	486	Adaptor/scaffold	SPRY2	SPRY2	§56	Protein sprouty homolog 2	O43597	http://www.phosphosite.org/proteinAction.do?id=2567&showAllSites=true	34.7	IRNTNEYtEGPTVVP			NTNEYT*EGPTVVPRPGLKPAPRPSTQHKHER	5	715.56				18804				40.6932				5.66354				0.8525				0.19774				0.996				0.54913				0	human
489	487	Adaptor/scaffold	SPTAN1;SPTAN1;SPTAN1	SPTAN1;SPTAN1 iso2;SPTAN1 iso3	§1020;1020;1020	Spectrin alpha chain, non-erythrocytic 1	Q13813;Q13813-2;Q13813-3	http://www.phosphosite.org/proteinAction.do?id=2501&showAllSites=true	284.4	QGFVPAAyVKKLDPA			QGFVPAAY*VK	2	580.281	31738	33281			66.431	66.3677			6.96658	7.30016			0.3447	0.6893			0.272156	0.341156			1.862	2.175			1.13143	1.12104			1000	1000			human	1
490	488	Adaptor/scaffold	STAM2	STAM2	§371	Signal transducing adapter molecule 2	O75886	http://www.phosphosite.org/proteinAction.do?id=3469&showAllSites=true	58.1	LVNEAPVySVYSKLH	Fyn	UBE2D2	LVNEAPVY*SVYSK	2	774.871	29499	31051	30889	31564	62.9059	62.8392	63.0194	62.9814	6.75449	7.19179	5.6517	5.91009	0.5033	0.4001	-0.6324	1.3034	0.326411	0.445595	0.249456	0.193413	2	1.931	1.286	1.743	1.02659	1.09934	0.751537	0.680966	0	9	0	0	human	1
491	489	Adaptor/scaffold	STAM2	STAM2	§374	Signal transducing adapter molecule 2	O75886	http://www.phosphosite.org/proteinAction.do?id=3469&showAllSites=true	58.1	EAPVYSVySKLHPPA	Fyn	UBE2D2	LVNEAPVYSVY*SK	2	774.871	28436	29972	29756	30418	61.1539	61.0733	61.1746	61.1383	9.58503	8.41117	9.79048	9.1798	0.142	0.2323	0.0645	0.3355	0.547695	0.526961	0.48497	0.539138	3.054	2.414	2.933	2.841	1.40842	1.20902	1.33647	1.30108	0	0	0	0	human	1
492	490	Adaptor/scaffold	STAM2	STAM2	§375	Signal transducing adapter molecule 2	O75886	http://www.phosphosite.org/proteinAction.do?id=3469&showAllSites=true	58.1	APVYSVYsKLHPPAH			LVNEAPVYSVYS*K	3	516.916	28527				61.2948				5.70115				-4.3527				0.373767				1.159				0.121021				9				human
493	491	Adaptor/scaffold	STAM2;STAM2	STAM2;STAM2 iso2	§192;192	Signal transducing adapter molecule 2	O75886;O75886-2	http://www.phosphosite.org/proteinAction.do?id=3469&showAllSites=true	58.1	HTETKSLyPSSEIQL			SLY*PSSEIQLNNK	2	786.869	30065	31658	31421	32107	63.7997	63.8241	63.8608	63.8593	7.59517	6.21896	9.4437	7.47237	-0.2288	0.3177	0.2923	-0.3177	0.237255	0.138516	0.196993	0.223258	1.95	2.357	2.372	1.94	0.961194	0.920629	1.0072	0.906628	9	9	9	9	human	1
494	492	Adaptor/scaffold	STAM;STAM	STAM1;STAM1 iso2	§198;198	Signal transducing adapter molecule 1	Q92783;Q92783-2	http://www.phosphosite.org/proteinAction.do?id=6864&showAllSites=true	59.1	STTLSTLyPSTSSLL			QQSTTLSTLY*PSTSSLLTNHQHEGR	3	956.117	31747				66.4428				5.46218				0.6694								1.592				0.503178				4				human	1
495	493	Adaptor/scaffold	TAB2	TAB2	§632	TGF-beta-activated kinase 1 and MAP3K7-binding protein 2	Q9NYJ8	http://www.phosphosite.org/proteinAction.do?id=7647&showAllSites=true	76.4	PSAIHNFyDNIGFVG			GPHFNPSAIHNFY*DNIGFVGPVPPKPK	4	757.373	38752	39733	39900	40337	77.1004	76.2685	76.8177	76.423	14.2226	15.1662	8.10018	15.5591	1.9937	0.4489	1.3336	-0.6074	0.0564143	0.0684277	0.0481735	0.0897661	3.58	4.799	2.522	4.329	0.551035	0.911637	0.513578	0.794564	1	1	1	0	human	1
496	494	Adaptor/scaffold	TAB2	TAB2	§632	TGF-beta-activated kinase 1 and MAP3K7-binding protein 2	Q9NYJ8	http://www.phosphosite.org/proteinAction.do?id=7647&showAllSites=true	76.4	PSAIHNFyDNIGFVG			GPHFNPSAIHNFY*DNIGFVGPVPPKPK	4	757.373	38281	39666	39702	40060	76.3706	76.1661	76.5015	75.9873	15.3072	14.6253	14.4547	14.7399	0.5281	0.5149	0.1981	0.4225	0.0822793	0.0850105	0.0596991	0.0449564	4.496	4.322	3.597	4.482	0.902382	0.895453	0.843202	0.794573	1	0	1	0	human	1
497	495	Adaptor/scaffold	TAB2	TAB2	§632	TGF-beta-activated kinase 1 and MAP3K7-binding protein 2	Q9NYJ8	http://www.phosphosite.org/proteinAction.do?id=7647&showAllSites=true	76.4	PSAIHNFyDNIGFVG			GPHFNPSAIHNFY*DNIGFVGPVPPKPK	4	757.373		40006		39985		76.6948		75.8782		12.8125		13.7258		-0.7658		0.4225		0.0535259		0.0736858		3.607		3.855		0.769805		0.769949		4		4	human	1
498	496	Adaptor/scaffold	TAB2	TAB2	§632	TGF-beta-activated kinase 1 and MAP3K7-binding protein 2	Q9NYJ8	http://www.phosphosite.org/proteinAction.do?id=7647&showAllSites=true	76.4	PSAIHNFyDNIGFVG			GPHFNPSAIHNFY*DNIGFVGPVPPKPK	4	757.373		39502				75.8865				15.1325				0.6998				0.058658				4.542				0.842287				0			human	1
499	497	Adaptor/scaffold	TAB2	TAB2	§632	TGF-beta-activated kinase 1 and MAP3K7-binding protein 2	Q9NYJ8	http://www.phosphosite.org/proteinAction.do?id=7647&showAllSites=true	76.4	PSAIHNFyDNIGFVG			GPHFNPSAIHNFY*DNIGFVGPVPPKPK	4	757.373		39387				75.7212				15.7905				0.6206				0.0252013				4.336				0.833634				4			human	1
500	498	Adaptor/scaffold	TAB3	TAB3	§613	TGF-beta-activated kinase 1 and MAP3K7-binding protein 3	Q8N5C8	http://www.phosphosite.org/proteinAction.do?id=13904&showAllSites=true	78.6	PKAMNNFyDNIEPGP			AMNNFY*DNIEPGPVVPPKPSKK	3	841.41		31808				64.0783				6.47496				0.0238				0.316448				1.168				0.785188				10			human	1
501	499	Adaptor/scaffold	TAB3;TAB3	TAB3;TAB3 iso2	350;350	TGF-beta-activated kinase 1 and MAP3K7-binding protein 3	Q8N5C8;Q8N5C8-2	http://www.phosphosite.org/proteinAction.do?id=13904&showAllSites=true	78.6	QGSHSVAyLPYTASS			QGSHSVAY*LPYTASSLSK	3	659.31		33540	33299			66.7673	66.8369			7.03339	8.35754			-0.5612	0.0758			0.429974	0.514213			1.741	2.038			0.882592	1.07451			0	0		human	1
502	500	Adaptor/scaffold	TFG;TFG	TFG;TFG iso2	§392;388	Protein TFG	Q92734;Q92734-2	http://www.phosphosite.org/proteinAction.do?id=8386&showAllSites=true	43.4	RPPFGQGyTQPGPGY			NRPPFGQGY*TQPGPGYR	3	657.967	23490	25099	24775	25430	52.4353	52.3747	52.4674	52.5012	10.6073	11.0079	9.7986	11.9281	-0.0608	-0.3496	-0.2128	-0.152	0.629678	0.652357	0.573228	0.668458	3.064	2.649	3.16	3.469	1.24277	1.19729	1.15155	1.28666	31	31	31	31	human	1
503	501	Adaptor/scaffold	TFG;TFG	TFG;TFG iso2	§399;395	Protein TFG	Q92734;Q92734-2	http://www.phosphosite.org/proteinAction.do?id=8386&showAllSites=true	43.4	YTQPGPGyRxxxxxx			NRPPFGQGYTQPGPGY*R	3	657.967	23906	25531	25167	25800	53.1109	53.0777	53.0868	53.0705	8.67162	8.75696	10.1129	9.80134	-0.0456	0.2432	-0.0608	0.1064	0.507958	0.508745	0.527607	0.552923	3.198	3.918	4.033	4.094	1.14419	1.21081	1.21237	1.23792	98	98	98	98	human	1
504	502	Adaptor/scaffold	THEMIS2;THEMIS2;THEMIS2;THEMIS2	THEMIS2;THEMIS2 iso3;THEMIS2 iso5;THEMIS2 iso6	§632;487;503;436	Protein THEMIS2	Q5TEJ8;Q5TEJ8-3;Q5TEJ8-5;Q5TEJ8-6	http://www.phosphosite.org/proteinAction.do?id=3509261&showAllSites=true	72	LDDDEHDyEEILEQF			KGHRPAKPQRQDLDDDEHDY*EEILEQFQK	4	911.925			29730	30412			61.1319	61.1269			5.80967	11.5867			-0.1097	0.4606			0.318617	0.656961			1.481	2.823			0.722386	0.999631			1000	1000	human	1
505	503	Adaptor/scaffold	THEMIS2;THEMIS2;THEMIS2;THEMIS2	THEMIS2;THEMIS2 iso3;THEMIS2 iso5;THEMIS2 iso6	§632;487;503;436	Protein THEMIS2	Q5TEJ8;Q5TEJ8-3;Q5TEJ8-5;Q5TEJ8-6	http://www.phosphosite.org/proteinAction.do?id=3509261&showAllSites=true	72	LDDDEHDyEEILEQF			KGHRPAKPQRQDLDDDEHDY*EEILEQFQK	4	911.925			29742				61.1517				9.96257				0.1535				0.560368				2.726				0.980289				1000		human	1
506	504	Adaptor/scaffold	THEMIS2;THEMIS2;THEMIS2;THEMIS2	THEMIS2;THEMIS2 iso3;THEMIS2 iso5;THEMIS2 iso6	§632;487;503;436	Protein THEMIS2	Q5TEJ8;Q5TEJ8-3;Q5TEJ8-5;Q5TEJ8-6	http://www.phosphosite.org/proteinAction.do?id=3509261&showAllSites=true	72	LDDDEHDyEEILEQF			KGHRPAKPQRQDLDDDEHDY*EEILEQFQK	5	729.741			29727	30371			61.128	61.0625			9.78781	8.22768			0.137	0.1233			0.589748	0.60496			2.901	2.362			1.03159	0.965603			1000	1000	human	1
507	505	Adaptor/scaffold	TJP2;TJP2;TJP2;TJP2;TJP2;TJP2	ZO2;ZO2 iso2;ZO2 iso3;ZO2 iso4;ZO2 iso6;ZO2 iso7	§1118;§971;1095;948;1085;1149	Tight junction protein ZO-2	Q9UDY2;Q9UDY2-2;Q9UDY2-3;Q9UDY2-4;Q9UDY2-6;Q9UDY2-7	http://www.phosphosite.org/proteinAction.do?id=3266&showAllSites=true	133.9	AQKHPDIyAVPIKTH			IEIAQKHPDIY*AVPIK	3	639.008	29384				62.7224				5.91009				-0.0156				0.0895397				1.621				0.666339				1000				human	1
508	506	Adaptor/scaffold	TNS1	tensin 1	§1025	Tensin-1	Q9HBL0	http://www.phosphosite.org/proteinAction.do?id=4604&showAllSites=true	185.6	LSEEPRSyVESVART			SY*VESVAR	2	495.718	17179	18788			40.8511	40.9312			6.95861	7.16622			-0.1412	0.0605			0.349614	0.348953			1.925	1.925			1.19487	1.22671			12	12			human	1
509	507	Adaptor/scaffold	TNS1	tensin 1	§1327	Tensin-1	Q9HBL0	http://www.phosphosite.org/proteinAction.do?id=4604&showAllSites=true	185.6	HVAYGGYsTPEDRRP			HVAYGGYS*TPEDRRPTLSR	4	561.265	17504		18705		41.4807		41.5856		4.48812		5.20761		-0.2851		-0.677		0.0732712				0.859		0.827		0.551002		0.462471		3		3		human
510	508	Adaptor/scaffold	TNS1	tensin 1	§338, §366	Tensin-1	Q9HBL0	http://www.phosphosite.org/proteinAction.do?id=4604&showAllSites=true	185.6	DPLIRWDsYDNFSGH;GPLDGSLyAKVKKKD			WDS*YDNFSGHRDDGMEEVVGHTQGPLDGSLY*AK	4	961.392	37686	39230			75.4592	75.4891			8.33348	10.2197			0.7593	-0.2288							2.239	2.283			0.4818	0.643562			9;6	9;6			human	1
511	509	Adaptor/scaffold	TNS1	tensin 1	§766	Tensin-1	Q9HBL0	http://www.phosphosite.org/proteinAction.do?id=4604&showAllSites=true	185.6	LTQSRSGyIPSGHSL			SGY*IPSGHSLGTPEPAPR	3	634.963	24179	25753	25407	26020	53.5666	53.452	53.4753	53.4154	12.8447	13.4949	13.4283	12.6968	0.4725	0.2677	0.2835	0.3307	0.0997166	0.10399	0.107942	0.114172	3.59	3.376	3.289	3.262	0.935263	0.974231	0.915846	0.861131	17	17	17	17	human	1
512	510	Adaptor/scaffold	TNS1	tensin 1	§794	Tensin-1	Q9HBL0	http://www.phosphosite.org/proteinAction.do?id=4604&showAllSites=true	185.6	VPPGRSYsPYDYQPC			SYS*PYDYQPCLAGPNQDFHSK	3	852.018	30079				63.8218				9.19044				0.0822								1.497				0.693366				3				human
513	511	Adaptor/scaffold	TNS1	tensin 1	§796	Tensin-1	Q9HBL0	http://www.phosphosite.org/proteinAction.do?id=4604&showAllSites=true	185.6	PGRSYSPyDYQPCLA			SYSPY*DYQPCLAGPNQDFHSK	3	852.018			31438				63.8867				9.60033				-0.0939								2.14				0.678406				4		human	1
514	512	Adaptor/scaffold	TNS1	tensin 1	§798	Tensin-1	Q9HBL0	http://www.phosphosite.org/proteinAction.do?id=4604&showAllSites=true	185.6	RSYSPYDyQPCLAGP			SYSPYDY*QPCLAGPNQDFHSK	3	852.018	30114			32135	63.8749			63.9029	11.3799			8.30803	0.0822			1.9014					2.469			2.009	0.774197			0.336973	0			15	human	1
515	513	Adaptor/scaffold	TRIP10;TRIP10	TRIP10;TRIP10 iso2	§590;534	Cdc42-interacting protein 4	Q15642;Q15642-2	http://www.phosphosite.org/proteinAction.do?id=20215&showAllSites=true	68.3	RKEGGEGyVPTSYLR			RKEGGEGY*VPTSYLR	3	597.952	23665	25289	24948	25575	52.7228	52.6948	52.7414	52.7315	5.31515	4.92812	5.26122	5.27246	-0.4014	-0.4181		-0.5017	0.10313	0.127071	0.0967823	0.108358	2.048	1.908	1.605	1.783	0.563088	0.602957	0.632481	0.521437	72	72	72	72	human	1
516	514	Adaptor/scaffold	UBE2M	UBE2M	§172	NEDD8-conjugating enzyme Ubc12	P61081	http://www.phosphosite.org/proteinAction.do?id=8230&showAllSites=true	20.9	QRSMRGGyIGSTYFE			GGY*IGSTYFER	2	665.279	32198	33785		34208	67.1313	67.1251		67.1843	8.50724	8.99568		7.60206	0.1353	0.1353		0.3457	0.45717	0.479766		0.414662	2.57	2.681		2.018	1.31684	1.37719		1.1082	73	73		73	human	1
517	515	Adaptor/scaffold	WAS	WASP	§212	Wiskott-Aldrich syndrome protein	P42768	http://www.phosphosite.org/proteinAction.do?id=1066&showAllSites=true	52.9	PDITSSRyRGLPAPG			Y*RGLPAPGPSPADKK	3	545.275	17374		18586	19171	41.2453		41.3624	41.4106	6.19997		5.83863	5.4034			0.2751	-0.2017	0.242795		0.257792	0.211088	1.796		2.226	2.192	0.716531		0.764754	0.680913	38		63	46	human	1
518	516	Adaptor/scaffold	WAS	WASP	§212	Wiskott-Aldrich syndrome protein	P42768	http://www.phosphosite.org/proteinAction.do?id=1066&showAllSites=true	52.9	PDITSSRyRGLPAPG			Y*RGLPAPGPSPADKK	3	545.275	17411				41.315				5.61618				0.4768				0.0725				1.224				0.478526				54				human	1
519	517	Adaptor/scaffold	WAS	WASP	§212	Wiskott-Aldrich syndrome protein	P42768	http://www.phosphosite.org/proteinAction.do?id=1066&showAllSites=true	52.9	PDITSSRyRGLPAPG			Y*RGLPAPGPSPADKKR	3	597.308	15620	17195	16659	17235	37.7815	37.8633	37.6894	37.7455	5.3363	4.37882	6.89279	7.21254	-0.971	0.5357	0.519	-0.0837	0.190852	0.0169693	0.296253	0.407972	0.834	0.584	1.115	1.533	0.349838	0.300862	0.625226	0.740301	18	5	8	18	human	1
520	518	Adaptor/scaffold	WAS	WASP	§212	Wiskott-Aldrich syndrome protein	P42768	http://www.phosphosite.org/proteinAction.do?id=1066&showAllSites=true	52.9	PDITSSRyRGLPAPG			Y*RGLPAPGPSPADKKR	3	597.308	15666				37.863				6.85078				0.2176				0.350828				1.229				0.653246				12				human	1
521	519	Adaptor/scaffold	WAS	WASP	§291	Wiskott-Aldrich syndrome protein	P42768	http://www.phosphosite.org/proteinAction.do?id=1066&showAllSites=true	52.9	AETSKLIyDFIEDQG	NPM-ALK	WIPF1	AGISEAQLTDAETSKLIY*DFIEDQGGLEAVR	3	1140.55	60282	59429	55767	64324	109.201	105.903	100.609	112.783	6.16052	22.06	10.0958	11.767	0.605	0.4472	0.0263	0.3419	0.181732	0.189359	0.000744445	0.103184	1.526	6.249	2.824	2.554	0.549502	1.07088	0.622746	0.64068	2	29	0	2	human	1
522	520	Adaptor/scaffold	WAS	WASP	§291	Wiskott-Aldrich syndrome protein	P42768	http://www.phosphosite.org/proteinAction.do?id=1066&showAllSites=true	52.9	AETSKLIyDFIEDQG	NPM-ALK	WIPF1	AGISEAQLTDAETSKLIY*DFIEDQGGLEAVR	3	1140.55	58133	59454	59334	62296	106.099	105.939	105.988	109.402	21.1506	22.1512	20.3809	14.3116	0.9118	0.4472	0.491	0.2981	0.169278	0.199251	0.198172	0.0536591	6.752	7.155	7.563	3.637	0.955502	1.13259	1.05299	0.685678	61	74	74	6	human	1
523	521	Adaptor/scaffold	WAS	WASP	§291	Wiskott-Aldrich syndrome protein	P42768	http://www.phosphosite.org/proteinAction.do?id=1066&showAllSites=true	52.9	AETSKLIyDFIEDQG	NPM-ALK	WIPF1	AGISEAQLTDAETSKLIY*DFIEDQGGLEAVR	3	1140.55	61676			62680	111.501			110.023	11.699			14.2277	0.263			0.5348	0.17114			0.094993	2.38			3.972	0.728314			0.690748	6			5	human	1
524	522	Adaptor/scaffold	WAS	WASP	§291	Wiskott-Aldrich syndrome protein	P42768	http://www.phosphosite.org/proteinAction.do?id=1066&showAllSites=true	52.9	AETSKLIyDFIEDQG	NPM-ALK	WIPF1	AGISEAQLTDAETSKLIY*DFIEDQGGLEAVR	3	1140.55				59947				105.989				15.8327				1.7623				0.0989017				5.48				0.537929				74	human	1
525	523	Adaptor/scaffold	WAS	WASP	§291	Wiskott-Aldrich syndrome protein	P42768	http://www.phosphosite.org/proteinAction.do?id=1066&showAllSites=true	52.9	AETSKLIyDFIEDQG	NPM-ALK	WIPF1	AGISEAQLTDAETSKLIY*DFIEDQGGLEAVR	3	1140.55				64543				113.172				4.42829				1.4554				0.000524454				0.905				0.216602				1	human	1
526	524	Adaptor/scaffold	WAS	WASP	§291	Wiskott-Aldrich syndrome protein	P42768	http://www.phosphosite.org/proteinAction.do?id=1066&showAllSites=true	52.9	AETSKLIyDFIEDQG	NPM-ALK	WIPF1	AGISEAQLTDAETSKLIY*DFIEDQGGLEAVR	3	1140.55				61824				108.688				5.7167				0.6839				0.228567				1.917				0.549338				5	human	1
527	525	Adaptor/scaffold	WAS	WASP	§291	Wiskott-Aldrich syndrome protein	P42768	http://www.phosphosite.org/proteinAction.do?id=1066&showAllSites=true	52.9	AETSKLIyDFIEDQG	NPM-ALK	WIPF1	AGISEAQLTDAETSKLIY*DFIEDQGGLEAVR	3	1140.55				64002				112.255				8.99568				0.3069				0.136017				2.007				0.598501				2	human	1
528	526	Adaptor/scaffold	WAS	WASP	§291	Wiskott-Aldrich syndrome protein	P42768	http://www.phosphosite.org/proteinAction.do?id=1066&showAllSites=true	52.9	AETSKLIyDFIEDQG	NPM-ALK	WIPF1	AGISEAQLTDAETSKLIY*DFIEDQGGLEAVR	3	1140.55				64184				112.555				15.6091				0.4998				0.0790808				3.917				0.680821				2	human	1
529	527	Adaptor/scaffold	WAS	WASP	§291	Wiskott-Aldrich syndrome protein	P42768	http://www.phosphosite.org/proteinAction.do?id=1066&showAllSites=true	52.9	AETSKLIyDFIEDQG	NPM-ALK	WIPF1	AGISEAQLTDAETSKLIY*DFIEDQGGLEAVR	3	1140.55				60197				106.33				14.1746				1.7798				0.0439717				4.558				0.479632				12	human	1
530	528	Adaptor/scaffold	WAS	WASP	§291	Wiskott-Aldrich syndrome protein	P42768	http://www.phosphosite.org/proteinAction.do?id=1066&showAllSites=true	52.9	AETSKLIyDFIEDQG	NPM-ALK	WIPF1	AGISEAQLTDAETSKLIY*DFIEDQGGLEAVR	4	855.662	58134	59529	59420	59970	106.103	106.042	106.103	106.022	13.6946	18.5544	14.684	18.5406	0.7129	0.7246	0.6778	1.5544	0.121273	0.193368	0.0864538	0.171359	4.531	6.342	4.502	5.941	0.747096	0.972717	0.722834	0.718033	12	38	12	38	human	1
531	529	Adaptor/scaffold	WAS	WASP	§291	Wiskott-Aldrich syndrome protein	P42768	http://www.phosphosite.org/proteinAction.do?id=1066&showAllSites=true	52.9	AETSKLIyDFIEDQG	NPM-ALK	WIPF1	AGISEAQLTDAETSKLIY*DFIEDQGGLEAVRQEM#R	3	1327.29	57003	58339	57850	59212	104.394	104.232	103.759	104.901	8.91721	7.26841	20.9245	7.06956	0.7157	0.9418	0.2637	0.889	0.0145115	0.0823873	0.0534101	0.0075871	2.335	1.73	5.572	1.805	0.414657	0.404741	0.841723	0.31273	6	8	6	2	human	1
532	530	Adaptor/scaffold	WAS	WASP	§291	Wiskott-Aldrich syndrome protein	P42768	http://www.phosphosite.org/proteinAction.do?id=1066&showAllSites=true	52.9	AETSKLIyDFIEDQG	NPM-ALK	WIPF1	AGISEAQLTDAETSKLIY*DFIEDQGGLEAVRQEM#R	3	1327.29	57538	58971	58203	58412	105.239	105.225	104.295	103.662	15.8539	12.382	12.7258	23.7375	0.4822	0.9644	0.5952	-0.1281	0.135509	0.111258	0.0332451	0.0941327	4.151	3.57	3.305	6.006	0.746721	0.598186	0.535747	0.971102	6	12	2	6	human	1
533	531	Adaptor/scaffold	WAS	WASP	§291	Wiskott-Aldrich syndrome protein	P42768	http://www.phosphosite.org/proteinAction.do?id=1066&showAllSites=true	52.9	AETSKLIyDFIEDQG	NPM-ALK	WIPF1	AGISEAQLTDAETSKLIY*DFIEDQGGLEAVRQEM#R	3	1327.29	56634	58406	57804	59258	103.835	104.338	103.689	104.973	20.6615	11.2857	8.92082	8.92812	0.4294	1.3863	-0.0527	1.7856	0.103788	0.0385347	0.105597	0.00122124	5.981	2.637	2.385	2.289	0.922595	0.395103	0.57235	0.19939	12	6	12	6	human	1
534	532	Adaptor/scaffold	WAS	WASP	§291	Wiskott-Aldrich syndrome protein	P42768	http://www.phosphosite.org/proteinAction.do?id=1066&showAllSites=true	52.9	AETSKLIyDFIEDQG	NPM-ALK	WIPF1	AGISEAQLTDAETSKLIY*DFIEDQGGLEAVRQEM#R	3	1327.29		57946	58781			103.635	105.182			18.5969	12.0395			0.2336	1.4089			0.0824273	0.0916969			5.577	4.15			0.92408	0.440897			6	2		human	1
535	533	Adaptor/scaffold	WAS	WASP	§291	Wiskott-Aldrich syndrome protein	P42768	http://www.phosphosite.org/proteinAction.do?id=1066&showAllSites=true	52.9	AETSKLIyDFIEDQG	NPM-ALK	WIPF1	AGISEAQLTDAETSKLIY*DFIEDQGGLEAVRQEM#R	4	995.721	57568	58209	57709	59621	105.282	104.035	103.545	105.529	17.4486	16.0964	12.4522	10.3468	0.4821	0.9139	0.3415	-0.7331	0.1269	0.109462	0.0825084	0.101984	7.268	6.53	4.662	5.775	0.851214	0.764177	0.666012	0.553437	8	8	6	0	human	1
536	534	Adaptor/scaffold	WAS	WASP	§291	Wiskott-Aldrich syndrome protein	P42768	http://www.phosphosite.org/proteinAction.do?id=1066&showAllSites=true	52.9	AETSKLIyDFIEDQG	NPM-ALK	WIPF1	AGISEAQLTDAETSKLIY*DFIEDQGGLEAVRQEM#R	4	995.721	56845	57836	58423	58277	104.159	103.465	104.627	103.46	15.2204	13.3851	16.5607	14.0119	1.1148	0.2109	0.6227	0.6428	0.108839	0.0784965	0.113064	0.0895615	6.816	5.603	7.307	5.252	0.669164	0.783742	0.78334	0.626153	8	3	8	3	human	1
537	535	Adaptor/scaffold	WAS	WASP	§291	Wiskott-Aldrich syndrome protein	P42768	http://www.phosphosite.org/proteinAction.do?id=1066&showAllSites=true	52.9	AETSKLIyDFIEDQG	NPM-ALK	WIPF1	AGISEAQLTDAETSKLIY*DFIEDQGGLEAVRQEM#R	4	995.721	56502	58953	58062	58664	103.637	105.195	104.081	104.046	12.1624	16.6861	17.1397	15.4168	0.4921	0.5122	1.0143	1.0143	0.10118	0.133581	0.142777	0.116326	4.627	7.373	7.282	7.057	0.65446	0.893356	0.752202	0.666215	8	8	8	3	human	1
538	536	Adaptor/scaffold	WAS	WASP	§291	Wiskott-Aldrich syndrome protein	P42768	http://www.phosphosite.org/proteinAction.do?id=1066&showAllSites=true	52.9	AETSKLIyDFIEDQG	NPM-ALK	WIPF1	AGISEAQLTDAETSKLIY*DFIEDQGGLEAVRQEM#R	4	995.721	57699	58627	58980	59326	105.481	104.681	105.48	105.08	13.8928	15.6003	10.6308	15.1805	0.1105	0.7532	0.462	0.5524	0.101962	0.107658	0.0880589	0.122518	5.206	5.918	4.683	7.477	0.759806	0.746488	0.616972	0.727488	0	3	3	3	human	1
539	537	Adaptor/scaffold	WAS	WASP	§291	Wiskott-Aldrich syndrome protein	P42768	http://www.phosphosite.org/proteinAction.do?id=1066&showAllSites=true	52.9	AETSKLIyDFIEDQG	NPM-ALK	WIPF1	AGISEAQLTDAETSKLIY*DFIEDQGGLEAVRQEM#R	4	995.721	56393	57763	58793	58997	103.471	103.35	105.198	104.568	8.80688	10.5935	15.7144	15.1759	1.6169	0.4519	0.3415	0.6628	0.0750066	0.0723698	0.152336	0.104937	2.861	3.242	7.651	6.375	0.327478	0.628987	0.853448	0.687178	2	2	8	12	human	1
540	538	Adaptor/scaffold	WAS	WASP	§291	Wiskott-Aldrich syndrome protein	P42768	http://www.phosphosite.org/proteinAction.do?id=1066&showAllSites=true	52.9	AETSKLIyDFIEDQG	NPM-ALK	WIPF1	AGISEAQLTDAETSKLIY*DFIEDQGGLEAVRQEM#R	4	995.721	57220				104.743				13.6421				0.7633				0.121921				5.746				0.672228				8				human	1
541	539	Adaptor/scaffold	WAS	WASP	§291	Wiskott-Aldrich syndrome protein	P42768	http://www.phosphosite.org/proteinAction.do?id=1066&showAllSites=true	52.9	AETSKLIyDFIEDQG	NPM-ALK	WIPF1	AGISEAQLTDAETSKLIY*DFIEDQGGLEAVRQEM#R	5	796.778	56683		58037	58507	103.91		104.044	103.811	17.6108		6.81248	17.6364	0.4016		0.4644	0.5397	0.0957582		0.0836517	0.145163	4.266		2.319	5.765	0.779189		0.53308	0.763304	8		2	15	human	1
542	540	Adaptor/scaffold	WAS	WASP	§291	Wiskott-Aldrich syndrome protein	P42768	http://www.phosphosite.org/proteinAction.do?id=1066&showAllSites=true	52.9	AETSKLIyDFIEDQG	NPM-ALK	WIPF1	AGISEAQLTDAETSKLIY*DFIEDQGGLEAVRQEM#R	5	796.778	56763				104.033				10.0214				0.2134				0.107597				2.815				0.655561				0				human	1
543	541	Adaptor/scaffold	WAS	WASP	§291	Wiskott-Aldrich syndrome protein	P42768	http://www.phosphosite.org/proteinAction.do?id=1066&showAllSites=true	52.9	AETSKLIyDFIEDQG	NPM-ALK	WIPF1	AGISEAQLTDAETSKLIY*DFIEDQGGLEAVRQEMR	3	1321.96	57882	59315	59151	59740	105.748	105.739	105.732	105.699	12.1662	14.3307	12.6778	8.95861	0.0681	-0.0605	0.3253	0.0832	0.11644	0.102174	0.0910965	0.102325	5.458	6.032	4.881	3.087	0.831006	0.91964	0.669347	0.66202	20	29	12	2	human	1
544	542	Adaptor/scaffold	WAS	WASP	§291	Wiskott-Aldrich syndrome protein	P42768	http://www.phosphosite.org/proteinAction.do?id=1066&showAllSites=true	52.9	AETSKLIyDFIEDQG	NPM-ALK	WIPF1	AGISEAQLTDAETSKLIY*DFIEDQGGLEAVRQEMR	3	1321.96				59758				105.725				13.4815				0.0832				0.11207				4.098				0.694887				29	human	1
545	543	Adaptor/scaffold	WAS	WASP	§291	Wiskott-Aldrich syndrome protein	P42768	http://www.phosphosite.org/proteinAction.do?id=1066&showAllSites=true	52.9	AETSKLIyDFIEDQG	NPM-ALK	WIPF1	AGISEAQLTDAETSKLIY*DFIEDQGGLEAVRQEMR	4	991.722	57878	59798	59146	62861	105.74	106.422	105.723	110.31	12.7852	9.73518	12.556	4.08355	1.4319	0.7159	1.7949	1.3714	0.126326	0.120808	0.117973	0.100374	7.37	3.457	7.162	1.122	0.575439	0.587638	0.498109	0.258762	24	8	8	1	human	1
546	544	Adaptor/scaffold	WAS	WASP	§291	Wiskott-Aldrich syndrome protein	P42768	http://www.phosphosite.org/proteinAction.do?id=1066&showAllSites=true	52.9	AETSKLIyDFIEDQG	NPM-ALK	WIPF1	AGISEAQLTDAETSKLIY*DFIEDQGGLEAVRQEMR	4	991.722		59259		59744		105.664		105.707		11.9508		10.767		1.5932		1.8856		0.11632		0.0985855		6.509		6.516		0.522379		0.380986		15		8	human	1
547	545	Adaptor/scaffold	WAS	WASP	§291	Wiskott-Aldrich syndrome protein	P42768	http://www.phosphosite.org/proteinAction.do?id=1066&showAllSites=true	52.9	AETSKLIyDFIEDQG	NPM-ALK	WIPF1	AGISEAQLTDAETSKLIY*DFIEDQGGLEAVRQEMR	4	991.722				64565				113.204				5.06905				0.9579				0.038055				1.432				0.304793				3	human	1
548	546	Adaptor/scaffold	WAS	WASP	§291	Wiskott-Aldrich syndrome protein	P42768	http://www.phosphosite.org/proteinAction.do?id=1066&showAllSites=true	52.9	AETSKLIyDFIEDQG	NPM-ALK	WIPF1	AGISEAQLTDAETSKLIY*DFIEDQGGLEAVRQEMR	4	991.722				62506				109.734				7.59176				0.7058				0.0233438				2.016				0.389275				6	human	1
549	547	Adaptor/scaffold	WAS	WASP	§291	Wiskott-Aldrich syndrome protein	P42768	http://www.phosphosite.org/proteinAction.do?id=1066&showAllSites=true	52.9	AETSKLIyDFIEDQG	NPM-ALK	WIPF1	AGISEAQLTDAETSKLIY*DFIEDQGGLEAVRQEMR	4	991.722				62389				109.547				10.6536				1.0083				0.109024				3.42				0.468796				3	human	1
550	548	Adaptor/scaffold	WAS	WASP	§291	Wiskott-Aldrich syndrome protein	P42768	http://www.phosphosite.org/proteinAction.do?id=1066&showAllSites=true	52.9	AETSKLIyDFIEDQG	NPM-ALK	WIPF1	AGISEAQLTDAETSKLIY*DFIEDQGGLEAVRQEMR	4	991.722				64071				112.368				4.03668				0.5546				0.142321				1.309				0.429304				2	human	1
551	549	Adaptor/scaffold	WAS	WASP	§291	Wiskott-Aldrich syndrome protein	P42768	http://www.phosphosite.org/proteinAction.do?id=1066&showAllSites=true	52.9	AETSKLIyDFIEDQG	NPM-ALK	WIPF1	AGISEAQLTDAETSKLIY*DFIEDQGGLEAVRQEMRR	4	1030.75			57820	58386			103.713	103.625			11.5272	11.5622			0.2425	-0.7664			0.0798058	0.0584828			3.881	3.91			0.585625	0.442769			6	12	human	1
552	550	Adaptor/scaffold	WAS	WASP	§291	Wiskott-Aldrich syndrome protein	P42768	http://www.phosphosite.org/proteinAction.do?id=1066&showAllSites=true	52.9	AETSKLIyDFIEDQG	NPM-ALK	WIPF1	AGISEAQLTDAETSKLIY*DFIEDQGGLEAVRQEMRR	4	1030.75			57873				103.797				8.82391				0.2425				0.0532998				4.042				0.529253				8		human	1
553	551	Adaptor/scaffold	WAS	WASP	§291	Wiskott-Aldrich syndrome protein	P42768	http://www.phosphosite.org/proteinAction.do?id=1066&showAllSites=true	52.9	AETSKLIyDFIEDQG	NPM-ALK	WIPF1	LIY*DFIEDQGGLEAVR	2	959.453	49517	50176	50061	51234	93.235	91.9563	92.0511	92.8819	13.0894	15.3152	15.0752	10.0287	0.5211	0.5524	0.469	2.0116	0.559607	0.716924	0.700737	0.491823	3.279	4.559	4.357	2.018	1.32368	1.74316	1.68266	0.833317	1000	1000	1000	1000	human	1
554	552	Adaptor/scaffold	WAS	WASP	§291	Wiskott-Aldrich syndrome protein	P42768	http://www.phosphosite.org/proteinAction.do?id=1066&showAllSites=true	52.9	AETSKLIyDFIEDQG	NPM-ALK	WIPF1	LIY*DFIEDQGGLEAVR	2	959.453	50009			51438	93.9648			93.1865	9.44249			10.6289	2.5223			-0.813	0.512989			0.529992	2.155			2.625	0.728929			1.05786	1000			1000	human	1
555	553	Adaptor/scaffold	WAS	WASP	§291	Wiskott-Aldrich syndrome protein	P42768	http://www.phosphosite.org/proteinAction.do?id=1066&showAllSites=true	52.9	AETSKLIyDFIEDQG	NPM-ALK	WIPF1	LIY*DFIEDQGGLEAVR	2	959.453	49250			51373	92.837			93.0899	12.1129			12.2182	2.3972			-0.0938	0.506751			0.590562	3.383			2.919	0.925927			1.28841	1000			1000	human	1
556	554	Adaptor/scaffold	WAS	WASP	§291	Wiskott-Aldrich syndrome protein	P42768	http://www.phosphosite.org/proteinAction.do?id=1066&showAllSites=true	52.9	AETSKLIyDFIEDQG	NPM-ALK	WIPF1	LIY*DFIEDQGGLEAVR	2	959.453	48786			50682	92.0966			91.9977	15.3363			15.2832	0.4899			0.7087	0.720057			0.719527	4.613			4.568	1.76393			1.68082	1000			1000	human	1
557	555	Adaptor/scaffold	WAS	WASP	§291	Wiskott-Aldrich syndrome protein	P42768	http://www.phosphosite.org/proteinAction.do?id=1066&showAllSites=true	52.9	AETSKLIyDFIEDQG	NPM-ALK	WIPF1	LIY*DFIEDQGGLEAVR	3	639.971	49114	50070	49965	50622	92.6394	91.8021	91.9067	91.9117	12.0035	11.9281	8.39794	14.1385	-0.0938	-0.125	0.2188	0.1094	0.617465	0.624512	0.582701	0.696879	3.348	3.75	3.038	4.362	1.28636	1.33233	1.20027	1.42876	1000	1000	1000	1000	human	1
558	556	Adaptor/scaffold	WAS	WASP	§291	Wiskott-Aldrich syndrome protein	P42768	http://www.phosphosite.org/proteinAction.do?id=1066&showAllSites=true	52.9	AETSKLIyDFIEDQG	NPM-ALK	WIPF1	LIY*DFIEDQGGLEAVR	3	639.971	48714	50602		51062	91.9909	92.6406		92.6274	12.2549	11.0531		8.39041	0.0781	0.1406		0.625	0.68317	0.60421		0.512422	3.825	2.984		2.457	1.41918	1.23709		1.01202	1000	1000		1000	human	1
559	557	Adaptor/scaffold	WAS	WASP	§291	Wiskott-Aldrich syndrome protein	P42768	http://www.phosphosite.org/proteinAction.do?id=1066&showAllSites=true	52.9	AETSKLIyDFIEDQG	NPM-ALK	WIPF1	LIY*DFIEDQGGLEAVRQEM#R	2	1239.57	42900		44217		83.3317		83.3038		4.90658		8.20831		0.839		1.0972		0.135478		0.474838		0.804		1.18		0.47834		0.766861		1000		1000		human	1
560	558	Adaptor/scaffold	WAS	WASP	§291	Wiskott-Aldrich syndrome protein	P42768	http://www.phosphosite.org/proteinAction.do?id=1066&showAllSites=true	52.9	AETSKLIyDFIEDQG	NPM-ALK	WIPF1	LIY*DFIEDQGGLEAVRQEM#R	3	826.717	42832	45301	44577	48472	83.2315	84.6489	83.8323	88.6689	9.5986	7.84466	9.71444	6.79317	0.4476	0.4596	0.0242	1.004	0.607281	0.459559	0.607254	0.397544	2.914	2.108	2.772	2.064	1.11077	0.882309	1.12621	0.694591	1000	1000	1000	1000	human	1
561	559	Adaptor/scaffold	WAS	WASP	§291	Wiskott-Aldrich syndrome protein	P42768	http://www.phosphosite.org/proteinAction.do?id=1066&showAllSites=true	52.9	AETSKLIyDFIEDQG	NPM-ALK	WIPF1	LIY*DFIEDQGGLEAVRQEM#R	3	826.717	44910	46392	45114	45223	86.2522	86.2813	84.6249	83.8164	9.70115	7.9393	9.04191	7.88606	0.8467	-0.1089	-0.1693	0.5685	0.60242	0.436517	0.574119	0.531496	2.757	2.324	2.278	2.461	0.959893	0.9182	1.02536	0.922139	1000	1000	1000	1000	human	1
562	560	Adaptor/scaffold	WAS	WASP	§291	Wiskott-Aldrich syndrome protein	P42768	http://www.phosphosite.org/proteinAction.do?id=1066&showAllSites=true	52.9	AETSKLIyDFIEDQG	NPM-ALK	WIPF1	LIY*DFIEDQGGLEAVRQEM#R	3	826.717	43957	47502	46037	45807	84.8655	87.9717	85.9767	84.6696	7.78781	8.20901	8.52871	9.36452	0.5564	0.1572	0.8951	-0.1935	0.437198	0.547242	0.548492	0.573774	2.299	2.416	2.382	2.612	0.852618	1.00642	0.886397	1.02764	1000	1000	1000	1000	human	1
563	561	Adaptor/scaffold	WAS	WASP	§291	Wiskott-Aldrich syndrome protein	P42768	http://www.phosphosite.org/proteinAction.do?id=1066&showAllSites=true	52.9	AETSKLIyDFIEDQG	NPM-ALK	WIPF1	LIY*DFIEDQGGLEAVRQEM#R	3	826.717	43274	47527	44175	44769	83.8747	88.0081	83.2449	83.1449	9.11126	8.48945	13.3036	12.4377	0.2419	-0.8104	0.508	0.3871	0.548152	0.50726	0.652332	0.658953	2.58	2.175	3.656	3.409	1.03816	0.83099	1.28589	1.21793	1000	1000	1000	1000	human	1
564	562	Adaptor/scaffold	WAS	WASP	§291	Wiskott-Aldrich syndrome protein	P42768	http://www.phosphosite.org/proteinAction.do?id=1066&showAllSites=true	52.9	AETSKLIyDFIEDQG	NPM-ALK	WIPF1	LIY*DFIEDQGGLEAVRQEM#R	3	826.717		44851				83.9789				8.72354				0.2419				0.500485				2.383				0.97755				1000			human	1
565	563	Adaptor/scaffold	WAS	WASP	§291	Wiskott-Aldrich syndrome protein	P42768	http://www.phosphosite.org/proteinAction.do?id=1066&showAllSites=true	52.9	AETSKLIyDFIEDQG	NPM-ALK	WIPF1	LIY*DFIEDQGGLEAVRQEM#R	3	826.717		44254				83.111				13.1524				0.4959				0.662684				3.389				1.26921				1000			human	1
566	564	Adaptor/scaffold	WAS	WASP	§291	Wiskott-Aldrich syndrome protein	P42768	http://www.phosphosite.org/proteinAction.do?id=1066&showAllSites=true	52.9	AETSKLIyDFIEDQG	NPM-ALK	WIPF1	LIY*DFIEDQGGLEAVRQEMR	2	1231.57	47515	48861	48768	49334	90.2014	89.9996	90.1091	89.9807	12.1397	12.02	12.6925	11.9957	0.3735	0.4303	0.2679	0.544	0.651686	0.65087	0.698727	0.633009	3.031	2.619	2.684	2.832	1.3156	1.35006	1.34551	1.27362	1000	1000	1000	1000	human	1
567	565	Adaptor/scaffold	WAS	WASP	§291	Wiskott-Aldrich syndrome protein	P42768	http://www.phosphosite.org/proteinAction.do?id=1066&showAllSites=true	52.9	AETSKLIyDFIEDQG	NPM-ALK	WIPF1	LIY*DFIEDQGGLEAVRQEMR	3	821.386	47357	48679	48627	49204	89.9718	89.7274	89.895	89.7842	8.70333	8.61261	10.5361	9.74473	0.5235	0.4139	0.207	0.3896	0.520867	0.498868	0.589927	0.555204	3.113	3.136	3.315	3.559	0.985455	0.987918	1.13241	1.05771	1000	1000	1000	1000	human	1
568	566	Adaptor/scaffold	WASL	N-WASP	§256	Neural Wiskott-Aldrich syndrome protein	O00401	http://www.phosphosite.org/proteinAction.do?id=3960&showAllSites=true	54.8	RETSKVIyDFIEKTG	Arg		DRETSKVIY*DFIEK	2	911.935	36531	38013	37849	38469	73.6184	73.5351	73.6422	73.5717	8.52578	10.0419	9.14086	9.98297	0.7018	0.0219	0.3509	-0.3728	0.189919	0.385698	0.256538	0.351529	3.51	2.908	3.242	3.511	0.926232	1.11755	1.10814	1.10077	44	51	59	98	human	1
569	567	Adaptor/scaffold	WASL	N-WASP	§256	Neural Wiskott-Aldrich syndrome protein	O00401	http://www.phosphosite.org/proteinAction.do?id=3960&showAllSites=true	54.8	RETSKVIyDFIEKTG	Arg		DRETSKVIY*DFIEK	3	608.292	36517	37998	37831	38460	73.5966	73.5085	73.6151	73.5599	9.67985	8.79048	10.6126	8.71444	0.148	0.1808	0.1644	0.0329	0.547204	0.491954	0.563827	0.410964	3.542	3.1	3.412	3.231	1.25329	1.20604	1.31021	1.13927	115	115	115	115	human	1
570	568	Adaptor/scaffold	WASL	N-WASP	§256	Neural Wiskott-Aldrich syndrome protein	O00401	http://www.phosphosite.org/proteinAction.do?id=3960&showAllSites=true	54.8	RETSKVIyDFIEKTG	Arg		DRETSKVIY*DFIEKTGGVEAVK	4	641.822		42588	42476	43126		80.6391	80.7453	80.727		9.26761	6.48812	6.46725		0.1246	0.5297	0.483		0.409237	0.331072	0.131873		2.905	1.918	2.095		0.905365	0.736054	0.527404		13	19	6	human	1
571	569	Adaptor/scaffold	WASL	N-WASP	§256	Neural Wiskott-Aldrich syndrome protein	O00401	http://www.phosphosite.org/proteinAction.do?id=3960&showAllSites=true	54.8	RETSKVIyDFIEKTG	Arg		DRETSKVIY*DFIEKTGGVEAVKNELR	4	769.889			45063	45754			84.5499	84.5929			17.6198	18.2984			0.4027	-0.026			0.204991	0.214374			5.743	6.044			0.866648	0.905714			45	45	human	1
572	570	Adaptor/scaffold	WASL	N-WASP	§256	Neural Wiskott-Aldrich syndrome protein	O00401	http://www.phosphosite.org/proteinAction.do?id=3960&showAllSites=true	54.8	RETSKVIyDFIEKTG	Arg		DRETSKVIY*DFIEKTGGVEAVKNELR	5	616.113	43864		45116	45797	84.7291		84.6275	84.6566	3.60555		6.39469	6.13608	-0.5194		-0.4869	-0.211	0.0137547		0.208095	0.206388	1.451		2.376	1.915	0.267221		0.585074	0.513469	0		2	1	human	1
573	571	Adaptor/scaffold	WASL	N-WASP	§256	Neural Wiskott-Aldrich syndrome protein	O00401	http://www.phosphosite.org/proteinAction.do?id=3960&showAllSites=true	54.8	RETSKVIyDFIEKTG	Arg		ETSKVIY*DFIEK	2	776.371	37010	38491	38324	38981	74.3421	74.2787	74.3545	74.3401	9.46597	8.61261	8.72125	9.05306	0.3607	0.322	0.2705	0.1159	0.451245	0.390934	0.409912	0.395522	3.55	3.987	3.874	3.937	1.32258	1.36146	1.34275	1.35215	98	98	98	98	human	1
574	572	Adaptor/scaffold	WASL	N-WASP	§256	Neural Wiskott-Aldrich syndrome protein	O00401	http://www.phosphosite.org/proteinAction.do?id=3960&showAllSites=true	54.8	RETSKVIyDFIEKTG	Arg		ETSKVIY*DFIEK	3	517.916	37012	38489	38322	38977	74.3459	74.2761	74.3483	74.3311	10.6326	9.58004	9.32239	9.70115	-0.0386	-0.0772	-0.0579	-0.1545	0.468275	0.439927	0.425622	0.430698	2.685	2.866	2.858	2.874	1.22019	1.18688	1.21035	1.14461	19	19	27	27	human	1
575	573	Adaptor/scaffold	WASL	N-WASP	§256	Neural Wiskott-Aldrich syndrome protein	O00401	http://www.phosphosite.org/proteinAction.do?id=3960&showAllSites=true	54.8	RETSKVIyDFIEKTG	Arg		ETSKVIY*DFIEKTGGVEAVK	3	765.05	40685	42106	41968	42647	80.044	79.9073	79.9715	80.0065	10.7799	14.4449	11.0241	14.4935	-0.7058	-0.3921	-0.7189	-0.6013	0.195385	0.226535	0.228179	0.232776	3.844	4.56	4.423	4.407	0.714868	0.930161	0.795015	0.810979	20	29	29	29	human	1
576	574	Adaptor/scaffold	WASL	N-WASP	§256	Neural Wiskott-Aldrich syndrome protein	O00401	http://www.phosphosite.org/proteinAction.do?id=3960&showAllSites=true	54.8	RETSKVIyDFIEKTG	Arg		ETSKVIY*DFIEKTGGVEAVKNELR	3	935.807		44733	44652			83.8095	83.9418			9.39794	8.47366			0.0641	0.5877			0.184975	0.240688			2.107	2.292			0.646383	0.594233			8	27		human	1
577	575	Adaptor/scaffold	WASL	N-WASP	§256	Neural Wiskott-Aldrich syndrome protein	O00401	http://www.phosphosite.org/proteinAction.do?id=3960&showAllSites=true	54.8	RETSKVIyDFIEKTG	Arg		ETSKVIY*DFIEKTGGVEAVKNELR	4	702.107			44622	45215			83.8949	83.806			15.2411	14.5186			0.0855	0.1567			0.172577	0.181089			5.926	6.374			0.900273	0.848717			14	14	human	1
578	576	Adaptor/scaffold	WASL	N-WASP	§256	Neural Wiskott-Aldrich syndrome protein	O00401	http://www.phosphosite.org/proteinAction.do?id=3960&showAllSites=true	54.8	RETSKVIyDFIEKTG	Arg		ETSKVIY*DFIEKTGGVEAVKNELRR	3	987.841			42483				80.7544				7.09474				1.2249				0.366454				1.927				0.461599				29		human	1
579	577	Adaptor/scaffold	WASL	N-WASP	§256	Neural Wiskott-Aldrich syndrome protein	O00401	http://www.phosphosite.org/proteinAction.do?id=3960&showAllSites=true	54.8	RETSKVIyDFIEKTG	Arg		ETSKVIY*DFIEKTGGVEAVKNELRR	4	741.132	41134		42464	43063	80.7294		80.7291	80.6364	12.6517		7.90309	13.3242	0.2564		0.2564	0.3103	0.221386		0.186018	0.20717	3.851		2.881	4.57	0.712559		0.619716	0.733824	7		0	14	human	1
580	578	Adaptor/scaffold	WASL	N-WASP	§256	Neural Wiskott-Aldrich syndrome protein	O00401	http://www.phosphosite.org/proteinAction.do?id=3960&showAllSites=true	54.8	RETSKVIyDFIEKTG	Arg		ETSKVIY*DFIEKTGGVEAVKNELRR	5	593.107		42604	42445	43090		80.6633	80.7009	80.6724		11.6778	9.61261	9.34104		-0.3035	0.118			0.0947025	0.143227	0.11325		3.712	3.054	3.152		0.639181	0.663854	0.587859		7	7	7	human	1
581	579	Adaptor/scaffold	WASL	N-WASP	§256	Neural Wiskott-Aldrich syndrome protein	O00401	http://www.phosphosite.org/proteinAction.do?id=3960&showAllSites=true	54.8	RETSKVIyDFIEKTG	Arg		NLFDM#CGISEAQLKDRETSKVIY*DFIEK	4	862.157	43883	45289	45608	45822	84.7577	84.6332	85.3517	84.6893	11.3497	14.6904	5.45593	12.4921	0.2204	0.116	0.9627	0.3248	0.12684	0.19201	0.0366986	0.118638	3.812	4.258	1.707	3.921	0.675014	0.862152	0.317548	0.647715	20	13	0	9	human	1
582	580	Adaptor/scaffold	WASL	N-WASP	§256	Neural Wiskott-Aldrich syndrome protein	O00401	http://www.phosphosite.org/proteinAction.do?id=3960&showAllSites=true	54.8	RETSKVIyDFIEKTG	Arg		NLFDM#CGISEAQLKDRETSKVIY*DFIEK	4	862.157			45152				84.6835				12.8928				0.5451				0.193339				3.956				0.721213				13		human	1
583	581	Adaptor/scaffold	WASL	N-WASP	§256	Neural Wiskott-Aldrich syndrome protein	O00401	http://www.phosphosite.org/proteinAction.do?id=3960&showAllSites=true	54.8	RETSKVIyDFIEKTG	Arg		NLFDMCGISEAQLKDRETSKVIY*DFIEK	3	1143.88	47394	48724	48638	49222	90.0277	89.7938	89.9093	89.811	18.0888	15.3872	13.0367	14.1129	0.7431	0.9791	0.4109	0.4808	0.138325	0.155143	0.146016	0.153204	4.483	4.491	4.503	4.682	0.7082	0.677461	0.698808	0.688287	12	20	20	6	human	1
584	582	Adaptor/scaffold	WASL	N-WASP	§256	Neural Wiskott-Aldrich syndrome protein	O00401	http://www.phosphosite.org/proteinAction.do?id=3960&showAllSites=true	54.8	RETSKVIyDFIEKTG	Arg		NLFDMCGISEAQLKDRETSKVIY*DFIEK	4	858.158	47352	48676	48619	49168	89.9617	89.7199	89.8847	89.726	12.6126	12.0878	12.5361	12.5544	0.6059	0.4778	0.7691	0.5826	0.0925823	0.0959366	0.11289	0.120053	4.148	3.896	4.429	4.363	0.627748	0.661986	0.646488	0.650685	1	6	8	2	human	1
585	583	Adaptor/scaffold	WASL	N-WASP	§256	Neural Wiskott-Aldrich syndrome protein	O00401	http://www.phosphosite.org/proteinAction.do?id=3960&showAllSites=true	54.8	RETSKVIyDFIEKTG	Arg		NLFDMCGISEAQLKDRETSKVIY*DFIEKTGGVEAVK	4	1043.51				51309				92.9947				11.1409				-1.38				0.0961139				3.042				0.287955				6	human	1
586	584	Adaptor/scaffold	WASL	N-WASP	§256	Neural Wiskott-Aldrich syndrome protein	O00401	http://www.phosphosite.org/proteinAction.do?id=3960&showAllSites=true	54.8	RETSKVIyDFIEKTG	Arg		NLFDMCGISEAQLKDRETSKVIY*DFIEKTGGVEAVK	4	1043.51				51289				92.9649				9.57187				1.7249				0.0595625				3.06				0.171731				10	human	1
587	585	Adaptor/scaffold	WASL	N-WASP	§256	Neural Wiskott-Aldrich syndrome protein	O00401	http://www.phosphosite.org/proteinAction.do?id=3960&showAllSites=true	54.8	RETSKVIyDFIEKTG	Arg		NLFDMCGISEAQLKDRETSKVIY*DFIEKTGGVEAVK	5	835.008	49484	50777	50754	51264	93.1882	92.9002	93.1409	92.9285	10.8356	9.78252	11.1029	10.3585	0.7186	0.8503	0.012	0.1796	0.0790757	0.0531263	0.074132	0.0810896	2.752	2.478	3.309	2.693	0.404991	0.402987	0.596455	0.487509	3	3	3	3	human	1
588	586	Adaptor/scaffold	WASL	N-WASP	§256	Neural Wiskott-Aldrich syndrome protein	O00401	http://www.phosphosite.org/proteinAction.do?id=3960&showAllSites=true	54.8	RETSKVIyDFIEKTG	Arg		NLFDMCGISEAQLKDRETSKVIY*DFIEKTGGVEAVK	5	835.008	49477				93.1752				8.81816				0.7186				0.0542146				2.482				0.350203				3				human	1
589	587	Adaptor/scaffold	WASL	N-WASP	§256	Neural Wiskott-Aldrich syndrome protein	O00401	http://www.phosphosite.org/proteinAction.do?id=3960&showAllSites=true	54.8	RETSKVIyDFIEKTG	Arg		VIY*DFIEK	2	553.762	35548	37022	36781	37436	72.1748	72.0453	72.0514	72.0486	7.17328	6.31966	7.0716	6.53462	0.1083	0.2167	0.1083	0.2167	0.419203	0.357485	0.419647	0.386533	2.141	2.136	2.134	2.154	1.45287	1.38989	1.45588	1.37187	1000	1000	1000	1000	human	1
590	588	Adaptor/scaffold	WASL	N-WASP	§256	Neural Wiskott-Aldrich syndrome protein	O00401	http://www.phosphosite.org/proteinAction.do?id=3960&showAllSites=true	54.8	RETSKVIyDFIEKTG	Arg		VIY*DFIEKTGGVEAVK	2	924.463	36165	37653	37478	38141	73.0814	72.9823	73.0954	73.0926	14.0947	15.1772	14.1487	15.0665	0.0216	0.4868	0.4543	0.4868	0.499211	0.518134	0.501402	0.495318	4.169	3.722	4.289	3.996	1.43909	1.36748	1.38921	1.33993	124	147	147	147	human	1
591	589	Adaptor/scaffold	WASL	N-WASP	§256	Neural Wiskott-Aldrich syndrome protein	O00401	http://www.phosphosite.org/proteinAction.do?id=3960&showAllSites=true	54.8	RETSKVIyDFIEKTG	Arg		VIY*DFIEKTGGVEAVKNELR	3	787.401	38644	40108	40012	40608	76.9337	76.8567	76.9924	76.8709	13.2503	18.4597	17.9626	17.9318	0.0508	0.1016	0.2032	0.127	0.390796	0.354805	0.343459	0.409046	4.134	5.912	6.279	5.133	1.10871	1.30539	1.24022	1.19108	52	85	63	52	human	1
592	590	Adaptor/scaffold	WASL	N-WASP	§256	Neural Wiskott-Aldrich syndrome protein	O00401	http://www.phosphosite.org/proteinAction.do?id=3960&showAllSites=true	54.8	RETSKVIyDFIEKTG	Arg		VIY*DFIEKTGGVEAVKNELR	3	787.401	38675				76.9814				16.8416				0.0127				0.416689				4.764				1.26698				74				human	1
593	591	Adaptor/scaffold	WASL	N-WASP	§256	Neural Wiskott-Aldrich syndrome protein	O00401	http://www.phosphosite.org/proteinAction.do?id=3960&showAllSites=true	54.8	RETSKVIyDFIEKTG	Arg		VIY*DFIEKTGGVEAVKNELRR	3	839.435	36148	37715	37496	38154	73.0591	73.071	73.1228	73.1134	11.7852	11.5834	11.1135	11.5834	0.0119	-0.3574	-0.1787	-0.1668	0.570478	0.406377	0.494652	0.458634	2.998	3.584	2.987	3.17	1.04361	0.965974	1.04903	1.00923	56	67	67	67	human	1
594	592	Adaptor/scaffold	WASL	N-WASP	§256	Neural Wiskott-Aldrich syndrome protein	O00401	http://www.phosphosite.org/proteinAction.do?id=3960&showAllSites=true	54.8	RETSKVIyDFIEKTG	Arg		VIY*DFIEKTGGVEAVKNELRR	4	629.828	36145	37674	37488	38151	73.0515	73.0136	73.1086	73.1058	10.8508	9.77211	9.64975	10.8153	0.0318	-0.0635	0.0159	0.0953	0.590137	0.532647	0.485316	0.628556	3.036	2.279	2.453	3.009	1.07567	1.05517	1.02228	1.08321	65	44	65	54	human	1
595	593	Adaptor/scaffold	YWHAB;YWHAB	14-3-3 beta;14-3-3 beta iso2	§130;128	14-3-3 protein beta/alpha	P31946;P31946-2	http://www.phosphosite.org/proteinAction.do?id=3606&showAllSites=true	28.1	MKGDYFRyLSEVASG			Y*LSEVASGDNK	2	631.769	18050				42.5734				8.03245				0.3166				0.466351				1.624				1.21683				17				human	1
596	594	Adaptor/scaffold	YWHAE;YWHAE	14-3-3 epsilon;14-3-3 epsilon iso2	§131;109	14-3-3 protein epsilon	P62258;P62258-2	http://www.phosphosite.org/proteinAction.do?id=3578&showAllSites=true	29.2	MKGDYHRyLAEFATG			Y*LAEFATGNDRK	2	732.83	23997	25615	25312	25894	53.2588	53.2157	53.3229	53.2148	8.68194	8.99568	7.95468	8.67572	0.2729	0.1501	0.3275	0.0682	0.462615	0.50708	0.400087	0.466022	1.896	1.915	2.095	1.885	1.09715	1.22106	1.10149	1.14217	104	104	87	104	human	1
597	595	Adaptor/scaffold	YWHAE;YWHAE	14-3-3 epsilon;14-3-3 epsilon iso2	§131;109	14-3-3 protein epsilon	P62258;P62258-2	http://www.phosphosite.org/proteinAction.do?id=3578&showAllSites=true	29.2	MKGDYHRyLAEFATG			Y*LAEFATGNDRK	3	488.889		25626		25981		53.2339		53.3536		8.5867		5.31785		0.0409		-0.1023		0.510311		0.189393		2.238		1.026		1.13451		0.706075		54		20	human	1
598	596	Adaptor/scaffold	YWHAE;YWHAE	14-3-3 epsilon;14-3-3 epsilon iso2	§131;109	14-3-3 protein epsilon	P62258;P62258-2	http://www.phosphosite.org/proteinAction.do?id=3578&showAllSites=true	29.2	MKGDYHRyLAEFATG			Y*LAEFATGNDRK	3	488.889				25939				53.288				8.17783								0.498422				1.982				1.07744				54	human	1
599	597	Adaptor/scaffold	YWHAG	14-3-3 gamma	§133	14-3-3 protein gamma	P61981	http://www.phosphosite.org/proteinAction.do?id=6877&showAllSites=true	28.3	MKGDYYRyLAEVATG			Y*LAEVATGEKR	2	658.816		20296		20550		43.7157		43.8917		7.44855		6.77469		0.2125		0.3643		0.386856		0.351307		1.716		1.515		1.10194		0.982198		72		58	human	1
600	598	Adaptor/scaffold	YWHAG	14-3-3 gamma	§179	14-3-3 protein gamma	P61981	http://www.phosphosite.org/proteinAction.do?id=6877&showAllSites=true	28.3	RLGLALNySVFYYEI			LGLALNY*SVFYYEIQNAPEQACHLAK	3	1031.49		54548				98.5174				6.08197				2.0747				0.00262461				1.613				0.24267				7			human	1
601	599	Adaptor/scaffold	YWHAG	14-3-3 gamma	184	14-3-3 protein gamma	P61981	http://www.phosphosite.org/proteinAction.do?id=6877&showAllSites=true	28.3	LNYSVFYyEIQNAPE			LGLALNYSVFYY*EIQNAPEQACHLAK	3	1031.49	53232				98.7515				9.50864				1.5608				0.0217422				2.297				0.446953				0				human	1
602	600	Adaptor/scaffold	YWHAH	14-3-3 eta	§133	14-3-3 protein eta	Q04917	http://www.phosphosite.org/proteinAction.do?id=3576&showAllSites=true	28.2	MKGDYYRyLAEVASG			Y*LAEVASGEKK	2	637.805	16761	18382			40.0535	40.168			5.7986	5.67778			0.0627	-0.3763			0.268992	0.00179985			0.775	0.61			0.749953	0.485356			24	24			human	1
603	601	Adaptor/scaffold	YWHAZ;YWHAZ	14-3-3 zeta;14-3-3 zeta iso2	§128;53	14-3-3 protein zeta/delta	P63104;P63104-2	http://www.phosphosite.org/proteinAction.do?id=3575&showAllSites=true	27.7	MKGDYYRyLAEVAAG			Y*LAEVAAGDDKK	2	680.313	18019	19630	19253	19821	42.5183	42.4976	42.6052	42.6544	7.9431	9.25493	8.22403	8.42366	-0.1029	-0.0441	0.147	-0.1764	0.385702	0.495667	0.457268	0.411814	2.091	2.407	2.118	2.032	1.04594	1.2299	1.14556	1.04172	1000	1000	1000	1000	human	1
604	Adhesion or extracellular matrix protein
605	602	Adhesion or extracellular matrix protein	ACAP1	CENTB1	§297	Arf-GAP with coiled-coil, ANK repeat and PH domain-containing protein 1	Q15027	http://www.phosphosite.org/proteinAction.do?id=2646&showAllSites=true	81.5	IQSNQLVyQKKYKDP			WFTIQSNQLVY*QK	2	867.916	44618	46033			85.8292	85.7396			11.0173	10.7905			0.4378	1.4402			0.426468	0.373341			1.963	1.865			1.10703	0.886759			27	17			human	1
606	603	Adhesion or extracellular matrix protein	ARHGEF2;ARHGEF2;ARHGEF2	ARHGEF2;ARHGEF2 iso2;ARHGEF2 iso3	§356;355;328	Rho guanine nucleotide exchange factor 2	Q92974;Q92974-2;Q92974-3	http://www.phosphosite.org/proteinAction.do?id=2668&showAllSites=true	111.5	LKLYKELyARDKRFQ			LYKELY*AR	2	568.281	21344	23005			48.6167	48.6125			6.4034	6.06399			-0.1584	-0.2112			0.292306	0.182286			1.362	1.549			1.11275	1.04472			98	98			human	1
607	604	Adhesion or extracellular matrix protein	CNN2;CNN2	calponin 2;calponin 2 iso2	§182;143	Calponin-2	Q99439;Q99439-2	http://www.phosphosite.org/proteinAction.do?id=5251&showAllSites=true	33.7	CASQSGMtAYGTRRH			CASQSGMT*AYGTRR	3	542.557		14668	14256	14810		32.641	32.8922	32.8216		4.48017	4.85699	4.41117		-0.4608	-0.5529	-0.0922		0.0891149	0.0872993	0.116743		0.955	1.233	0.778		0.526789	0.552849	0.595276		2	4	0	human
608	605	Adhesion or extracellular matrix protein	CTNND2;CTNND2	CTNND2;CTNND2 iso2	§516;516	Catenin delta-2	Q9UQB3;Q9UQB3-2	http://www.phosphosite.org/proteinAction.do?id=8324&showAllSites=true	132.6	CPSVESPySKSGPAL			QLQYCPSVESPY*SK	2	883.379		27705	27419			57.149	57.1946			5.6216	6.92812			-0.7585	1.3924			0.376856	0.489601			0.639	0.984			0.702865	0.755921			0	0		human	1
609	606	Adhesion or extracellular matrix protein	CTNND2;CTNND2	CTNND2;CTNND2 iso2	§517;517	Catenin delta-2	Q9UQB3;Q9UQB3-2	http://www.phosphosite.org/proteinAction.do?id=8324&showAllSites=true	132.6	PSVESPYsKSGPALP			QLQYCPSVESPYS*K	2	883.379		27648				57.0596				6.3279				0.2038				0.351178				0.827				0.842015				7			human
610	607	Adhesion or extracellular matrix protein	DBNL;DBNL;DBNL;DBNL;DBNL	DBNL;DBNL iso2;DBNL iso3;DBNL iso4;DBNL iso5	§141;141;141;46;38	Drebrin-like protein	Q9UJU6;Q9UJU6-2;Q9UJU6-3;Q9UJU6-4;Q9UJU6-5	http://www.phosphosite.org/proteinAction.do?id=2685&showAllSites=true	48.2	KASGANYsFHKESGR			ASGANYS*FHKESGR	3	530.895	11903				29.8491				4.44855				-0.1319				0.0683524				1.213				0.571698				0				human
611	608	Adhesion or extracellular matrix protein	DBNL;DBNL;DBNL;DBNL;DBNL	DBNL;DBNL iso2;DBNL iso3;DBNL iso4;DBNL iso5	§162;§162;162;67;59	Drebrin-like protein	Q9UJU6;Q9UJU6-2;Q9UJU6-3;Q9UJU6-4;Q9UJU6-5	http://www.phosphosite.org/proteinAction.do?id=2685&showAllSites=true	48.2	QAPVGSVyQKTNAVS			ESGRFQDVGPQAPVGSVY*QK	3	743.683		27086				55.9549				5.34872				0.7261				0.230725				1.944				0.602739				4			human	1
612	609	Adhesion or extracellular matrix protein	DBNL;DBNL;DBNL;DBNL;DBNL	DBNL;DBNL iso2;DBNL iso3;DBNL iso4;DBNL iso5	§162;§162;162;67;59	Drebrin-like protein	Q9UJU6;Q9UJU6-2;Q9UJU6-3;Q9UJU6-4;Q9UJU6-5	http://www.phosphosite.org/proteinAction.do?id=2685&showAllSites=true	48.2	QAPVGSVyQKTNAVS			FQDVGPQAPVGSVY*QK	2	900.422	27872	29412	29165	29838	60.2254	60.1279	60.2223	60.1921	11.9872	11.7496	11.6576	12.2628	0.2332	0.2888	0.7663	-0.0111	0.596598	0.528442	0.515524	0.548301	3.052	2.679	2.703	2.817	1.3389	1.24565	1.13584	1.294	17	17	17	7	human	1
613	610	Adhesion or extracellular matrix protein	DBNL;DBNL;DBNL;DBNL;DBNL	DBNL;DBNL iso2;DBNL iso3;DBNL iso4;DBNL iso5	§162;§162;162;67;59	Drebrin-like protein	Q9UJU6;Q9UJU6-2;Q9UJU6-3;Q9UJU6-4;Q9UJU6-5	http://www.phosphosite.org/proteinAction.do?id=2685&showAllSites=true	48.2	QAPVGSVyQKTNAVS			FQDVGPQAPVGSVY*QK	3	600.617	27935	29479	29253	29883	60.3256	60.2404	60.3552	60.2685	7.17587	6.20621	4.66555	8.24033	0.1998	-0.2497	0.2164	0.1498	0.422358	0.333557	0.154028	0.46317	2.782	2.406	1.885	3.23	1.06558	0.947481	0.738151	1.12774	11	4	11	4	human	1
614	611	Adhesion or extracellular matrix protein	DNAH1;DNAH1;DNAH1;DNAH1	DNAH1;DNAH1 iso3;DNAH1 iso6;DNAH1 iso8	842, 855;842, 855;842, 855;842, 855	Dynein axonemal heavy chain 1	Q9P2D7;Q9P2D7-3;Q9P2D7-6;Q9P2D7-8	http://www.phosphosite.org/proteinAction.do?id=2016401&showAllSites=true	487.2	NLHKEVDsICEEFRS;RSISRKIyEKPNSIE			EVDS*ICEEFRSISRKIY*EKPNSIEELAELR	5	760.759			40888	41545			78.2998	78.2945			2.90309	3.67572			-0.723	0.1972			0.00815129	0.0531993			1.327	1.359			0.306227	0.390426			0;2	0;2	human	1
615	612	Adhesion or extracellular matrix protein	DPYSL2	CRMP-2	§32	Dihydropyrimidinase-related protein 2	Q16555	http://www.phosphosite.org/proteinAction.do?id=954&showAllSites=true	62.3	VNDDQSFyADIYMED			GGKIVNDDQSFY*ADIYM#EDGLIK	3	896.403		41230				78.5416				10.0535				1.216				0.133864				1.931				0.513035				4			human	1
616	613	Adhesion or extracellular matrix protein	DSTN	Destrin	§16	Destrin	P60981	http://www.phosphosite.org/proteinAction.do?id=3531&showAllSites=true	18.5	DEVCRIFyDMKVRKC			IFY*DM#K	2	456.682	19771	21380			45.7378	45.7115			4.60555	4.35853			0.0219	-0.3285			0.180404	0.0593992			0.894	1.046			0.906702	0.816219			1000	1000			human	1
617	614	Adhesion or extracellular matrix protein	EHD4	EHD4	§518	EH domain-containing protein 4	Q9H223	http://www.phosphosite.org/proteinAction.do?id=3491&showAllSites=true	61.1	IKIKLDGyELPSSLP			IKLDGY*ELPSSLPPHLVPPSHRK	4	665.854		34297				67.9166				4.61261				-1.7872				0.125472				1.506				0.246756				19			human	1
618	615	Adhesion or extracellular matrix protein	FLNB;FLNB;FLNB;FLNB;FLNB;FLNB;FLNB	FLNB;FLNB iso2;FLNB iso3;FLNB iso6;FLNB iso7;FLNB iso8;FLNB iso9	§2503;2479;2462;§2438;2323;2534;§2492	Filamin-B	O75369;O75369-2;O75369-3;O75369-6;O75369-7;O75369-8;O75369-9	http://www.phosphosite.org/proteinAction.do?id=2611&showAllSites=true	278	SSTETCYsAIPKASS			SSTETCYS*AIPK	2	712.294				22161				46.7233				3.92812				1.081				0.102053				0.487				0.44005				0	human
619	616	Adhesion or extracellular matrix protein	FLNB;FLNB;FLNB;FLNB;FLNB;FLNB;FLNB;FLNB;FLNB	FLNB;FLNB iso2;FLNB iso3;FLNB iso4;FLNB iso5;FLNB iso6;FLNB iso7;FLNB iso8;FLNB iso9	§1530;1530;§1530;§1530;§1530;§1530;1361;1561;§1530	Filamin-B	O75369;O75369-2;O75369-3;O75369-4;O75369-5;O75369-6;O75369-7;O75369-8;O75369-9	http://www.phosphosite.org/proteinAction.do?id=2611&showAllSites=true	278	SGPGLSSyGVPASLP			VTASGPGLSSY*GVPASLPVDFAIDAR	3	876.43	52779				98.0679				9.74958				1.1068				0.0281679				3.135				0.590494				0				human	1
620	617	Adhesion or extracellular matrix protein	GIT1;GIT1	GIT1;GIT1 iso3	§545;§554	ARF GTPase-activating protein GIT1	Q9Y2X7;Q9Y2X7-3	http://www.phosphosite.org/proteinAction.do?id=2645&showAllSites=true	84.3	ELEDDAIySVHVPAG		PXN	LQPFHSTELEDDAIY*SVHVPAGLYR	3	979.799	43230	44583	44486		83.8095	83.5941	83.6943		19.7545	17.8041	15.0726		1.0308	1.388	1.0002		0.0735761	0.0538885	0.0454037		4.541	4.996	3.82		0.90118	0.850728	0.741894		17	17	7		human	1
621	618	Adhesion or extracellular matrix protein	GIT1;GIT1	GIT1;GIT1 iso3	§546;§555	ARF GTPase-activating protein GIT1	Q9Y2X7;Q9Y2X7-3	http://www.phosphosite.org/proteinAction.do?id=2645&showAllSites=true	84.3	LEDDAIYsVHVPAGL			LQPFHSTELEDDAIYS*VHVPAGLYR	3	979.799				45161				83.7277				4.97881				-0.0612				0.000826817				1.137				0.538682				0	human
622	619	Adhesion or extracellular matrix protein	IQGAP1	IQGAP1	§1510	Ras GTPase-activating-like protein IQGAP1	P46940	http://www.phosphosite.org/proteinAction.do?id=4595&showAllSites=true	189.1	LVKLQQTyAALNSKA	Met		LQQTY*AALNSK	2	658.816	19295	20940		21204	44.831	44.8824		45.0383	8.95468	8.21968		8.71444	0.0607	-0.0759		0.3188	0.485486	0.42617		0.472891	2.02	2.388		2.153	1.26176	1.29394		1.20427	9	9		9	human	1
623	620	Adhesion or extracellular matrix protein	IQGAP1	IQGAP1	§831	Ras GTPase-activating-like protein IQGAP1	P46940	http://www.phosphosite.org/proteinAction.do?id=4595&showAllSites=true	189.1	RYRDRLQyFRDHIND			LQY*FRDHINDIIK	3	585.626	31153	32630			65.5414	65.3644			6.58336	8.21753			0.4269	0.1025			0.307003	0.446148			2.057	2.659			0.84105	1.08297			1000	1000			human	1
624	621	Adhesion or extracellular matrix protein	IQGAP1	IQGAP1	§857	Ras GTPase-activating-like protein IQGAP1	P46940	http://www.phosphosite.org/proteinAction.do?id=4595&showAllSites=true	189.1	KARDDYKtLINAEDP			ARDDYKT*LINAEDPPMVVVR	3	794.722	34965				71.2961				10.3116				0.7298				0.00135874				2.946				0.511599				0				human
625	622	Adhesion or extracellular matrix protein	IQGAP1	IQGAP1	696	Ras GTPase-activating-like protein IQGAP1	P46940	http://www.phosphosite.org/proteinAction.do?id=4595&showAllSites=true	189.1	WVKGGYYyYHNLETQ			GGYYY*YHNLETQEGGWDEPPNFVQNSMQLSR	3	1253.87	44629				85.8436				3.57187				-1.2123				0.00875108				0.776				0.318248				2				human	1
626	623	Adhesion or extracellular matrix protein	IQGAP1	IQGAP1	801	Ras GTPase-activating-like protein IQGAP1	P46940	http://www.phosphosite.org/proteinAction.do?id=4595&showAllSites=true	189.1	AYQDRLAyLRSHKDE			AYQDRLAY*LR	2	674.824	26745	28330		28713	58.245	58.2121		58.1788	5.03292	4.68825		4.54363	0.1037	0.0445		0.0741	0.0737895	0.0426875		0.119264	1.368	1.527		1.112	0.745993	0.776083		0.758793	15	15		15	human	1
627	624	Adhesion or extracellular matrix protein	IQGAP1;MYO5C;MYO7B;MYO7B	IQGAP1;MYO5C;MYO7B;MYO7B iso2	759;821;846;846	Ras GTPase-activating-like protein IQGAP1	P46940;Q9NQX4;Q6PIF6;Q6PIF6-2	http://www.phosphosite.org/proteinAction.do?id=4595&showAllSites=true	189.1	LQARCRGyLVRQEFR			CRGY*LVR	2	502.231				17418				38.0711				3.92445				-0.0796				0.0523605				0.969				0.712321				1000	human	1
628	625	Adhesion or extracellular matrix protein	IQSEC1;IQSEC1;IQSEC1	IQSEC1;IQSEC1 iso2;IQSEC1 iso3	§343;221;329	IQ motif and SEC7 domain-containing protein 1	Q6DN90;Q6DN90-2;Q6DN90-3	http://www.phosphosite.org/proteinAction.do?id=6187&showAllSites=true	108.2	AGGAAPDyWALAHKE			AGGAAPDY*WALAHKEDKADTDTSCR	4	697.302			23683	24336			50.5909	50.641			6.91721	5.03152			0.0287	0.1147			0.377456	0.318405			1.991	1.266			0.837329	0.697872			17	9	human	1
629	626	Adhesion or extracellular matrix protein	IQSEC1;IQSEC1;IQSEC1	IQSEC1;IQSEC1 iso2;IQSEC1 iso3	§910;788;896	IQ motif and SEC7 domain-containing protein 1	Q6DN90;Q6DN90-2;Q6DN90-3	http://www.phosphosite.org/proteinAction.do?id=6187&showAllSites=true	108.2	SRACLDDsYASGEGL			ACLDDS*YASGEGLKR	3	574.578				21635				45.8063				8.08513								0.515946				1.528				0.993975				0	human
630	627	Adhesion or extracellular matrix protein	IQSEC1;IQSEC1;IQSEC1	IQSEC1;IQSEC1 iso2;IQSEC1 iso3	§911;789;§897	IQ motif and SEC7 domain-containing protein 1	Q6DN90;Q6DN90-2;Q6DN90-3	http://www.phosphosite.org/proteinAction.do?id=6187&showAllSites=true	108.2	RACLDDSyASGEGLK			ACLDDSY*ASGEGLKR	3	574.578			21020				45.7697				7.20204				-0.1044				0.438915				1.611				0.92711				11		human	1
631	628	Adhesion or extracellular matrix protein	IQSEC1;IQSEC1;IQSEC1	IQSEC1;IQSEC1 iso2;IQSEC1 iso3	§913;791;899	IQ motif and SEC7 domain-containing protein 1	Q6DN90;Q6DN90-2;Q6DN90-3	http://www.phosphosite.org/proteinAction.do?id=6187&showAllSites=true	108.2	CLDDSYAsGEGLKRS			ACLDDSYAS*GEGLKR	3	574.578		21427				45.7948				3.97062				0.0696				0.095415				0.774				0.575523				0			human
632	629	Adhesion or extracellular matrix protein	LASP1;LASP1;LASP1	Lasp-1;Lasp-1 iso2;Lasp-1 iso3	§171;171;115	LIM and SH3 domain protein 1	Q14847;Q14847-2;Q14847-3	http://www.phosphosite.org/proteinAction.do?id=2535&showAllSites=true	29.7	IPTSAPVyQQPQQQP	Src	AGO2	RPLEQQQPHHIPTSAPVY*QQPQQQPVAQSYGGYKEPAAPVSIQR	5	1003.7	26332		27602	28343	57.5065		57.4817	57.5452	9.14813		12.8327	12.7258	0.7672		0.4882	-0.807	0.111593		0.0927801	0.118411	2.564		3.575	4.173	0.597821		0.67931	0.608772	6		6	6	human	1
633	630	Adhesion or extracellular matrix protein	LASP1;LASP1;NEBL	Lasp-1;Lasp-1 iso2;NEBL iso2	§57;57;§57	LIM and SH3 domain protein 1	Q14847;Q14847-2;O76041-2	http://www.phosphosite.org/proteinAction.do?id=2535&showAllSites=true	29.7	KPYCNAHyPKQSFTM			KPYCNAHY*PK	3	453.197	10656	12242	11614		27.0587	27.3728	27.4612		5.383	5.68194	4.51428		0.2427	-0.1103	-0.1986		0.237184	0.0737652	0.112175		1.52	1.379	0.896		0.848899	0.76138	0.689201		22	15	5		human	1
634	631	Adhesion or extracellular matrix protein	LCP1	L-plastin	§124	Plastin-2	P13796	http://www.phosphosite.org/proteinAction.do?id=4124&showAllSites=true	70.2	SYSEEEKyAFVNWIN			EGICAIGGTSEQSSVGTQHSYSEEEKY*AFVNWINK	4	997.195		42421	42423	42988		80.3937	80.6689	80.5276		12.5784	3.36552	14.9914		0.4814	1.1131	1.0931		0.105093	0.0565437	0.135333		4.464	1.571	4.465		0.772499	0.361139	0.642545		0	0	8	human	1
635	632	Adhesion or extracellular matrix protein	LCP1	L-plastin	§276	Plastin-2	P13796	http://www.phosphosite.org/proteinAction.do?id=4124&showAllSites=true	70.2	LLLRWANyHLENAGC			WANY*HLENAGCNK	2	828.835	20843				47.6786				8.40012				1.1824				0.53059				1.28				0.94228				1000				human	1
636	633	Adhesion or extracellular matrix protein	LCP1	L-plastin	§276	Plastin-2	P13796	http://www.phosphosite.org/proteinAction.do?id=4124&showAllSites=true	70.2	LLLRWANyHLENAGC			WANY*HLENAGCNK	3	552.892	20825	22518			47.6448	47.7384			11.7235	6.9431			0.1809	0.2351			0.620856	0.360157			2.703	1.482			1.37077	0.994017			1000	1000			human	1
637	634	Adhesion or extracellular matrix protein	LCP1	L-plastin	§28	Plastin-2	P13796	http://www.phosphosite.org/proteinAction.do?id=4124&showAllSites=true	70.2	VDTDGNGyISFNELN			EAFAKVDTDGNGY*ISFNELNDLFK	3	929.756	53388	54686	55358	55244	98.982	98.7274	100.007	98.8737	15.699	18.066	5.3536	15.1524	0.3764	0.2366	-0.2151	0.7529	0.117332	0.177971	0.125849	0.149571	3.716	4.196	1.655	3.654	0.827411	1.00982	0.6054	0.735234	9	22	9	5	human	1
638	635	Adhesion or extracellular matrix protein	LCP1	L-plastin	§28	Plastin-2	P13796	http://www.phosphosite.org/proteinAction.do?id=4124&showAllSites=true	70.2	VDTDGNGyISFNELN			EAFAKVDTDGNGY*ISFNELNDLFK	3	929.756			54611				98.8937				12.9136				0.3119				0.141059				3.823				0.803579				5		human	1
639	636	Adhesion or extracellular matrix protein	LCP1	L-plastin	§28	Plastin-2	P13796	http://www.phosphosite.org/proteinAction.do?id=4124&showAllSites=true	70.2	VDTDGNGyISFNELN			VDTDGNGY*ISFNELNDLFK	2	1120.99	56888	58256	58146	58703	104.224	104.108	104.209	104.108	11.4763	10.3439	11.6459	10.4473	0.5888	1.2043	1.347	0.6334	0.205486	0.220363	0.206102	0.231859	4.312	3.601	3.603	3.796	1.04397	0.865912	0.802431	0.926924	49	49	27	49	human	1
640	637	Adhesion or extracellular matrix protein	LCP1	L-plastin	§28	Plastin-2	P13796	http://www.phosphosite.org/proteinAction.do?id=4124&showAllSites=true	70.2	VDTDGNGyISFNELN			VDTDGNGY*ISFNELNDLFK	2	1120.99				58757				104.19				8.7122				0.6334				0.146561				2.429				0.731178				9	human	1
641	638	Adhesion or extracellular matrix protein	LCP1	L-plastin	§300	Plastin-2	P13796	http://www.phosphosite.org/proteinAction.do?id=4124&showAllSites=true	70.2	IKDSKAYyHLLEQVA			AYY*HLLEQVAPKGDEEGVPAVVIDMSGLR	3	1079.53		50446		50954		92.4101		92.4642		16.1586		9.88273		-1.1579		-0.5373		0.000876292		0.578628		3.671		2.072		0.625739		0.909687		0		0	human	1
642	639	Adhesion or extracellular matrix protein	LCP1	L-plastin	§374	Plastin-2	P13796	http://www.phosphosite.org/proteinAction.do?id=4124&showAllSites=true	70.2	IANLFNRyPALHKPE			LNLAFIANLFNRY*PALHKPENQDIDWGALEGETR	4	1002.25	54296		55500		100.341		100.218		15.3969		18.7721		0.3991		-0.1796		0.738099		0.747502		5.244		5.752		1.27438		1.35081		54		69		human	1
643	640	Adhesion or extracellular matrix protein	LCP1	L-plastin	§374	Plastin-2	P13796	http://www.phosphosite.org/proteinAction.do?id=4124&showAllSites=true	70.2	IANLFNRyPALHKPE			LNLAFIANLFNRY*PALHKPENQDIDWGALEGETREER	5	884.836	51577	52946		53299	96.279	96.1148		95.973	4.75449	4.85078		9.85078	-0.5086	0.2373		-0.2599	0.097541	0.23564		0.593185	1.677	1.335		2.971	0.461047	0.66048		0.953353	6	2		28	human	1
644	641	Adhesion or extracellular matrix protein	LCP1	L-plastin	§374	Plastin-2	P13796	http://www.phosphosite.org/proteinAction.do?id=4124&showAllSites=true	70.2	IANLFNRyPALHKPE			LNLAFIANLFNRY*PALHKPENQDIDWGALEGETREER	5	884.836		52842				95.9571				9.98716				0.2373				0.621262				2.877				1.04183				17			human	1
645	642	Adhesion or extracellular matrix protein	LCP1	L-plastin	§374	Plastin-2	P13796	http://www.phosphosite.org/proteinAction.do?id=4124&showAllSites=true	70.2	IANLFNRyPALHKPE			Y*PALHKPENQDIDWGALEGETR	3	873.734				35512				69.1542				6.90658				0.4693				0.368788				1.697				0.801885				23	human	1
646	643	Adhesion or extracellular matrix protein	LCP1	L-plastin	§374	Plastin-2	P13796	http://www.phosphosite.org/proteinAction.do?id=4124&showAllSites=true	70.2	IANLFNRyPALHKPE			Y*PALHKPENQDIDWGALEGETREER	4	759.099			32291	32948			65.2675	65.2166			5.08302	5.14752			-0.6587	0.6323			0.286431	0.152503			1.423	1.202			0.660103	0.546571			28	14	human	1
647	644	Adhesion or extracellular matrix protein	LCP1	L-plastin	§417	Plastin-2	P13796	http://www.phosphosite.org/proteinAction.do?id=4124&showAllSites=true	70.2	NPRVNHLySDLSDAL			VNHLY*SDLSDALVIFQLYEK	3	816.401		59470				105.963				14.054				0.196				0.017388				4.82				0.963451				7			human	1
648	645	Adhesion or extracellular matrix protein	LCP1	L-plastin	§48	Plastin-2	P13796	http://www.phosphosite.org/proteinAction.do?id=4124&showAllSites=true	70.2	ACLPLPGyRVREITE			AACLPLPGY*RVR	2	726.863	30009	31609	31386	32048	63.7118	63.7449	63.8073	63.7709	4.73755	5.77989	4.08884	4.09691	0.0825	-0.1651	-0.454	-0.3027	0.161884	0.197188	0.0932045	0.0966004	0.67	1.003	0.815	0.86	0.641665	0.682824	0.581753	0.580083	1000	1000	1000	1000	human	1
649	646	Adhesion or extracellular matrix protein	LCP1	L-plastin	§48	Plastin-2	P13796	http://www.phosphosite.org/proteinAction.do?id=4124&showAllSites=true	70.2	ACLPLPGyRVREITE			AACLPLPGY*RVR	3	484.911	30031	31593	31360	32011	63.7477	63.7206	63.7695	63.7149	9.66154	6.09854	5.89279	6.59346	-0.5156	-1.0724	-0.4537	-0.8043	0.384475	0.285479	0.256742	0.283253	2.528	2.523	2.488	2.512	0.953348	0.696921	0.818443	0.735944	1000	1000	1000	1000	human	1
650	647	Adhesion or extracellular matrix protein	LCP1;LCP1	L-plastin;L-plastin iso2	§598;167	Plastin-2	P13796;P13796-2	http://www.phosphosite.org/proteinAction.do?id=4124&showAllSites=true	70.2	RKIGARVyALPEDLV			VY*ALPEDLVEVNPK	2	833.41		44242	44123			83.0951	83.1663			10.7033	8.17783			-0.144	0.336			0.583919	0.263305			2.608	2.271			1.32853	1.04878			1000	1000		human	1
651	648	Adhesion or extracellular matrix protein	LSP1;LSP1;LSP1	LSP1;LSP1 iso2;LSP1 iso3	§125;63;253	Lymphocyte-specific protein 1	P33241;P33241-2;P33241-3	http://www.phosphosite.org/proteinAction.do?id=10677&showAllSites=true	37.2	DRPGLHAyEKEDSDE			SPEGEQEDRPGLHAY*EKEDSDEVHLEELSLSK	4	933.919			29477				60.7181				12.2676				-0.6746								3.289				0.587573				2		human	1
652	649	Adhesion or extracellular matrix protein	LSP1;LSP1;LSP1	LSP1;LSP1 iso2;LSP1 iso3	§125;63;253	Lymphocyte-specific protein 1	P33241;P33241-2;P33241-3	http://www.phosphosite.org/proteinAction.do?id=10677&showAllSites=true	37.2	DRPGLHAyEKEDSDE			SPEGEQEDRPGLHAY*EKEDSDEVHLEELSLSK	5	747.337			29451	30109			60.6806	60.6417			5.01637	9.64782			1.5388	0.1606			0.252044	0.530901			1.306	2.536			0.502826	0.986854			2	2	human	1
653	650	Adhesion or extracellular matrix protein	LSP1;LSP1;LSP1	LSP1;LSP1 iso2;LSP1 iso3	§125;63;253	Lymphocyte-specific protein 1	P33241;P33241-2;P33241-3	http://www.phosphosite.org/proteinAction.do?id=10677&showAllSites=true	37.2	DRPGLHAyEKEDSDE			SPEGEQEDRPGLHAY*EKEDSDEVHLEELSLSK	5	747.337			29490				60.7388				5.83268				1.5388				0.410204				1.415				0.62736				2		human	1
654	651	Adhesion or extracellular matrix protein	LSP1;LSP1;LSP1	LSP1;LSP1 iso2;LSP1 iso3	§328;266;456	Lymphocyte-specific protein 1	P33241;P33241-2;P33241-3	http://www.phosphosite.org/proteinAction.do?id=10677&showAllSites=true	37.2	VATGHGKyEKVLVEG			FVATGHGKY*EK	3	439.539		12436				27.772				5.66354				-0.3185				0.349518				1.23				0.791018				9			human	1
655	652	Adhesion or extracellular matrix protein	LSP1;LSP1;LSP1	LSP1;LSP1 iso2;LSP1 iso3	§328;266;456	Lymphocyte-specific protein 1	P33241;P33241-2;P33241-3	http://www.phosphosite.org/proteinAction.do?id=10677&showAllSites=true	37.2	VATGHGKyEKVLVEG			YKFVATGHGKY*EK	3	536.592			15290	15824			34.9645	34.9289			4.78781	6.00612				0.1305			0.116992	0.407684			0.834	1.518			0.62276	0.843531			5	5	human	1
656	653	Adhesion or extracellular matrix protein	LSP1;LSP1;LSP1	LSP1;LSP1 iso2;LSP1 iso3	§328;266;456	Lymphocyte-specific protein 1	P33241;P33241-2;P33241-3	http://www.phosphosite.org/proteinAction.do?id=10677&showAllSites=true	37.2	VATGHGKyEKVLVEG			YKFVATGHGKY*EK	4	402.696			15298				34.9817				6.44009				-0.2235				0.372457				1.711				0.843735				9		human	1
657	654	Adhesion or extracellular matrix protein	LSP1;LSP1;LSP1	LSP1;LSP1 iso2;LSP1 iso3	318;256;446	Lymphocyte-specific protein 1	P33241;P33241-2;P33241-3	http://www.phosphosite.org/proteinAction.do?id=10677&showAllSites=true	37.2	STPSGKRyKFVATGH			Y*KFVATGHGK	3	396.525	12391		13320	13958	30.929		31.0473	31.025	7.7986		7.46725	7.59517	0.8827		0.8322	0.9583	0.322013		0.416314	0.287403	2.148		1.848	1.84	0.815849		0.895096	0.729032	50		31	31	human	1
658	655	Adhesion or extracellular matrix protein	LSP1;LSP1;LSP1	LSP1;LSP1 iso2;LSP1 iso3	318;256;446	Lymphocyte-specific protein 1	P33241;P33241-2;P33241-3	http://www.phosphosite.org/proteinAction.do?id=10677&showAllSites=true	37.2	STPSGKRyKFVATGH			Y*KFVATGHGKYEK	3	536.592	13175	14714	14350	14897	32.5248	32.7266	33.0646	32.9966	9.38616	5.81531	8.89963	5.85078	-0.0559	-0.0186	-0.0186	-0.0186	0.464536	0.400413	0.482501	0.303389	2.934	1.41	2.493	1.528	1.07689	0.863746	1.06902	0.747675	10	24	24	24	human	1
659	656	Adhesion or extracellular matrix protein	LSP1;LSP1;LSP1	LSP1;LSP1 iso2;LSP1 iso3	318;256;446	Lymphocyte-specific protein 1	P33241;P33241-2;P33241-3	http://www.phosphosite.org/proteinAction.do?id=10677&showAllSites=true	37.2	STPSGKRyKFVATGH			Y*KFVATGHGKYEK	4	402.696	13209	14735	14367	14924	32.5951	32.7724	33.0982	33.0468	7.25885	7.4437	8.16241	7.06399	-0.4222	-0.1987	-0.298	-0.3228	0.375093	0.275699	0.445175	0.416143	1.825	2.04	2.523	2.009	0.786115	0.793866	0.947729	0.837958	40	40	40	40	human	1
660	657	Adhesion or extracellular matrix protein	MFAP3;MFAP3	MFAP3;MFAP3 iso2	§284;138	Microfibril-associated glycoprotein 3	P55082;P55082-2	http://www.phosphosite.org/proteinAction.do?id=12479&showAllSites=true	40.1	LNAQGGIyVINPEMG			IKERPALNAQGGIY*VINPEM#GR	3	841.424	29171	30712	30598		62.3386	62.2644	62.5377		13.6253	13.9172	10.719		-0.5229	0.4992	0.4397		0.671759	0.665195	0.594567		2.419	2.894	1.874		1.10605	1.15012	0.998191		1000	1000	1000		human	1
661	658	Adhesion or extracellular matrix protein	MFAP3;MFAP3	MFAP3;MFAP3 iso2	§284;138	Microfibril-associated glycoprotein 3	P55082;P55082-2	http://www.phosphosite.org/proteinAction.do?id=12479&showAllSites=true	40.1	LNAQGGIyVINPEMG			IKERPALNAQGGIY*VINPEM#GR	3	841.424	29180				62.3538				11.262				-0.5229				0.647071				1.959				1.03731				1000				human	1
662	659	Adhesion or extracellular matrix protein	MFAP3;MFAP3	MFAP3;MFAP3 iso2	§284;138	Microfibril-associated glycoprotein 3	P55082;P55082-2	http://www.phosphosite.org/proteinAction.do?id=12479&showAllSites=true	40.1	LNAQGGIyVINPEMG			IKERPALNAQGGIY*VINPEMGR	3	836.093	32193	33657	33488	34191	67.1248	66.939	67.1264	67.1584	15.8386	15.5186	16.4522	15.6326	-0.0359	0.2631	0.4665	0.0598	0.725981	0.701835	0.731051	0.714073	4.779	4.194	4.577	3.891	1.43556	1.35164	1.34233	1.33797	1000	1000	1000	1000	human	1
663	660	Adhesion or extracellular matrix protein	MFAP3;MFAP3	MFAP3;MFAP3 iso2	§284;138	Microfibril-associated glycoprotein 3	P55082;P55082-2	http://www.phosphosite.org/proteinAction.do?id=12479&showAllSites=true	40.1	LNAQGGIyVINPEMG			IKERPALNAQGGIY*VINPEMGR	3	836.093				34145				67.0909				17.1649				0.0598				0.75133				4.471				1.39698				1000	human	1
664	661	Adhesion or extracellular matrix protein	RABGEF1;RABGEF1;RABGEF1	RABGEF1;RABGEF1 iso3;RABGEF1 iso4	411;451;425	Rab5 GDP/GTP exchange factor	Q9UJ41;Q9UJ41-3;Q9UJ41-4	http://www.phosphosite.org/proteinAction.do?id=23348&showAllSites=true	56.9	CLGVKQMyKNLDLLS			QMY*KNLDLLSQLNER	3	648.98	39334				77.9734				4.77469				1.3868				0.147253				1.241				0.412447				16				human	1
665	662	Adhesion or extracellular matrix protein	RASA1;RASA1;RASA1	RASA1;RASA1 iso2;RASA1 iso4	§615;438;448	Ras GTPase-activating protein 1	P20936;P20936-2;P20936-4	http://www.phosphosite.org/proteinAction.do?id=3719&showAllSites=true	116.3	VKHFTNPyCNIYLNS			HFTNPY*CNIYLNSVQVAK	3	750.013				35718				69.4539				13.4449				-0.2933				0.113358				3.327				0.858805				9	human	1
666	663	Adhesion or extracellular matrix protein	RAVER1	RAVER1 iso2	§509	Ribonucleoprotein PTB-binding 1	Q8IY67-2	http://www.phosphosite.org/proteinAction.do?id=54370300&showAllSites=true	77.8	YRIPLNPyLNLHSLL			IPLNPY*LNLHSLLPASNLAGK	3	775.75	51458	52806	52773	53280	96.105	95.9058	96.1447	95.9449	13.041	11.4401	7.67778	11.5272	0.2449	0.3996	0.3094	0.1418	0.267115	0.175136	0.124585	0.176312	4.274	3.379	2.424	3.643	1.06834	0.92497	0.731465	0.942066	31	15	9	15	human	1
667	664	Adhesion or extracellular matrix protein	RAVER1	RAVER1 iso2	§728	Ribonucleoprotein PTB-binding 1	Q8IY67-2	http://www.phosphosite.org/proteinAction.do?id=54370300&showAllSites=true	77.8	SQGLGGHyADSYLKR			SFAHLLPSPEPSPEGSYVGQHSQGLGGHY*ADSYLK	4	948.939				36664				70.8803				4.36856				-1.2119								1.347				0.339129				2	human	1
668	665	Adhesion or extracellular matrix protein	RAVER1	RAVER1 iso2	§728	Ribonucleoprotein PTB-binding 1	Q8IY67-2	http://www.phosphosite.org/proteinAction.do?id=54370300&showAllSites=true	77.8	SQGLGGHyADSYLKR			SFAHLLPSPEPSPEGSYVGQHSQGLGGHY*ADSYLKR	5	790.573				33825				66.5899				7.50446				-0.9993								2.421				0.409565				0	human	1
669	666	Adhesion or extracellular matrix protein	SDC1	syndecan-1	§309	Syndecan-1	P18827	http://www.phosphosite.org/proteinAction.do?id=6971&showAllSites=true	32.4	PTKQEEFyAxxxxxx		syntenin	QANGGAYQKPTKQEEFY*A	3	703.981		22669		22883		47.9965		47.9641		6.4045		5.54516		0.3125		0.142		0.400636		0.254749		1.093		0.813		0.782733		0.671602		4		4	human	1
670	667	Adhesion or extracellular matrix protein	SF3A3	SF3A3	§414	Splicing factor 3A subunit 3	Q12874	http://www.phosphosite.org/proteinAction.do?id=4176&showAllSites=true	58.8	NCEICGNyTYRGPKA			LHGLNINYNCEICGNY*TYRGPK	3	912.74			31639				64.2188				10.0783				0.4054				0.0345124				2.866				0.607634				8		human	1
671	668	Adhesion or extracellular matrix protein	SF3A3	SF3A3	§416	Splicing factor 3A subunit 3	Q12874	http://www.phosphosite.org/proteinAction.do?id=4176&showAllSites=true	58.8	EICGNYTyRGPKAFQ			LHGLNINYNCEICGNYTY*RGPK	4	684.807	30362				64.3033				12.0159				1.3142				0.00168479				2.562				0.488526				8				human	1
672	669	Adhesion or extracellular matrix protein	SF3A3	SF3A3	§479	Splicing factor 3A subunit 3	Q12874	http://www.phosphosite.org/proteinAction.do?id=4176&showAllSites=true	58.8	QPDTEEEyEDSSGNV			WQPDTEEEY*EDSSGNVVNKK	3	812.008			23338	23986			50.0009	50.0207			7.2644	7.44129			0.3941	0.234			0.465968	0.510046			1.623	1.627			0.855452	0.904304			3	3	human	1
673	670	Adhesion or extracellular matrix protein	SF3A3	SF3A3	415	Splicing factor 3A subunit 3	Q12874	http://www.phosphosite.org/proteinAction.do?id=4176&showAllSites=true	58.8	CEICGNYtYRGPKAF			LHGLNINYNCEICGNYT*YRGPK	4	684.807			31654				64.2422				8.60906				0.0146				0.00356239				1.692				0.630742				8		human
674	671	Adhesion or extracellular matrix protein	SOCS7;SOCS7	SOCS7;SOCS7 iso2	546;296	Suppressor of cytokine signaling 7	O14512;O14512-2	http://www.phosphosite.org/proteinAction.do?id=10059&showAllSites=true	62.9	PLPKPLIsYIRKFYY			IDHIPDLPLPKPLIS*YIR	3	727.401	48717	50068			91.9948	91.7995			12.1469	11.7905			0.0687	0.1512			0.0652292	0.0758483			3.365	3.656			0.981351	0.956756			17	17			human
675	672	Adhesion or extracellular matrix protein	SYNCRIP;SYNCRIP;SYNCRIP;SYNCRIP;SYNCRIP	NSAP1;NSAP1 iso2;NSAP1 iso3;NSAP1 iso4;NSAP1 iso5	§373;338;373;§338;§221	Heterogeneous nuclear ribonucleoprotein Q	O60506;O60506-2;O60506-3;O60506-4;O60506-5	http://www.phosphosite.org/proteinAction.do?id=2309&showAllSites=true	69.6	RVKKLKDyAFIHFDE			LKDY*AFIHFDERDGAVK	3	702.001	29733			31698	63.2656			63.1954	7.84771			4.5817	-0.1282			0.7407	0.389227			0.189777	1.289			1.081	0.810655			0.480437	1000			1000	human	1
676	673	Adhesion or extracellular matrix protein	TIAM1;TIAM1	TIAM1;TIAM1 iso2	§1323;1263	Rho guanine nucleotide exchange factor TIAM1	Q13009;Q13009-2	http://www.phosphosite.org/proteinAction.do?id=5029&showAllSites=true	177.4	GSHRLSIyEDWDPFR			LSIY*EDWDPFRFR	3	608.61	52316	53682		54137	97.3767	97.2125		97.2279	7.06399	5.92445		5.96257	-0.3122	-0.23		0.2629	0.368142	0.301258		0.321394	2.114	1.62		1.886	0.886086	0.791127		0.82356	24	24		24	human	1
677	674	Adhesion or extracellular matrix protein	VAV1;VAV1	VAV1;VAV1 iso2	§826;794	Proto-oncogene vav	P15498;P15498-2	http://www.phosphosite.org/proteinAction.do?id=1065&showAllSites=true	98.3	GWWRGEIyGRVGWFP		SHC1	GQQGWWRGEIY*GR	2	836.873	31700	33236		33662	66.3736	66.2982		66.3508	5.84466	5.36957		4.29671	0.3704	0.3704		0.3226	0.149546	0.226098		0.0470045	1.091	1.008		0.764	0.700379	0.742805		0.594764	1000	1000		1000	human	1
678	675	Adhesion or extracellular matrix protein	VAV1;VAV1	VAV1;VAV1 iso2	§826;794	Proto-oncogene vav	P15498;P15498-2	http://www.phosphosite.org/proteinAction.do?id=1065&showAllSites=true	98.3	GWWRGEIyGRVGWFP		SHC1	GQQGWWRGEIY*GR	3	558.251	31681	33227	32956	33624	66.345	66.2865	66.2993	66.2936	8.24949	7.86967	10.5952	7.59688	0.1433	-0.5553	-0.1433	-0.1433	0.453465	0.440598	0.524802	0.444928	2.024	2.084	2.816	2.022	1.02678	0.976503	1.17138	1.01413	1000	1000	1000	1000	human	1
679	676	Adhesion or extracellular matrix protein	VAV1;VAV1	VAV1;VAV1 iso2	§826;794	Proto-oncogene vav	P15498;P15498-2	http://www.phosphosite.org/proteinAction.do?id=1065&showAllSites=true	98.3	GWWRGEIyGRVGWFP		SHC1	GQQGWWRGEIY*GR	3	558.251	31645				66.2904				5.02965				0.3045				0.0711844				1.287				0.64169				1000				human	1
680	677	Adhesion or extracellular matrix protein	VAV1;VAV1	VAV1;VAV1 iso2	§826;794	Proto-oncogene vav	P15498;P15498-2	http://www.phosphosite.org/proteinAction.do?id=1065&showAllSites=true	98.3	GWWRGEIyGRVGWFP		SHC1	KGQQGWWRGEIY*GR	3	600.949	27253	28773	28480	29150	59.1286	59.0066	59.0146	58.9729	6.70115	7.65561	7.67572	6.79048	0.1498	0.1498	0.0832	0.1165	0.37137	0.469737	0.434693	0.419879	1.433	1.641	1.362	1.642	0.875267	1.03924	1.04359	0.915859	1000	1000	1000	1000	human	1
681	678	Adhesion or extracellular matrix protein	VAV1;VAV1	VAV1;VAV1 iso2	§844;812	Proto-oncogene vav	P15498;P15498-2	http://www.phosphosite.org/proteinAction.do?id=1065&showAllSites=true	98.3	VEEDYSEyCxxxxxx			VGWFPANYVEEDYSEY*C	2	1104.42	55844	57735	57964	58210	102.647	103.305	103.934	103.357	12.7055	14.6308	12.3179	17.6459	-0.0634	0.5342	1.1409	0.5252	0.692529	0.689654	0.627502	0.782293	2.055	3.656	1.911	3.587	1.31572	1.43045	1.0799	1.53349	17	31	17	17	human	1
682	679	Adhesion or extracellular matrix protein	VAV1;VAV1	VAV1;VAV1 iso2	§844;812	Proto-oncogene vav	P15498;P15498-2	http://www.phosphosite.org/proteinAction.do?id=1065&showAllSites=true	98.3	VEEDYSEyCxxxxxx			VGWFPANYVEEDYSEY*C	2	1104.42	55889	58444	57522		102.713	104.395	103.263		10.6536	7.84164	15.757		0.4889	4.9709	0.8964		0.586676	0.552919	0.730939		1.654	1.57	3.379		1.0996	0.155108	1.37442		17	17	17		human	1
683	680	Adhesion or extracellular matrix protein	VAV1;VAV1	VAV1;VAV1 iso2	§844;812	Proto-oncogene vav	P15498;P15498-2	http://www.phosphosite.org/proteinAction.do?id=1065&showAllSites=true	98.3	VEEDYSEyCxxxxxx			VGWFPANYVEEDYSEY*C	2	1104.42	56242	58134			103.246	103.921			13.9547	14.3635			0.7968	0.7787			0.666935	0.723562			3.386	2.813			1.30222	1.28979			17	17			human	1
684	681	Adhesion or extracellular matrix protein	VAV1;VAV1	VAV1;VAV1 iso2	§844;812	Proto-oncogene vav	P15498;P15498-2	http://www.phosphosite.org/proteinAction.do?id=1065&showAllSites=true	98.3	VEEDYSEyCxxxxxx			VGWFPANYVEEDYSEY*C	2	1104.42	56036	57401			102.936	102.781			11.4437	7.07935			0.5071	0.7877			0.643574	0.419892			2.101	1.503			1.19133	0.838032			17	7			human	1
685	682	Adhesion or extracellular matrix protein	VAV1;VAV1	VAV1;VAV1 iso2	§844;812	Proto-oncogene vav	P15498;P15498-2	http://www.phosphosite.org/proteinAction.do?id=1065&showAllSites=true	98.3	VEEDYSEyCxxxxxx			VGWFPANYVEEDYSEY*C	2	1104.42	56603				103.791				15.0173				0.3441				0.707214				3.48				1.49346				31				human	1
686	683	Adhesion or extracellular matrix protein	VAV1;VAV1	VAV1;VAV1 iso2	§844;812	Proto-oncogene vav	P15498;P15498-2	http://www.phosphosite.org/proteinAction.do?id=1065&showAllSites=true	98.3	VEEDYSEyCxxxxxx			VGWFPANYVEEDYSEY*C	2	1104.42	57007				104.399				13.5376				0.2988				0.657656				1.972				1.29812				17				human	1
687	684	Adhesion or extracellular matrix protein	VAV1;VAV1	VAV1;VAV1 iso2	§844;812	Proto-oncogene vav	P15498;P15498-2	http://www.phosphosite.org/proteinAction.do?id=1065&showAllSites=true	98.3	VEEDYSEyCxxxxxx			VGWFPANYVEEDYSEY*C	2	1104.42	56745				104.006				16.1244				0.2173				0.771783				2.656				1.48157				17				human	1
688	685	Adhesion or extracellular matrix protein	VAV1;VAV1	VAV1;VAV1 iso2	§844;812	Proto-oncogene vav	P15498;P15498-2	http://www.phosphosite.org/proteinAction.do?id=1065&showAllSites=true	98.3	VEEDYSEyCxxxxxx			VGWFPANYVEEDYSEY*C	3	736.615	56507	57954	57678	58246	103.643	103.649	103.498	103.411	15.1524	8.72584	11.289	7.52724	0.5566	1.344	0.1086	1.0046	0.729114	0.533969	0.501869	0.504402	2.821	1.604	1.923	1.337	1.2904	0.80311	1.07735	0.847802	11	4	11	4	human	1
689	686	Adhesion or extracellular matrix protein	VAV1;VAV1	VAV1;VAV1 iso2	§844;812	Proto-oncogene vav	P15498;P15498-2	http://www.phosphosite.org/proteinAction.do?id=1065&showAllSites=true	98.3	VEEDYSEyCxxxxxx			VGWFPANYVEEDYSEY*C	3	736.615	56142	57698		58230	103.093	103.252		103.387	5.80134	10.1273		5.44612	0.1765	0.3937		0.9639	0.344748	0.53101		0.321204	1.011	1.716		1.077	0.845567	1.01076		0.669999	2	4		4	human	1
690	Apoptosis
691	687	Apoptosis	ANXA5	ANXA5	§94	Annexin A5	P08758	http://www.phosphosite.org/proteinAction.do?id=8354&showAllSites=true	35.9	PSRLYDAyELKHALK			LYDAY*ELK	2	547.744	27220	28769	28492	29179	59.0609	58.9981	59.0402	59.0348	6.35655	6.42946	6.23958	6.55596	0.0183	-0.2739	-0.7485	-0.0183	0.241566	0.247892	0.209592	0.243648	1.745	1.753	1.712	1.765	1.22901	1.19677	1.08586	1.20074	54	54	54	54	human	1
692	688	Apoptosis	ANXA5	ANXA5	§94	Annexin A5	P08758	http://www.phosphosite.org/proteinAction.do?id=8354&showAllSites=true	35.9	PSRLYDAyELKHALK			LYDAY*ELK	2	547.744			28529				59.1088				5.51999				-0.8033				0.105198				1.404				0.848556				54		human	1
693	689	Apoptosis	ANXA5	ANXA5	§94	Annexin A5	P08758	http://www.phosphosite.org/proteinAction.do?id=8354&showAllSites=true	35.9	PSRLYDAyELKHALK			LYDAY*ELKHALK	3	515.257	29460	31003	30821	31480	62.8471	62.7623	62.9157	62.8531	8.91364	7.86646	8.37263	8.37161	-0.2523	-0.2135	-0.0582	-0.1164	0.417546	0.36494	0.459281	0.40326	2.395	2.669	2.634	2.308	1.11368	1.01375	1.12744	1.06611	61	76	76	61	human	1
694	690	Apoptosis	ANXA5	ANXA5	§94	Annexin A5	P08758	http://www.phosphosite.org/proteinAction.do?id=8354&showAllSites=true	35.9	PSRLYDAyELKHALK			LYDAY*ELKHALKGAGTNEK	3	734.359	28837	30453	30199	30837	61.7898	61.8544	61.8755	61.7869	10.6861	9.58503	11.3635	11.1079	0.3541	-0.4085	-0.463	-0.286	0.627277	0.5671	0.611911	0.618867	2.737	2.574	2.954	2.852	1.08978	0.980161	1.06331	1.05274	38	38	38	38	human	1
695	691	Apoptosis	ANXA5	ANXA5	§94	Annexin A5	P08758	http://www.phosphosite.org/proteinAction.do?id=8354&showAllSites=true	35.9	PSRLYDAyELKHALK			LYDAY*ELKHALKGAGTNEK	3	734.359			30170				61.8238				9.73049				-0.1906				0.571246				2.291				1.04382				38		human	1
696	692	Apoptosis	ANXA5	ANXA5	§94	Annexin A5	P08758	http://www.phosphosite.org/proteinAction.do?id=8354&showAllSites=true	35.9	PSRLYDAyELKHALK			LYDAY*ELKHALKGAGTNEK	4	551.021		30447				61.8465				8.38616				0.0363				0.495787				2.98				1.0374				36			human	1
697	693	Apoptosis	APH1A;APH1A	APH1A;APH1A iso3	§256;186	Gamma-secretase subunit APH-1A	Q96BI3;Q96BI3-3	http://www.phosphosite.org/proteinAction.do?id=5138644&showAllSites=true	29	EDSRVMVySALRIPP			VMVY*SALR	2	509.743	28023	29543			60.472	60.3549			7.38405	8.67366			0.0589	0.0196			0.443452	0.558124			1.556	1.892			1.25208	1.45266			24	9			human	1
698	694	Apoptosis	APP;APP;APP;APP;APP;APP;APP;APP;APP;APP	APP;APP iso1;APP iso1;APP iso3;APP iso4;APP iso5;APP iso6;APP iso7;APP iso8;APP iso9	§757;626;733;664;§682;683;701;720;§738;739	Amyloid-beta precursor protein	P05067;P05067-1;P05067-1;P05067-3;P05067-4;P05067-5;P05067-6;P05067-7;P05067-8;P05067-9	http://www.phosphosite.org/proteinAction.do?id=919&showAllSites=true	86.9	SKMQQNGyENPTYKF	Fyn,Abl	SHC3,Fe65	M#QQNGY*ENPTYK	2	784.808	14666	16239	15776	16355	35.8235	35.9566	35.9296	35.9906	11.1175	7.42481	7.6925	9.7986	0.5352	0.5097	0.395	0.1656	0.634223	0.569017	0.460118	0.616582	1.603	1.389	1.417	1.388	1.26031	1.06484	1.02808	1.22868	20	20	4	20	human	1
699	695	Apoptosis	APP;APP;APP;APP;APP;APP;APP;APP;APP;APP	APP;APP iso1;APP iso1;APP iso3;APP iso4;APP iso5;APP iso6;APP iso7;APP iso8;APP iso9	§757;626;733;664;§682;683;701;720;§738;739	Amyloid-beta precursor protein	P05067;P05067-1;P05067-1;P05067-3;P05067-4;P05067-5;P05067-6;P05067-7;P05067-8;P05067-9	http://www.phosphosite.org/proteinAction.do?id=919&showAllSites=true	86.9	SKMQQNGyENPTYKF	Fyn,Abl	SHC3,Fe65	M#QQNGY*ENPTYK	3	523.541	14709	16278			35.9137	36.0364			5.87943	8.52288			-0.1146	0.3438			0.318018	0.518534			0.768	1.669			0.822826	1.04575			12	27			human	1
700	696	Apoptosis	APP;APP;APP;APP;APP;APP;APP;APP;APP;APP	APP;APP iso1;APP iso1;APP iso3;APP iso4;APP iso5;APP iso6;APP iso7;APP iso8;APP iso9	§757;626;733;664;§682;683;701;720;§738;739	Amyloid-beta precursor protein	P05067;P05067-1;P05067-1;P05067-3;P05067-4;P05067-5;P05067-6;P05067-7;P05067-8;P05067-9	http://www.phosphosite.org/proteinAction.do?id=919&showAllSites=true	86.9	SKMQQNGyENPTYKF	Fyn,Abl	SHC3,Fe65	MQQNGY*ENPTYK	2	776.811	16223	17812	17370	17893	38.9918	39.105	39.0484	38.978	10.3279	10.7721	9.88273	8.92812	0.6823	0.6308	1.2229	0.708	0.580861	0.59331	0.551323	0.479634	2.534	2.524	2.452	2.119	1.32814	1.34616	1.20354	1.14364	44	44	44	31	human	1
701	697	Apoptosis	APP;APP;APP;APP;APP;APP;APP;APP;APP;APP	APP;APP iso1;APP iso1;APP iso3;APP iso4;APP iso5;APP iso6;APP iso7;APP iso8;APP iso9	§762;631;738;669;§687;688;706;725;§743;744	Amyloid-beta precursor protein	P05067;P05067-1;P05067-1;P05067-3;P05067-4;P05067-5;P05067-6;P05067-7;P05067-8;P05067-9	http://www.phosphosite.org/proteinAction.do?id=919&showAllSites=true	86.9	NGYENPTyKFFEQMQ			M#QQNGYENPTY*KFFEQM#QN	3	836.999		39029				75.1867				8.6038				1.3979				0.532073				1.559				0.729551				0			human	1
702	698	Apoptosis	APP;APP;APP;APP;APP;APP;APP;APP;APP;APP	APP;APP iso1;APP iso1;APP iso3;APP iso4;APP iso5;APP iso6;APP iso7;APP iso8;APP iso9	§762;631;738;669;§687;688;706;725;§743;744	Amyloid-beta precursor protein	P05067;P05067-1;P05067-1;P05067-3;P05067-4;P05067-5;P05067-6;P05067-7;P05067-8;P05067-9	http://www.phosphosite.org/proteinAction.do?id=919&showAllSites=true	86.9	NGYENPTyKFFEQMQ			M#QQNGYENPTY*KFFEQM#QN	3	836.999		39005				75.1518				11.4776				1.3142				0.67715				2.381				0.935964				0			human	1
703	699	Apoptosis	APP;APP;APP;APP;APP;APP;APP;APP;APP;APP	APP;APP iso1;APP iso1;APP iso3;APP iso4;APP iso5;APP iso6;APP iso7;APP iso8;APP iso9	§762;631;738;669;§687;688;706;725;§743;744	Amyloid-beta precursor protein	P05067;P05067-1;P05067-1;P05067-3;P05067-4;P05067-5;P05067-6;P05067-7;P05067-8;P05067-9	http://www.phosphosite.org/proteinAction.do?id=919&showAllSites=true	86.9	NGYENPTyKFFEQMQ			M#QQNGYENPTY*KFFEQMQN	3	831.668	44841	46197			86.1549	85.9811			7.18243	10.295			0.3968	0.3968			0.493185	0.671087			1.302	2.926			0.871622	1.09723			0	0			human	1
704	700	Apoptosis	ARHGDIA;ARHGDIA	RhoGDI alpha;RhoGDI alpha iso2	§133;§133	Rho GDP-dissociation inhibitor 1	P52565;P52565-2	http://www.phosphosite.org/proteinAction.do?id=5733&showAllSites=true	23.2	MKYIQHTyRKGVKID			YIQHTY*R	2	530.734			12248	12935			28.6169	28.7022			4.84164	4.5544			-0.1884	0.358			0.19167	0.0901371			0.725	0.705			0.899514	0.724903			0	0	human	1
705	701	Apoptosis	ARHGDIA;ARHGDIA	RhoGDI alpha;RhoGDI alpha iso2	§133;§133	Rho GDP-dissociation inhibitor 1	P52565;P52565-2	http://www.phosphosite.org/proteinAction.do?id=5733&showAllSites=true	23.2	MKYIQHTyRKGVKID			YIQHTY*RK	3	396.857	8861	10237	9498	10118	22.8592	22.8922	22.8955	22.9314	4.85387	4.9431	4.97881	5	-0.4284	-0.4788	-0.4284	-0.3528	0.00126915	0.0654057	0.0918647	0.00172003	1.041	1.196	1.089	0.954	0.54669	0.606637	0.648958	0.530064	0	7	7	0	human	1
706	702	Apoptosis	BAG3	BAG3	§205	BAG family molecular chaperone regulator 3	O95817	http://www.phosphosite.org/proteinAction.do?id=5352&showAllSites=true	61.6	SHQLPRGyISIPVIH			GY*ISIPVIHEQNVTRPAAQPSFHQAQK	4	774.891	31234	32741		33237	65.6617	65.538		65.666	9.5986	11.6364		10.8268	0.1291	0.1161		0.0387	0.281184	0.244106		0.247861	2.67	3.252		3.228	0.939442	0.987666		0.898735	17	17		17	human	1
707	703	Apoptosis	BAG3	BAG3	§205	BAG family molecular chaperone regulator 3	O95817	http://www.phosphosite.org/proteinAction.do?id=5352&showAllSites=true	61.6	SHQLPRGyISIPVIH			GY*ISIPVIHEQNVTRPAAQPSFHQAQK	4	774.891				33189				65.5926				9.45967				-0.0516				0.286746				2.467				0.891711				17	human	1
708	704	Apoptosis	BAG3	BAG3	§242	BAG family molecular chaperone regulator 3	O95817	http://www.phosphosite.org/proteinAction.do?id=5352&showAllSites=true	61.6	AQQGEYQtHQPVYHK			THYPAQQGEYQT*HQPVYHK	4	598.768	14611		15660		35.6905		35.6909		6.78781		6.78781		-0.3173		0.1002		0.323529		0.354592		1.883		1.766		0.868309		0.904376		6		0		human
709	705	Apoptosis	BAG3	BAG3	§242	BAG family molecular chaperone regulator 3	O95817	http://www.phosphosite.org/proteinAction.do?id=5352&showAllSites=true	61.6	AQQGEYQtHQPVYHK			THYPAQQGEYQT*HQPVYHK	4	598.768			15655				35.6808				5.15739				0.167				0.160296				1.134				0.711597				4		human
710	706	Apoptosis	BAG3	BAG3	§247	BAG family molecular chaperone regulator 3	O95817	http://www.phosphosite.org/proteinAction.do?id=5352&showAllSites=true	61.6	YQTHQPVyHKIQGDD			THYPAQQGEYQTHQPVY*HK	4	598.768		16175		16257		35.8326		35.8015		6.92082		5.13136		-0.0167		0.2839		0.318149		0.226205		1.969		1.205		0.90558		0.723494		0		0	human	1
711	707	Apoptosis	BRI3;BRI3	BRI3;BRI3 iso2	§57;§57	Brain protein I3	O95415;O95415-2	http://www.phosphosite.org/proteinAction.do?id=17068&showAllSites=true	13.6	PTHHPRVyNIHSRTV			VY*NIHSR	2	484.721	11362				28.5917				3.88941				0.4332				0.038433				0.521				0.573234				11				human	1
712	708	Apoptosis	CADM1;CADM1;CADM1;CADM1	CADM1;CADM1 iso3;CADM1 iso4;CADM1 iso5	§440;469;451;412	Cell adhesion molecule 1	Q9BY67;Q9BY67-3;Q9BY67-4;Q9BY67-5	http://www.phosphosite.org/proteinAction.do?id=21130&showAllSites=true	48.5	NSEEKKEyFIxxxxx			GADDAADADTAIINAEGGQNNSEEKKEY*FI	3	1079.47	37390	38924	38792	39382	74.9946	75.0082	75.1336	74.972	16.6596	18.8729	15.8447	16.025	-0.7041	0.2872	-0.806	-0.2316	0.122762	0.137614	0.13387	0.139938	6.984	6.862	6.237	6.95	0.791604	0.988589	0.73754	0.832318	6	11	6	18	human	1
713	709	Apoptosis	CADM1;CADM1;CADM1;CADM1	CADM1;CADM1 iso3;CADM1 iso4;CADM1 iso5	§440;469;451;412	Cell adhesion molecule 1	Q9BY67;Q9BY67-3;Q9BY67-4;Q9BY67-5	http://www.phosphosite.org/proteinAction.do?id=21130&showAllSites=true	48.5	NSEEKKEyFIxxxxx			GADDAADADTAIINAEGGQNNSEEKKEY*FI	3	1079.47	37400	38920			75.0114	74.9996			19.0177	19.5607			-0.6763	0.3983			0.117394	0.124845			7.22	7.171			0.836467	0.971266			11	11			human	1
714	710	Apoptosis	CAT	Catalase	§84	Catalase	P04040	http://www.phosphosite.org/proteinAction.do?id=4044&showAllSites=true	59.7	KGAGAFGyFEVTHDI			GAGAFGY*FEVTHDITKYSK	3	724.333	37026	38552	38362	39037	74.3644	74.3661	74.408	74.4169	10.0168	11.0888	10.7595	11.0097	0.0966	-0.2071	0.0828	0.4832	0.28922	0.268973	0.223604	0.282168	3.395	3.038	3.421	3.242	0.960771	0.938825	0.92091	0.879541	27	27	27	27	human	1
715	711	Apoptosis	CCDC6	CCDC6	§392	Coiled-coil domain-containing protein 6	Q16204	http://www.phosphosite.org/proteinAction.do?id=4447&showAllSites=true	53.3	LTRAGMSyYNSPGLH			AGM#SY*YNSPGLHVQHMGTSHGITRPSPR	4	784.358			21894				47.294				6.4908				0.4972				0.00650883				1.129				0.540844				0		human	1
716	712	Apoptosis	CCDC6	CCDC6	§392	Coiled-coil domain-containing protein 6	Q16204	http://www.phosphosite.org/proteinAction.do?id=4447&showAllSites=true	53.3	LTRAGMSyYNSPGLH			AGMSY*YNSPGLHVQHMGTSHGITRPSPR	4	780.359	22544		23868	24476	50.7552		50.9106	50.8776	7.18243		6.34872	6.34679	-0.0897		-0.0769	-0.0641	0.0622703		0.0469562	0.141526	1.418		1.28	1.64	0.705661		0.653717	0.69526	0		0	9	human	1
717	713	Apoptosis	CCDC6	CCDC6	§392	Coiled-coil domain-containing protein 6	Q16204	http://www.phosphosite.org/proteinAction.do?id=4447&showAllSites=true	53.3	LTRAGMSyYNSPGLH			AGMSY*YNSPGLHVQHMGTSHGITRPSPR	4	780.359	22584		23892		50.8221		50.9558		4.20412		9.25493		-0.1538		-0.1538		0.122202		0.17323		0.949		1.726		0.661252		0.785523		0		9		human	1
718	714	Apoptosis	CCDC6	CCDC6	§392	Coiled-coil domain-containing protein 6	Q16204	http://www.phosphosite.org/proteinAction.do?id=4447&showAllSites=true	53.3	LTRAGMSyYNSPGLH			AGMSY*YNSPGLHVQHMGTSHGITRPSPR	5	624.489	22571			24514	50.8016			50.9414	4.6073			5.10018	-0.6085			-0.0961	0.00113799			0.000747427	0.957			0.997	0.538333			0.588417	0			0	human	1
719	715	Apoptosis	CIAPIN1;CIAPIN1;CIAPIN1	CIAPIN1;CIAPIN1 iso2;CIAPIN1 iso3	§290;86;277	Anamorsin	Q6FI81;Q6FI81-2;Q6FI81-3	http://www.phosphosite.org/proteinAction.do?id=15049&showAllSites=true	33.6	FRCASCPyLGMPAFK			CASCPY*LGM#PAFKPGEK	3	670.284		27998				57.6145				11.1062				-0.4327				0.638611				1.695				1.10706				16			human	1
720	716	Apoptosis	CIAPIN1;CIAPIN1;CIAPIN1	CIAPIN1;CIAPIN1 iso2;CIAPIN1 iso3	§290;86;277	Anamorsin	Q6FI81;Q6FI81-2;Q6FI81-3	http://www.phosphosite.org/proteinAction.do?id=15049&showAllSites=true	33.6	FRCASCPyLGMPAFK			CASCPY*LGMPAFKPGEK	3	664.952	33679	35242	34992		69.3635	69.3561	69.3751		13.3536	13.9281	11.3595		0.3158	0.015	0.3309		0.688387	0.627001	0.626382		3.225	3.202	2.015		1.35319	1.32699	1.1815		16	16	16		human	1
721	717	Apoptosis	GPI;GPI	G6PI;G6PI iso2	§17;56	Glucose-6-phosphate isomerase	P06744;P06744-2	http://www.phosphosite.org/proteinAction.do?id=7318&showAllSites=true	63.1	FQKLQQWyREHRSEL			LQQWY*REHR	3	465.882	15990	17573	17064	17613	38.5259	38.6474	38.4663	38.4615	4.5817	4.73518	4.20901	4.0716	-0.4937	-0.7727	-0.3864	-0.3649	0.18476	0.227574	0.052708	0.104083	1.088	1.338	1.334	1.016	0.661077	0.655781	0.615955	0.590243	1000	1000	1000	1000	human	1
722	718	Apoptosis	HSP90B1	GRP94	§652	Endoplasmin	P14625	http://www.phosphosite.org/proteinAction.do?id=6928&showAllSites=true	92.4	CALVASQyGWSGNME			LTESPCALVASQY*GWSGNMER	2	1218.52	39806		41070	41752	78.6958		78.5939	78.6084	8.43771		13.6383	12.8928	0.4924		0.8781	0.8617	0.568584		0.687379	0.610388	1.194		3.079	2.861	0.981345		1.21735	1.11933	0		0	0	human	1
723	719	Apoptosis	HSP90B1	GRP94	§652	Endoplasmin	P14625	http://www.phosphosite.org/proteinAction.do?id=6928&showAllSites=true	92.4	CALVASQyGWSGNME			LTESPCALVASQY*GWSGNMER	3	812.684	39741	41179	41053	41727	78.6033	78.4674	78.5715	78.5757	13.7773	10.3625	14.7033	16.4318	0.0615	0.3815	0.5414	0.2461					4.056	4.028	5.174	5.128	0.975715	0.817543	0.895509	0.95816	11	4	11	11	human	1
724	720	Apoptosis	HSP90B1	GRP94	§667	Endoplasmin	P14625	http://www.phosphosite.org/proteinAction.do?id=6928&showAllSites=true	92.4	RIMKAQAyQTGKDIS			AQAY*QTGKDISTNYYASQK	3	739.667	20958			22859	47.8833			47.9136	9.07779			11.2299	0.2839			0.0406	0.000625387			0.000715587	1.662			2.62	0.60721			0.692791	0			0	human	1
725	721	Apoptosis	HSP90B1	GRP94	§667	Endoplasmin	P14625	http://www.phosphosite.org/proteinAction.do?id=6928&showAllSites=true	92.4	RIMKAQAyQTGKDIS			AQAY*QTGKDISTNYYASQKK	3	782.365			19957	20573			43.8341	43.9318			13.1851	11.618				0.0256			0.159187	0.0953644			3.51	2.961			0.909489	0.769973			11	11	human	1
726	722	Apoptosis	HSP90B1	GRP94	§677	Endoplasmin	P14625	http://www.phosphosite.org/proteinAction.do?id=6928&showAllSites=true	92.4	GKDISTNyYASQKKT			AQAYQTGKDISTNY*YASQK	3	739.667			21490	22114			46.6148	46.6472			5.13077	14.4921			-0.2434	0.1487			0.0335546	0.0528771			1.695	3.441			0.55933	0.800526			4	7	human	1
727	723	Apoptosis	HSP90B1	GRP94	§677	Endoplasmin	P14625	http://www.phosphosite.org/proteinAction.do?id=6928&showAllSites=true	92.4	GKDISTNyYASQKKT			AQAYQTGKDISTNY*YASQKK	3	782.365	17990				42.4627				12.317				0.4474				0.0743482				3.608				0.736578				4				human	1
728	724	Apoptosis	HSP90B1	GRP94	§677	Endoplasmin	P14625	http://www.phosphosite.org/proteinAction.do?id=6928&showAllSites=true	92.4	GKDISTNyYASQKKT			DISTNY*YASQKK	2	749.335	16976	18598	18154	18709	40.4727	40.5797	40.5312	40.502	5.97062	6.23807	7.26922	6.91364	-0.3203	0.0534	0.0934	0.2536	0.0904413	0.050275	0.0545207	0.0322942	0.949	0.906	1.398	1.223	0.615026	0.65535	0.734268	0.627437	5	9	9	9	human	1
729	725	Apoptosis	HSP90B1	GRP94	§677	Endoplasmin	P14625	http://www.phosphosite.org/proteinAction.do?id=6928&showAllSites=true	92.4	GKDISTNyYASQKKT			DISTNY*YASQKK	3	499.892		18613		18733		40.6066		40.5478		7.11748		7.17198		-0.22		0.12		0.129102		0.0878232		1.529		1.532		0.726954		0.700268		7		7	human	1
730	726	Apoptosis	HSP90B1	GRP94	§678	Endoplasmin	P14625	http://www.phosphosite.org/proteinAction.do?id=6928&showAllSites=true	92.4	KDISTNYyASQKKTF			AQAYQTGKDISTNYY*ASQK	3	739.667	20253	21452			46.6048	45.8344			6.76447	6.89963			0.4056	2.731			0.035715	0.0681446			1.54	1.348			0.557992	0.138517			0	7			human	1
731	727	Apoptosis	HSP90B1	GRP94	§678	Endoplasmin	P14625	http://www.phosphosite.org/proteinAction.do?id=6928&showAllSites=true	92.4	KDISTNYyASQKKTF			AQAYQTGKDISTNYY*ASQK	3	739.667		21895				46.6525				6.9393				-0.027				0.000541863				1.707				0.597847				2			human	1
732	728	Apoptosis	HSP90B1	GRP94	§678	Endoplasmin	P14625	http://www.phosphosite.org/proteinAction.do?id=6928&showAllSites=true	92.4	KDISTNYyASQKKTF			AQAYQTGKDISTNYY*ASQKK	3	782.365		19433	19088	19693		42.1527	42.3065	42.421		9.89279	10.9547	13.5952		0.6263	0.2556	0.4729		0.0262965	0.0338958	0.0292204		2.433	3.583	3.842		0.571824	0.723784	0.665969		17	17	17	human	1
733	729	Apoptosis	HSP90B1	GRP94	§678	Endoplasmin	P14625	http://www.phosphosite.org/proteinAction.do?id=6928&showAllSites=true	92.4	KDISTNYyASQKKTF			AQAYQTGKDISTNYY*ASQKK	4	587.026		19532				42.3329				4.53462				-0.3237				0.00097895				0.945				0.436322				0			human	1
734	730	Apoptosis	HSP90B1	GRP94	§678	Endoplasmin	P14625	http://www.phosphosite.org/proteinAction.do?id=6928&showAllSites=true	92.4	KDISTNYyASQKKTF			DISTNYY*ASQKK	2	749.335	16586				39.7131				6.27737				-0.2802				0.00181053				1.16				0.565579				0				human	1
735	731	Apoptosis	HSP90B1	GRP94	§678	Endoplasmin	P14625	http://www.phosphosite.org/proteinAction.do?id=6928&showAllSites=true	92.4	KDISTNYyASQKKTF			DISTNYY*ASQKK	3	499.892		18175				39.7672				6.98297				-0.2				0.0474399				1.27				0.641085				7			human	1
736	732	Apoptosis	HSP90B1	GRP94	§680	Endoplasmin	P14625	http://www.phosphosite.org/proteinAction.do?id=6928&showAllSites=true	92.4	ISTNYYAsQKKTFEI			AQAYQTGKDISTNYYAS*QK	3	739.667			21069				45.8484				5.23284				2.3119				0.000987196				1.181				0.184936				3		human
737	733	Apoptosis	HSP90B1	GRP94	§680	Endoplasmin	P14625	http://www.phosphosite.org/proteinAction.do?id=6928&showAllSites=true	92.4	ISTNYYAsQKKTFEI			DISTNYYAS*QKK	3	499.892				18287				39.7295				7.53611				0.3601				0.00194709				1.583				0.575929				7	human
738	734	Apoptosis	HSP90B1	GRP94	§94	Endoplasmin	P14625	http://www.phosphosite.org/proteinAction.do?id=6928&showAllSites=true	92.4	KLIINSLyKNKEIFL			LIINSLY*KNK	2	643.349	27369			29318	59.3638			59.2968	5.61618			4.62525	-0.2487			0.0933	0.165226			0.102093	1.808			1.437	0.923858			0.780232	31			17	human	1
739	735	Apoptosis	HSP90B1	GRP94	§94	Endoplasmin	P14625	http://www.phosphosite.org/proteinAction.do?id=6928&showAllSites=true	92.4	KLIINSLyKNKEIFL			LIINSLY*KNK	3	429.235		28901		29316		59.2404		59.2942		5.98297		5.52143		-0.1165		-0.9785		0.201519		0.12034		1.964		1.651		0.828635		0.597839		11		11	human	1
740	736	Apoptosis	HSP90B1	GRP94	§94	Endoplasmin	P14625	http://www.phosphosite.org/proteinAction.do?id=6928&showAllSites=true	92.4	KLIINSLyKNKEIFL			LIINSLY*KNKEIFLR	3	648.695		40065	39963	40607		76.7896	76.9178	76.8696		6.64397	7.88941	8.28567		-0.0771	0.2621	-0.0154		0.126411	0.120428	0.157725		1.986	2.962	2.631		0.738336	0.79923	0.811715		11	11	11	human	1
741	737	Apoptosis	HSP90B1;HSP90B2P	GRP94;HSP90B2P	§401;§58	Endoplasmin	P14625;Q58FF3	http://www.phosphosite.org/proteinAction.do?id=6928&showAllSites=true	92.4	PRGLFDEyGSKKSDY			GLFDEY*GSK	2	548.223	29891				63.5123				7.48678				-0.3831				0.452781				1.294				1.13999				0				human	1
742	738	Apoptosis	HSP90B1;HSP90B2P	GRP94;HSP90B2P	§401;§58	Endoplasmin	P14625;Q58FF3	http://www.phosphosite.org/proteinAction.do?id=6928&showAllSites=true	92.4	PRGLFDEyGSKKSDY			GLFDEY*GSKKSDYIK	3	610.617	27043	28573	28286	28949	58.7624	58.6312	58.6848	58.6035	6.61439	6.44009	7.45967	7.38091	-0.1474	0.0164	0.0819	-0.0164	0.102632	0.0910268	0.162744	0.157426	2.056	2.227	2.392	2.158	0.656239	0.716124	0.804021	0.728024	4	4	20	4	human	1
743	739	Apoptosis	LDHA	LDH-A iso2	§233	L-lactate dehydrogenase A chain	P00338-2	http://www.phosphosite.org/proteinAction.do?id=33699603&showAllSites=true	30	QWKECRYtLGDPKGA			DKEQWKECRYT*LGDPK	3	711.654	9877				25.2605				4.1549				-0.8993				0.0678733				0.389				0.222163				0				human
744	740	Apoptosis	LDHA;LDHA;LDHA	LDH-A;LDH-A iso3;LDH-A iso4	§239;268;181	L-lactate dehydrogenase A chain	P00338;P00338-3;P00338-4	http://www.phosphosite.org/proteinAction.do?id=4103&showAllSites=true	36.7	KQVVESAyEVIKLKG			EVHKQVVESAY*EVIK	3	613.308	24842	26462	26162	26798	54.8671	54.8527	54.9406	54.8904	9.14752	9.23136	7.60555	8.91009		0.0489	-0.0163	-0.5381	0.088579	0.103963	0.104275	0.113018	3.585	3.39	3.942	3.707	0.944494	1.01307	0.915701	0.824884	20	20	20	20	human	1
745	741	Apoptosis	LDHA;LDHA;LDHA	LDH-A;LDH-A iso3;LDH-A iso4	§239;268;181	L-lactate dehydrogenase A chain	P00338;P00338-3;P00338-4	http://www.phosphosite.org/proteinAction.do?id=4103&showAllSites=true	36.7	KQVVESAyEVIKLKG			EVHKQVVESAY*EVIKLK	4	520.528	29589	31145	30926		63.0385	62.9837	63.0751		10.4584	10.8861	12.1073		0.2882	0.0192			0.094651	0.13836	0.212493		2.799	2.555	2.721		0.716884	0.835602	0.907325		4	11	20		human	1
746	742	Apoptosis	LDHA;LDHA;LDHA	LDH-A;LDH-A iso3;LDH-A iso4	§239;268;181	L-lactate dehydrogenase A chain	P00338;P00338-3;P00338-4	http://www.phosphosite.org/proteinAction.do?id=4103&showAllSites=true	36.7	KQVVESAyEVIKLKG			QVVESAY*EVIK	2	672.826	29788	31238		31700	63.3555	63.1468		63.1982	7.02411	8.11748		8.07676	0.1189	0.2378		0.2229	0.201203	0.167296		0.179029	1.812	2.625		2.41	0.982898	1.16677		1.09595	17	17		17	human	1
747	743	Apoptosis	LDHA;LDHA;LDHA	LDH-A;LDH-A iso3;LDH-A iso4	§239;268;181	L-lactate dehydrogenase A chain	P00338;P00338-3;P00338-4	http://www.phosphosite.org/proteinAction.do?id=4103&showAllSites=true	36.7	KQVVESAyEVIKLKG			QVVESAY*EVIK	2	672.826	29673				63.1726				8.03245				0.2081				0.163239				2.392				1.12002				17				human	1
748	744	Apoptosis	LDHA;LDHA;LDHA	LDH-A;LDH-A iso3;LDH-A iso4	§239;268;181	L-lactate dehydrogenase A chain	P00338;P00338-3;P00338-4	http://www.phosphosite.org/proteinAction.do?id=4103&showAllSites=true	36.7	KQVVESAyEVIKLKG			QVVESAY*EVIKLK	2	793.415		35898		36300		70.3691		70.3408		9.098		9.1209		0.2773		0.4789		0.146015		0.169656		2.779		2.941		0.953927		0.948091		17		17	human	1
749	745	Apoptosis	LDHA;LDHA;LDHA	LDH-A;LDH-A iso3;LDH-A iso4	§239;268;181	L-lactate dehydrogenase A chain	P00338;P00338-3;P00338-4	http://www.phosphosite.org/proteinAction.do?id=4103&showAllSites=true	36.7	KQVVESAyEVIKLKG			TLHPDLGTDKDKEQWKEVHKQVVESAY*EVIK	5	746.776	31975	33386	33218		66.7945	66.5234	66.7082		4.90309	8.6073	7.30715		0.5892	0.9641	0.3616		0.0821476	0.0323534	0.0119705		1.184	1.774	1.727		0.31266	0.346578	0.412564		0	0	0		human	1
750	746	Apoptosis	LDHA;LDHA;LDHA	LDH-A;LDH-A iso3;LDH-A iso4	§239;268;181	L-lactate dehydrogenase A chain	P00338;P00338-3;P00338-4	http://www.phosphosite.org/proteinAction.do?id=4103&showAllSites=true	36.7	KQVVESAyEVIKLKG			TLHPDLGTDKDKEQWKEVHKQVVESAY*EVIK	5	746.776			33207				66.6901				7.69037				0.3616				0.0764589				1.676				0.466968				0		human	1
751	747	Apoptosis	LDHA;LDHA;LDHA;LDHA	LDH-A;LDH-A iso2;LDH-A iso3;LDH-A iso5	§127;127;156;§127	L-lactate dehydrogenase A chain	P00338;P00338-2;P00338-3;P00338-5	http://www.phosphosite.org/proteinAction.do?id=4103&showAllSites=true	36.7	IIPNVVKySPNCKLL			FIIPNVVKY*SPNCK	3	586.96	37698			39677	75.475			75.4258	7.56703			9.25259	-0.1363			-0.1874	0.015009			0.0126558	2.619			2.804	0.72758			0.718899	7			7	human	1
752	748	Apoptosis	LDHA;LDHA;LDHA;LDHA;LDHA	LDH-A;LDH-A iso2;LDH-A iso3;LDH-A iso4;LDH-A iso5	§172;172;201;114;§172	L-lactate dehydrogenase A chain	P00338;P00338-2;P00338-3;P00338-4;P00338-5	http://www.phosphosite.org/proteinAction.do?id=4103&showAllSites=true	36.7	LDSARFRyLMGERLG			FRY*LMGER	2	576.257	25106	26733	26412	27059	55.3522	55.3575	55.4222	55.3708	4.17198	5.23582	5.11238	4.93181	0.0521	-0.0347	0.295	-0.0694	0.0231978	0.318419	0.104127	0.205725	1.116	1.563	1.437	1.363	0.731178	0.951644	0.833384	0.891582	1000	1000	1000	1000	human	1
753	749	Apoptosis	LDHA;LDHA;LDHA;LDHA;LDHA	LDH-A;LDH-A iso2;LDH-A iso3;LDH-A iso4;LDH-A iso5	§172;172;201;114;§172	L-lactate dehydrogenase A chain	P00338;P00338-2;P00338-3;P00338-4;P00338-5	http://www.phosphosite.org/proteinAction.do?id=4103&showAllSites=true	36.7	LDSARFRyLMGERLG			FRY*LMGER	3	384.507	25127	26756	26457	27081	55.3865	55.398	55.5052	55.4068	6.15552	5.98297	5.72816	5.78781	0.13	-0.3121	-0.4161	-0.052	0.325814	0.271179	0.265939	0.245739	1.779	1.635	1.67	1.622	0.983637	0.898054	0.880973	0.88129	1000	1000	1000	1000	human	1
754	750	Apoptosis	LDHA;LDHAL6B;LDHA;LDHA;LDHA	LDH-A;LDHAL6B;LDH-A iso2;LDH-A iso3;LDH-A iso5	§145;§194;145;174;§145	L-lactate dehydrogenase A chain	P00338;Q9BYZ2;P00338-2;P00338-3;P00338-5	http://www.phosphosite.org/proteinAction.do?id=4103&showAllSites=true	36.7	NPVDILTyVAWKISG			LIIVSNPVDILTY*VAWK	2	1012.55	60069	61443	61330	61918	108.875	108.792	108.827	108.827	13.8097	14.1186	13.4449	14.4559	0.9876	0.5926	0.6913	0.3062	0.0595601	0.0474597	0.0405563	0.0561678	3.53	3.939	4.106	3.648	0.937828	1.0449	0.989528	1.01932	9	9	9	9	human	1
755	751	Apoptosis	LDHA;LDHAL6B;LDHA;LDHA;LDHA	LDH-A;LDHAL6B;LDH-A iso2;LDH-A iso3;LDH-A iso5	§145;§194;145;174;§145	L-lactate dehydrogenase A chain	P00338;Q9BYZ2;P00338-2;P00338-3;P00338-5	http://www.phosphosite.org/proteinAction.do?id=4103&showAllSites=true	36.7	NPVDILTyVAWKISG			LIIVSNPVDILTY*VAWK	2	1012.55	60055				108.853				14.3851				0.9876				0.055268				3.837				0.985816				9				human	1
756	752	Apoptosis	LDHA;LDHAL6B;LDHA;LDHA;LDHA	LDH-A;LDHAL6B;LDH-A iso2;LDH-A iso3;LDH-A iso5	§145;§194;145;174;§145	L-lactate dehydrogenase A chain	P00338;Q9BYZ2;P00338-2;P00338-3;P00338-5	http://www.phosphosite.org/proteinAction.do?id=4103&showAllSites=true	36.7	NPVDILTyVAWKISG			LIIVSNPVDILTY*VAWK	3	675.367	60074	61447	61347	61919	108.882	108.798	108.853	108.828	11.1226	13.4989	14.5834	14.5017	0.2665	0.0592	0.2369	0.5775	0.038863	0.0597407	0.0579983	0.0297281	2.908	4.152	4.233	4.117	0.812956	0.965741	0.902203	0.822024	17	17	17	17	human	1
757	753	Apoptosis	MIF	MIF	§37	Macrophage migration inhibitory factor	P14174	http://www.phosphosite.org/proteinAction.do?id=4125&showAllSites=true	12.5	ATGKPPQyIAVHVVP			ASVPDGFLSELTQQLAQATGKPPQY*IAVHVVPDQLM#AFGGSSEPCALCSLHSIGK	5	1181.58				59787				105.765				8.24642				-0.5416				0.150404				2.559				0.619838				0	human	1
758	754	Apoptosis	MIF	MIF	§37	Macrophage migration inhibitory factor	P14174	http://www.phosphosite.org/proteinAction.do?id=4125&showAllSites=true	12.5	ATGKPPQyIAVHVVP			ASVPDGFLSELTQQLAQATGKPPQY*IAVHVVPDQLMAFGGSSEPCALCSLHSIGK	5	1178.38	58144		59374		106.116		106.042		5.68825		12.8827		2.775		-0.5431		0.1029		0.0824131		1.816		6.076		0.211487		0.703721		0		7		human	1
759	755	Apoptosis	PDCD4;PDCD4	PDCD4;PDCD4 iso2	§143;132	Programmed cell death protein 4	Q53EL6;Q53EL6-2	http://www.phosphosite.org/proteinAction.do?id=4192&showAllSites=true	51.7	VDVKDPNyDDDQENC			GVWGTPGQVYDVEEVDVKDPNY*DDDQENCVYETVVLPLDER	4	1209.79			50890				93.3458				10.5376				0.1984								2.948				0.569051				13		human	1
760	756	Apoptosis	PDCD4;PDCD4	PDCD4;PDCD4 iso2	§152;141	Programmed cell death protein 4	Q53EL6;Q53EL6-2	http://www.phosphosite.org/proteinAction.do?id=4192&showAllSites=true	51.7	DDQENCVyETVVLPL			GVWGTPGQVYDVEEVDVKDPNYDDDQENCVY*ETVVLPLDER	4	1209.79			50937	51580			93.4147	93.3986			10.6556	8.42022			0.0827	0.7191							3.14	2.556			0.601262	0.435058			4	4	human	1
761	757	Apoptosis	PDCD4;PDCD4	PDCD4;PDCD4 iso2	469;458	Programmed cell death protein 4	Q53EL6;Q53EL6-2	http://www.phosphosite.org/proteinAction.do?id=4192&showAllSites=true	51.7	GRLKPESyxxxxxxx			LKPESY*	2	408.681		15847		15954		35.1635		35.201		4.8041		4.70774		-0.3181		-0.2447		0.151185		0.248557		1.173		1.009		0.888144		0.957229		1000		1000	human	1
762	758	Apoptosis	PDCD5	PDCD5	§80	Programmed cell death protein 5	O14737	http://www.phosphosite.org/proteinAction.do?id=5749&showAllSites=true	14.3	YLIQMARyGQLSEKV			Y*GQLSEKVSEQGLIEILKK	3	748.063	39850	41272	41160	41853	78.7608	78.6039	78.7282	78.7554	20.6364	20.7852	12.0246	14.6021	-0.3075	-0.1069	0.4679	0.3877	0.190482	0.224181	0.317255	0.290748	4.974	5.006	2.959	3.539	1.08562	1.19331	0.873577	0.904052	30	30	40	30	human	1
763	759	Apoptosis	PDCD5;PDCD5	PDCD5;PDCD5 iso2	§80;§80	Programmed cell death protein 5	O14737;O14737-2	http://www.phosphosite.org/proteinAction.do?id=5749&showAllSites=true	14.3	YLIQMARyGQLSEKV			Y*GQLSEK	2	452.694	12749	14250			31.6817	31.8092			5.75203	5.82681			-0.3976	-0.1325			0.315145	0.307142			1.986	1.669			1.17152	1.16722			77	59			human	1
764	760	Apoptosis	PRDX3;PRDX3	PRDX3;PRDX3 iso2	221;203	Thioredoxin-dependent peroxide reductase, mitochondrial	P30048;P30048-2	http://www.phosphosite.org/proteinAction.do?id=9168&showAllSites=true	27.7	RLVKAFQyVETHGEV			AFQY*VETHGEVCPANWTPDSPTIKPSPAASK	4	867.151			33879	34486			67.7146	67.6124			9.42829	12.0526			0.0231	-0.2652			0.000491342	0.032608			2.228	3.515			0.662241	0.699007			0	4	human	1
765	761	Apoptosis	SET;SET;SET;SET	SET iso2;SET;SET iso3;SET iso4	§133;§146;121;124	Protein SET	Q01105-2;Q01105;Q01105-3;Q01105-4	http://www.phosphosite.org/proteinAction.do?id=5131&showAllSites=true	32.1	FYFDENPyFENKVLS			IDFYFDENPY*FENKVLSK	3	783.356	45904	47219	47184	47808	87.7857	87.5402	87.7257	87.6648	11.0311	13.4237	13.2652	11.2125	0.434	0.9064	0.2298	0.7276	0.247089	0.248149	0.230072	0.222795	3.458	3.584	3.577	3.579	0.900118	0.852404	0.946522	0.813129	26	19	19	26	human	1
766	762	Apoptosis	SET;SET;SET;SET	SET iso2;SET;SET iso3;SET iso4	§133;§146;121;124	Protein SET	Q01105-2;Q01105;Q01105-3;Q01105-4	http://www.phosphosite.org/proteinAction.do?id=5131&showAllSites=true	32.1	FYFDENPyFENKVLS			SGYRIDFYFDENPY*FENKVLSK	3	937.762	44086		45369	46012	85.0532		85.0048	84.9675	6.67985		9.82681	4.30103	0.6611		0.4585	0.2133	0.216956		0.343155	0.091711	1.784		2.728	1.062	0.556602		0.791944	0.452659	2		16	1	human	1
767	763	Apoptosis	SET;SETSIP;SET;SET;SET	SET iso2;SETSIP;SET;SET iso3;SET iso4	§133;§156;§146;121;124	Protein SET	Q01105-2;P0DME0;Q01105;Q01105-3;Q01105-4	http://www.phosphosite.org/proteinAction.do?id=5131&showAllSites=true	32.1	FYFDENPyFENKVLS			IDFYFDENPY*FENK	2	960.89			47858				88.7377				8.5376				-0.5828				0.577481				1.793				1.04747				45		human	1
768	764	Apoptosis	UACA;UACA	UACA;UACA iso2	§723;710	Uveal autoantigen with coiled-coil domains and ankyrin repeats	Q9BZF9;Q9BZF9-2	http://www.phosphosite.org/proteinAction.do?id=6347&showAllSites=true	162.4	QKEIEKVyLDNKLLK			EIEKVY*LDNK	2	665.818	21982				49.7785				4.85387				0.4055				0.268676				1.072				0.7531				1000				human	1
769	Autophagy
770	765	Autophagy	AMBRA1;AMBRA1;AMBRA1;AMBRA1;AMBRA1	AMBRA1;AMBRA1 iso2;AMBRA1 iso3;AMBRA1 iso4;AMBRA1 iso5	1010, 1013, §1028;950, 953, 968;981, 984, 999;920, 923, 938;1013, 1016, 1031	Activating molecule in BECN1-regulated autophagy protein 1	Q9C0C7;Q9C0C7-2;Q9C0C7-3;Q9C0C7-4;Q9C0C7-5	http://www.phosphosite.org/proteinAction.do?id=8812&showAllSites=true	142.4	ADQRRHVsINSARWL;RRHVSINsARWLPEP;GLGLAYGtNKGDLVI			RHVS*INS*ARWLPEPGLGLAYGT*NK	3	959.44		54379				98.2657				5.09313				1.5113				0.00321423				1.038				0.180955				3;5;0			human
771	766	Autophagy	ATG9A;ATG9A	ATG9A;ATG9A iso2	§785;724	Autophagy-related protein 9A	Q7Z3C6;Q7Z3C6-2	http://www.phosphosite.org/proteinAction.do?id=13573&showAllSites=true	94.4	HGGFQRRyGGITDPG			Y*GGITDPGTVPR	2	656.8		26618				55.1492				5.49214				0.2284				0.00170062				0.724				0.605217				11			human	1
772	767	Autophagy	GOSR1;GOSR1	GOSR1;GOSR1 iso2	§148;83	Golgi SNAP receptor complex member 1	O95249;O95249-2	http://www.phosphosite.org/proteinAction.do?id=24834&showAllSites=true	28.6	SVRKDIEsYKSGSGV			KDIES*YKSGSGVNNR	3	578.6	11880				29.8078				4.50446				-0.0691				0.0045132				0.77				0.423975				0				human
773	768	Autophagy	PIK3C3	PIK3C3	§884	Phosphatidylinositol 3-kinase catalytic subunit type 3	Q8NEB9	http://www.phosphosite.org/proteinAction.do?id=7168&showAllSites=true	101.5	QIHKFAQyWRKxxxx			FAQY*WR	2	475.7		29352				60.0347				5.34486				-0.7358				0.104221				1.253				0.78586				1000			human	1
774	C2H2-type zinc finger protein
775	769	C2H2-type zinc finger protein	ZBTB1	ZBTB1	705	Zinc finger and BTB domain-containing protein 1	Q9Y2K1	http://www.phosphosite.org/proteinAction.do?id=18379&showAllSites=true	82	RKDMRSHyNAKHLKR			KDM#RSHY*NAK	3	449.195		32942		33335		65.845		65.8304		4.6038		4.55596		-1.5583		-1.2912		0.0821751		0.17261		1.01		1.374		0.263073		0.450164		31		44	human	1
776	770	C2H2-type zinc finger protein	ZNF416	ZNF416	466	Zinc finger protein 416	Q9BWM5	http://www.phosphosite.org/proteinAction.do?id=20483&showAllSites=true	67.1	VHTAERPyVCGECGK			VHTAERPY*VCGECGK	4	461.447			29475	30124			60.7155	60.6648			4.38091	3.90309			1.582	1.647			0.0936542	0.13053			1.139	0.992			0.447971	0.44373			1	9	human	1
777	771	C2H2-type zinc finger protein	ZNF513;ZNF513;ZNF513	ZNF513;ZNF513 iso2;ZNF513 iso3	369;307;35	Zinc finger protein 513	Q8N8E2;Q8N8E2-2;Q8N8E2-3	http://www.phosphosite.org/proteinAction.do?id=20046&showAllSites=true	57.8	CSLCPFAtHYPNHLA			GEAGGGASGGPQGPSDKGFACSLCPFAT*HYPNHLAR	4	927.908	31189	32644			65.5922	65.3826			6.30277	6.51713			0.5496	2.7804			0.473301	0.505855			1.864	1.719			0.810316	0.425445			0	0			human
778	772	C2H2-type zinc finger protein	ZNF513;ZNF513;ZNF513	ZNF513;ZNF513 iso2;ZNF513 iso3	371;309;37	Zinc finger protein 513	Q8N8E2;Q8N8E2-2;Q8N8E2-3	http://www.phosphosite.org/proteinAction.do?id=20046&showAllSites=true	57.8	LCPFATHyPNHLARH			GEAGGGASGGPQGPSDKGFACSLCPFATHY*PNHLAR	4	927.908	31164				65.5558				7.09691				0.5496				0.43936				1.799				0.797978				5				human	1
779	773	C2H2-type zinc finger protein	ZNF624	ZNF624	87, 115	Zinc finger protein 624	Q9P2J8	http://www.phosphosite.org/proteinAction.do?id=5116048&showAllSites=true	99.9	KDVMLENyRNLVSLG;NGKGPWVtVREISRI			DVMLENY*RNLVSLGLAVSKPDM#ISHLENGKGPWVT*VR	5	863.623		42771	42467			80.9046	80.7336			5.03058	5.12726			-1.9569	-1.4358			0.0667786	0.0457303			1.726	1.856			0.224057	0.298432			2;2	6;2		human	1
780	774	C2H2-type zinc finger protein	ZNF627	ZNF627	§206	Zinc finger protein 627	Q7L945	http://www.phosphosite.org/proteinAction.do?id=3643824&showAllSites=true	52.8	VCGKAFDyPSLFRIH			AFDY*PSLFR	2	598.263	43359	44794			83.9977	83.8969			8.66555	7.92445			0.4179	0.2507			0.51848	0.3948			1.603	1.791			1.25649	1.17841			31	17			human	1
781	775	C2H2-type zinc finger protein	ZNF773;ZNF773	ZNF773;ZNF773 iso2	§354, 359, 362;353, 358, 361	Zinc finger protein 773	Q6PK81;Q6PK81-2	http://www.phosphosite.org/proteinAction.do?id=2474465&showAllSites=true	50.5	INHWRVHtGERPYEC;VHTGERPyECSECGK;GERPYECsECGKFFS			VHT*GERPY*ECS*ECGKFFSQSSSLM#QHR	3	1167.45		14029				31.3221				4.8041				-0.1542				0.25445				0.32				0.638894				0;0;0			human	1
782	Calcium-binding protein
783	776	Calcium-binding protein	ANXA2;ANXA2;ANXA2P2	ANXA2;ANXA2 iso2;ANXA2P2	§22;40;22	Annexin A2	P07355;P07355-2;A6NMY6	http://www.phosphosite.org/proteinAction.do?id=3235&showAllSites=true	38.6	GDHSTPPsAYGSVKA			LSLEGDHSTPPS*AYGSVK	2	962.938		25571				53.1373				7.59176				0.1662								1.472				0.719062				0			human
784	777	Calcium-binding protein	ANXA2;ANXA2;ANXA2P2	ANXA2;ANXA2 iso2;ANXA2P2	§238;256;238	Annexin A2	P07355;P07355-2;A6NMY6	http://www.phosphosite.org/proteinAction.do?id=3235&showAllSites=true	38.6	RYKSYSPyDMLESIR			SYSPY*DMLESIRK	3	556.916	40522	41942			79.7851	79.6491			8.37161	10.9393			0.6823	-0.2873			0.248564	0.267687			2.386	2.275			0.840184	0.968958			20	15			human	1
785	778	Calcium-binding protein	ANXA2;ANXA2;ANXA2P2	ANXA2;ANXA2 iso2;ANXA2P2	§24;42;24	Annexin A2	P07355;P07355-2;A6NMY6	http://www.phosphosite.org/proteinAction.do?id=3235&showAllSites=true	38.6	HSTPPSAyGSVKAYT	Src	Myc	LSLEGDHSTPPSAY*GSVK	2	962.938	23948		25214	25843	53.177		53.1594	53.134	8.66154		9.20482	16.7905	0.1454		0.1973	-0.1142	0.472165				1.395		1.774	3.585	1.03566		0.728761	1.01394	7		0	17	human	1
786	779	Calcium-binding protein	ANXA2;ANXA2;ANXA2P2	ANXA2;ANXA2 iso2;ANXA2P2	§24;42;24	Annexin A2	P07355;P07355-2;A6NMY6	http://www.phosphosite.org/proteinAction.do?id=3235&showAllSites=true	38.6	HSTPPSAyGSVKAYT	Src	Myc	LSLEGDHSTPPSAY*GSVK	3	642.294	23969	25576	25206	25833	53.2083	53.1471	53.1455	53.1174	14.5482	15.0691	11.4437	15.224	0.1557	0.109	0.1713	0.2024					4.467	4.465	4.111	4.842	1.02087	1.06887	0.904687	1.02062	11	4	11	4	human	1
787	780	Calcium-binding protein	ANXA2;ANXA2;ANXA2P2	ANXA2;ANXA2 iso2;ANXA2P2	§24;42;24	Annexin A2	P07355;P07355-2;A6NMY6	http://www.phosphosite.org/proteinAction.do?id=3235&showAllSites=true	38.6	HSTPPSAyGSVKAYT	Src	Myc	LSLEGDHSTPPSAY*GSVK	3	642.294		25908				53.7178				10.7696				1.7749								3.837				0.656799				20			human	1
788	781	Calcium-binding protein	ANXA2;ANXA2;ANXA2P2	ANXA2;ANXA2 iso2;ANXA2P2	§30;48;§30	Annexin A2	P07355;P07355-2;A6NMY6	http://www.phosphosite.org/proteinAction.do?id=3235&showAllSites=true	38.6	AYGSVKAyTNFDAER			AY*TNFDAERDALNIETAIK	2	1118.02	41075				80.6438				14.6615				0.3578				0.0357582				2.728				0.825272				9				human	1
789	782	Calcium-binding protein	ANXA2;ANXA2;ANXA2P2	ANXA2;ANXA2 iso2;ANXA2P2	§30;48;§30	Annexin A2	P07355;P07355-2;A6NMY6	http://www.phosphosite.org/proteinAction.do?id=3235&showAllSites=true	38.6	AYGSVKAyTNFDAER			AY*TNFDAERDALNIETAIK	3	745.682	41034	42484	42416	43026	80.5853	80.4838	80.6598	80.581	16.0031	16.7447	13.9626	18.6716	0.456	0.456	0.0134	0.2414	0.138426	0.137776	0.135941	0.111752	3.669	3.688	3.78	4.531	0.917434	0.985211	0.975657	0.983802	20	20	20	20	human	1
790	783	Calcium-binding protein	ANXA2;ANXA2;ANXA2P2	ANXA2;ANXA2 iso2;ANXA2P2	§31;49;§31	Annexin A2	P07355;P07355-2;A6NMY6	http://www.phosphosite.org/proteinAction.do?id=3235&showAllSites=true	38.6	YGSVKAYtNFDAERD			LSLEGDHSTPPSAYGSVKAYT*NFDAERDALNIETAIK	4	1015.98	40173				79.2396				4.97062				-0.0394				0.0228606				1.362				0.467853				0				human
791	784	Calcium-binding protein	ANXA6;ANXA6	ANXA6;ANXA6 iso2	§302;270	Annexin A6	P08133;P08133-2	http://www.phosphosite.org/proteinAction.do?id=4463&showAllSites=true	75.8	TKYEKSLySMIKNDT			SLY*SMIKNDTSGEYKK	3	648.632	30533	32086	31822	32493	64.5764	64.5457	64.5283	64.5104	10.0287	12.1487	11.4377	11.1158	-0.0617	0.0308	0.4163	0.0463	0.17262	0.101957	0.137094	0.131536	2.689	3.572	3.558	3.28	0.83648	0.934682	0.834132	0.836377	17	17	17	17	human	1
792	785	Calcium-binding protein	ANXA6;ANXA6	ANXA6;ANXA6 iso2	§340;308	Annexin A6	P08133;P08133-2	http://www.phosphosite.org/proteinAction.do?id=4463&showAllSites=true	75.8	PEAAQVAyQMWELSA			LSGGDDDAAGQFFPEAAQVAY*QMWELSAVAR	3	1127.5	59733		61016		108.369		108.366		4.91721		4.82391		-0.7539		0.9933		0.0379743		0.17258		1.216		1.299		0.490463		0.526929		19		19		human	1
793	786	Calcium-binding protein	ANXA6;ANXA6	ANXA6;ANXA6 iso2	§609;577	Annexin A6	P08133;P08133-2	http://www.phosphosite.org/proteinAction.do?id=4463&showAllSites=true	75.8	LFFADKLyKSMKGAG			NKPLFFADKLY*K	2	782.402	31463				66.009				5.87615				-0.2684				0.257078				0.961				0.710744				1000				human	1
794	787	Calcium-binding protein	ANXA6;ANXA6	ANXA6;ANXA6 iso2	§609;577	Annexin A6	P08133;P08133-2	http://www.phosphosite.org/proteinAction.do?id=4463&showAllSites=true	75.8	LFFADKLyKSMKGAG			NKPLFFADKLY*K	3	521.937	31403	32888	32637	33315	65.9222	65.7625	65.7989	65.8042	10.6696	10.2534	10.8386	11.0066		-0.0575	-0.2108	-0.1341	0.530639	0.519723	0.537673	0.54366	3.109	2.979	2.993	2.909	1.34524	1.28908	1.28861	1.24979	1000	1000	1000	1000	human	1
795	788	Calcium-binding protein	ANXA6;ANXA6	ANXA6;ANXA6 iso2	§76;44	Annexin A6	P08133;P08133-2	http://www.phosphosite.org/proteinAction.do?id=4463&showAllSites=true	75.8	DLIADLKyELTGKFE			DLIADLKY*ELTGKFER	3	664.334	55403	56706			101.994	101.742			6.84164	9.15864			-0.1355	-0.3763			0.233052	0.306166			2.145	2.961			0.742087	0.857991			15	34			human	1
796	789	Calcium-binding protein	ANXA6;ANXA6	ANXA6;ANXA6 iso2	§76;44	Annexin A6	P08133;P08133-2	http://www.phosphosite.org/proteinAction.do?id=4463&showAllSites=true	75.8	DLIADLKyELTGKFE			SLYGKDLIADLKY*ELTGKFER	4	635.577	51264	52571	52498	53114	95.8168	95.5564	95.7213	95.698	13.9508	12.7773	11.5544	10.2161	-1.8723	-1.2587	-2.3758	-2.3915	0.132098	0.188833	0.1441	0.18863	3.876	3.838	3.388	3.356	0.462698	0.630979	0.429128	0.347522	24	15	8	8	human	1
797	790	Calcium-binding protein	ANXA6;ANXA6	ANXA6;ANXA6 iso2	§95;§63	Annexin A6	P08133;P08133-2	http://www.phosphosite.org/proteinAction.do?id=4463&showAllSites=true	75.8	GLMRPPAyCDAKEIK			LIVGLM#RPPAY*CDAK	3	600.624	29235	30817		31329	62.4604	62.4371		62.5906	4.50585	4.07831		4.62525	1.0822	0.0499		0.6493	0.149398	0.0412471		0.274513	1.145	1.337		1.437	0.550649	0.658333		0.744485	1000	1000		1000	human	1
798	791	Calcium-binding protein	ANXA6;ANXA6	ANXA6;ANXA6 iso2	§95;§63	Annexin A6	P08133;P08133-2	http://www.phosphosite.org/proteinAction.do?id=4463&showAllSites=true	75.8	GLMRPPAyCDAKEIK			LIVGLMRPPAY*CDAK	2	892.435	35990	37608	37377	38119	72.8256	72.9157	72.9444	73.06	5.85387	5.02641	8.27327	8.70115	0.1681	0.5042	1.1093	0.5939	0.385848	0.339916	0.489261	0.542248	1.487	1.618	2.35	2.5	0.926761	0.821601	0.933523	1.10076	1000	1000	1000	1000	human	1
799	792	Calcium-binding protein	ANXA6;ANXA6	ANXA6;ANXA6 iso2	§95;§63	Annexin A6	P08133;P08133-2	http://www.phosphosite.org/proteinAction.do?id=4463&showAllSites=true	75.8	GLMRPPAyCDAKEIK			LIVGLMRPPAY*CDAK	3	595.293	36030	37481	37269	37962	72.8857	72.7303	72.788	72.8291	7.50446	7.27246	6.8041	7.51004	-0.168	-0.2688	0.1344	-0.252	0.401223	0.347907	0.338588	0.424935	2.231	2.07	1.945	1.991	1.01668	0.961357	0.951835	1.0109	1000	1000	1000	1000	human	1
800	793	Calcium-binding protein	CALM1;CALM2;CALM3	Calmodulin;Calmodulin;Calmodulin	§100;§100;§100	Calmodulin-1	P0DP23;P0DP24;P0DP25	http://www.phosphosite.org/proteinAction.do?id=2069&showAllSites=true	16.8	FDKDGNGyISAAELR		PIK3R1	EAFRVFDKDGNGY*ISAAELR	3	780.034	34193	35732	35503	36135	70.1448	70.1158	70.1521	70.0922	11.2464	11.5935	10.1524	11.8268	0.2051		0.4102	0.2051	0.117545	0.0939326	0.108286	0.122695	4.389	4.796	4.57	4.397	0.81698	0.910909	0.790106	0.81589	20	20	20	20	human	1
801	794	Calcium-binding protein	CALM1;CALM2;CALM3	Calmodulin;Calmodulin;Calmodulin	§100;§100;§100	Calmodulin-1	P0DP23;P0DP24;P0DP25	http://www.phosphosite.org/proteinAction.do?id=2069&showAllSites=true	16.8	FDKDGNGyISAAELR		PIK3R1	VFDKDGNGY*ISAAELR	2	917.922	28794	30375	30129	30797	61.7231	61.7284	61.7561	61.7239	12.4976	16.7595	16.5214	16.0264	0.305	0.2941	0.2397	0.0872	0.161737	0.162881	0.15606	0.154728	4.069	4.207	4.303	4.253	1.12664	1.2902	1.22063	1.22085	49	49	49	49	human	1
802	795	Calcium-binding protein	CALM1;CALM2;CALM3	Calmodulin;Calmodulin;Calmodulin	§100;§100;§100	Calmodulin-1	P0DP23;P0DP24;P0DP25	http://www.phosphosite.org/proteinAction.do?id=2069&showAllSites=true	16.8	FDKDGNGyISAAELR		PIK3R1	VFDKDGNGY*ISAAELR	3	612.284	28776	30356	30117	30781	61.696	61.6997	61.737	61.6991	11.0052	13.1007	13.0575	12.7235	0.0163	0.049	0.049	0.0653	0.315361	0.298581	0.319467	0.338664	4.111	4.818	4.206	4.136	1.14072	1.25016	1.19022	1.16764	77	59	59	77	human	1
803	796	Calcium-binding protein	CALR	Calreticulin	§57	Calreticulin	P27797	http://www.phosphosite.org/proteinAction.do?id=6902&showAllSites=true	48.1	VLSSGKFyGDEEKDK			FY*GDEEKDKGLQTSQDAR	3	722.983	16439	18044	17580	18156	39.421	39.5286	39.4341	39.4696	4.74958	4.07058	4.92082	5.52724	0.0138	-0.1245	0.3735	-0.0138	0.134984	0.0453312	0.141749	0.277868	0.94	0.821	1.024	0.894	0.536412	0.465863	0.535314	0.652988	3	19	6	14	human	1
804	797	Calcium-binding protein	CANX;CANX;CANX	Calnexin;Calnexin iso2;Calnexin iso3	§214;249;106	Calnexin	P27824;P27824-2;P27824-3	http://www.phosphosite.org/proteinAction.do?id=2836&showAllSites=true	67.5	KNPKTGIyEEKHAKR			TGIY*EEKHAKRPDADLK	4	513.504			15270				34.9278				4.42946								0.0582728				1.194				0.569145				4		human	1
805	798	Calcium-binding protein	CANX;CANX;CANX	Calnexin;Calnexin iso2;Calnexin iso3	§228;263;120	Calnexin	P27824;P27824-2;P27824-3	http://www.phosphosite.org/proteinAction.do?id=2836&showAllSites=true	67.5	RPDADLKtYFTDKKT			T*YFTDKK	2	491.718		14331				31.9863				4.96658				-0.183				0.185694				0.861				0.878784				0			human
806	799	Calcium-binding protein	CANX;CANX;CANX	Calnexin;Calnexin iso2;Calnexin iso3	§379;414;271	Calnexin	P27824;P27824-2;P27824-3	http://www.phosphosite.org/proteinAction.do?id=2836&showAllSites=true	67.5	PVIDNPNyKGKWKPP			CESAPGCGVWQRPVIDNPNY*KGK	3	904.74	26945	28458			58.5814	58.4289			3.96658	4.94692			-0.0995	-1.8348			0.00398184	0.185234			0.673	0.911			0.470721	0.300363			3	8			human	1
807	800	Calcium-binding protein	CPNE3	CPNE3	§392	Copine-3	O75131	http://www.phosphosite.org/proteinAction.do?id=8340&showAllSites=true	60.1	CLPQIKLyGPTNFSP			LY*GPTNFSPIINHVAR	2	939.967	39476				78.1848				13.8356				1.2554				0.134504				1.889				0.774743				5				human	1
808	801	Calcium-binding protein	CRYBG1	AIM1	§1027	Beta/gamma crystallin domain-containing protein 1	Q9Y4K1	http://www.phosphosite.org/proteinAction.do?id=14280&showAllSites=true	188.6	RPGKVVIySEPDVSE			LNPRPGKVVIY*SEPDVSEK	3	736.375	24375		25602	26260	53.8944		53.7844	53.8013	9.96257		10.4202	10.451	1.8605		0.0272	0.2309	0.08431		0.0629301	0.105471	1.971		2.968	2.34	0.430564		0.765187	0.705855	17		7	7	human	1
809	802	Calcium-binding protein	CRYBG1;CRYBG1	AIM1;AIM1 iso2	1223;42	Beta/gamma crystallin domain-containing protein 1	Q9Y4K1;Q9Y4K1-2	http://www.phosphosite.org/proteinAction.do?id=14280&showAllSites=true	188.6	TDPKVVVyEKPFFEG			VVVY*EKPFFEGK	2	761.373	32290		33588		67.267		67.2722		10.3979		9.09854		-0.6567		0.0657		0.625292		0.460729		1.782		1.74		1.20414		1.16662		1000		1000		human	1
810	803	Calcium-binding protein	CRYBG1;CRYBG1	AIM1;AIM1 iso2	1223;42	Beta/gamma crystallin domain-containing protein 1	Q9Y4K1;Q9Y4K1-2	http://www.phosphosite.org/proteinAction.do?id=14280&showAllSites=true	188.6	TDPKVVVyEKPFFEG			VVVY*EKPFFEGK	3	507.918	32286	33791	33587		67.2617	67.1366	67.2709		7.93181	8.59517	6.93554		0.1772	-0.4528	-0.8663		0.511316	0.506661	0.389795		1.723	1.892	1.635		1.10269	1.07402	0.882007		1000	1000	1000		human	1
811	804	Calcium-binding protein	CRYBG1;CRYBG1	AIM1;AIM1 iso2	1697;516	Beta/gamma crystallin domain-containing protein 1	Q9Y4K1;Q9Y4K1-2	http://www.phosphosite.org/proteinAction.do?id=14280&showAllSites=true	188.6	DIKGGTQyDQNHIIL			GGTQY*DQNHIILNTVSK	3	656.646	27050	28596			58.7719	58.6683			5.10237	6.4698			0.0609	-0.0914			0.130266	0.284817			0.96	1.697			0.732966	0.871786			0	2			human	1
812	805	Calcium-binding protein	CRYBG1;CRYBG1	AIM1;AIM1 iso2	1697;516	Beta/gamma crystallin domain-containing protein 1	Q9Y4K1;Q9Y4K1-2	http://www.phosphosite.org/proteinAction.do?id=14280&showAllSites=true	188.6	DIKGGTQyDQNHIIL			GGTQY*DQNHIILNTVSKEK	3	742.358		26466	26131			54.8612	54.8799			10.0835	11.2865			-0.0135	1.2797			0.245573	0.258714			2.03	2.49			0.862852	0.719155			15	42		human	1
813	806	Calcium-binding protein	CRYBG1;CRYBG1	AIM1;AIM1 iso2	1697;516	Beta/gamma crystallin domain-containing protein 1	Q9Y4K1;Q9Y4K1-2	http://www.phosphosite.org/proteinAction.do?id=14280&showAllSites=true	188.6	DIKGGTQyDQNHIIL			GGTQY*DQNHIILNTVSKEK	3	742.358		26487				54.8986				7.13136				0.5792				0.316238				1.471				0.735324				15			human	1
814	807	Calcium-binding protein	DSG2	DSG2	§1013	Desmoglein-2	Q14126	http://www.phosphosite.org/proteinAction.do?id=6828&showAllSites=true	122.2	QHLQDVPyVMVRERE			VIQPHGGGSNPLEGTQHLQDVPY*VM#VR	3	1008.82	32095	33562	33398	34064	66.978	66.7999	66.9904	66.9668	8.36452	8.21325	5.77989	6.88606	0.4461	0.2082	-0.2181	0.6443	0.453033	0.381055	0.422612	0.253874	1.78	1.817	1.487	1.628	0.935777	0.936874	0.841464	0.682758	36	22	29	29	human	1
815	808	Calcium-binding protein	DSG2	DSG2	§1013	Desmoglein-2	Q14126	http://www.phosphosite.org/proteinAction.do?id=6828&showAllSites=true	122.2	QHLQDVPyVMVRERE			VIQPHGGGSNPLEGTQHLQDVPY*VM#VR	3	1008.82	32134	33600			67.0362	66.8571			8.3363	10.5017			0.2875	0.3172			0.410573	0.408961			1.654	2.405			0.921892	0.99748			29	22			human	1
816	809	Calcium-binding protein	DSG2	DSG2	§1013	Desmoglein-2	Q14126	http://www.phosphosite.org/proteinAction.do?id=6828&showAllSites=true	122.2	QHLQDVPyVMVRERE			VIQPHGGGSNPLEGTQHLQDVPY*VM#VR	4	756.865	32087	33555	33371	34054	66.9675	66.7907	66.9515	66.9538	12.1433	12.382	10.4413	11.0788	0.1057	0.0528	-0.251	-0.185	0.35374	0.450926	0.396694	0.437073	3.87	4.321	3.248	3.393	1.08325	1.18454	0.972698	0.999139	16	36	16	16	human	1
817	810	Calcium-binding protein	DSG2	DSG2	§1013	Desmoglein-2	Q14126	http://www.phosphosite.org/proteinAction.do?id=6828&showAllSites=true	122.2	QHLQDVPyVMVRERE			VIQPHGGGSNPLEGTQHLQDVPY*VMVR	3	1003.49	35730	37173	37053	37707	72.4385	72.2725	72.461	72.4471	19.3251	16.7959	12.9914	13.9101	0.1196	-0.4285	0.2591	-0.1993	0.385624	0.471722	0.491813	0.436045	4.834	3.985	3.264	3.362	1.26844	1.17376	1.07279	1.05713	54	54	63	45	human	1
818	811	Calcium-binding protein	DSG2	DSG2	§1013	Desmoglein-2	Q14126	http://www.phosphosite.org/proteinAction.do?id=6828&showAllSites=true	122.2	QHLQDVPyVMVRERE			VIQPHGGGSNPLEGTQHLQDVPY*VMVR	3	1003.49		37156		37675		72.2464		72.3982		17.9101		15.3526		-0.4783		-0.1993		0.403812		0.479198		4.41		3.651		1.15963		1.11742		36		54	human	1
819	812	Calcium-binding protein	DSG2	DSG2	§1013	Desmoglein-2	Q14126	http://www.phosphosite.org/proteinAction.do?id=6828&showAllSites=true	122.2	QHLQDVPyVMVRERE			VIQPHGGGSNPLEGTQHLQDVPY*VMVR	4	752.867	35717	37146	37001	37650	72.4214	72.2334	72.381	72.3618	13.2	12.5114	12.4685	12.1844	-0.1992	-0.2524	0.0133	-0.3985	0.418505	0.418146	0.393365	0.406508	5.135	4.57	5.011	4.723	1.17487	1.1404	1.11995	1.02144	45	22	36	45	human	1
820	813	Calcium-binding protein	DSG2	DSG2	§1060	Desmoglein-2	Q14126	http://www.phosphosite.org/proteinAction.do?id=6828&showAllSites=true	122.2	PASTLQSsYQIPTEN			VLAPASTLQSS*YQIPTENSM#TAR	3	854.403		33173				66.2045				5.34294				-0.1287				0.00124371				1.642				0.616809				7			human
821	814	Calcium-binding protein	DSG2	DSG2	§1060	Desmoglein-2	Q14126	http://www.phosphosite.org/proteinAction.do?id=6828&showAllSites=true	122.2	PASTLQSsYQIPTEN			VLAPASTLQSS*YQIPTENSMTAR	3	849.072				37136				71.595				5.69037				0.8244				0.000373208				2.127				0.506827				7	human
822	815	Calcium-binding protein	DSG2	DSG2	§1061	Desmoglein-2	Q14126	http://www.phosphosite.org/proteinAction.do?id=6828&showAllSites=true	122.2	ASTLQSSyQIPTENS			VLAPASTLQSSY*QIPTENSMTAR	3	849.072	35148	36654	36474		71.5714	71.5087	71.598		9.98716	10.8125	9.23284		-0.1178	0.3769	0.2591		0.0136557	0.0529852	0.00422666		3.17	3.432	2.641		0.747982	0.802573	0.679391		7	7	0		human	1
823	816	Calcium-binding protein	DSG2	DSG2	§1118	Desmoglein-2	Q14126	http://www.phosphosite.org/proteinAction.do?id=6828&showAllSites=true	122.2	STVQHSYsxxxxxxx			HSTVQHSYS*	2	563.222	8036				20.7875				4.44129				0.2131				0.209363				0.484				0.715416				0				human
824	817	Calcium-binding protein	DSG2	DSG2	§775	Desmoglein-2	Q14126	http://www.phosphosite.org/proteinAction.do?id=6828&showAllSites=true	122.2	NEEFLRNyFTDKAAS			NY*FTDKAASYTEEDENHTAK	3	805.332		26740				55.3703				8.56067				0.596				0.543249				1.906				0.91603				24			human	1
825	818	Calcium-binding protein	DSG2	DSG2	§882	Desmoglein-2	Q14126	http://www.phosphosite.org/proteinAction.do?id=6828&showAllSites=true	122.2	MVNSENTySSGSSFP			QKPATETSMNTASHSLCEQTMVNSENTY*SSGSSFPVPK	4	1053.96	30374	31888	31647		64.3227	64.2107	64.233		8.53165	10.4802	6.39577		-0.3795	1.2524	-0.5693						3.103	3.232	1.431		0.614462	0.525997	0.474881		8	8	3		human	1
826	819	Calcium-binding protein	DSG2	DSG2	§882	Desmoglein-2	Q14126	http://www.phosphosite.org/proteinAction.do?id=6828&showAllSites=true	122.2	MVNSENTySSGSSFP			QKPATETSMNTASHSLCEQTMVNSENTY*SSGSSFPVPK	4	1053.96	30350				64.2839				10.9666				-0.3795								3.166				0.662356				8				human	1
827	820	Calcium-binding protein	DSG2	DSG2	§968	Desmoglein-2	Q14126	http://www.phosphosite.org/proteinAction.do?id=6828&showAllSites=true	122.2	LIVTERVyAPASTLV			VY*APASTLVDQPYANEGTVVVTER	3	887.093	39387				78.0535				13.4868				-0.5298				0.666317				3.326				1.20534				8				human	1
828	821	Calcium-binding protein	HEG1	HEG1	§1295	Protein HEG homolog 1	Q9ULI3	http://www.phosphosite.org/proteinAction.do?id=12643&showAllSites=true	147.4	GDFQMSPyAEYPKNP			SGDFQMSPY*AEYPKNPR	3	689.627		28337				58.2213				11.684				-0.1885				0.623594				2.677				1.20358				3			human	1
829	822	Calcium-binding protein	HEG1	HEG1	§1350	Protein HEG homolog 1	Q9ULI3	http://www.phosphosite.org/proteinAction.do?id=12643&showAllSites=true	147.4	RNGLYPAyTGLPGSR			NGLYPAY*TGLPGSR	2	773.359	34293	35819			70.2938	70.2476			9.39903	7.67778			0.375	0.5431			0.462541	0.419146			2.142	1.905			1.14425	1.06606			9	9			human	1
830	823	Calcium-binding protein	RCN1;RCN1	RCN1;RCN1 iso2	144;93	Reticulocalbin-1	Q15293;Q15293-2	http://www.phosphosite.org/proteinAction.do?id=19080&showAllSites=true	38.9	WEEYKQAtYGYYLGN			QAT*YGYYLGNPAEFHDSSDHHTFKK	4	749.078				28203				57.3198				4.41341				0.841				0.103051				1.197				0.442631				5	human
831	824	Calcium-binding protein	RCN1;RCN1	RCN1;RCN1 iso2	148;97	Reticulocalbin-1	Q15293;Q15293-2	http://www.phosphosite.org/proteinAction.do?id=19080&showAllSites=true	38.9	KQATYGYyLGNPAEF			QATYGYY*LGNPAEFHDSSDHHTFKK	4	749.078		26823				55.5039				4.41005				1.5352				0.120322				1.038				0.342821				0			human	1
832	825	Calcium-binding protein	TPD52;TPD52;TPD52;TPD52;TPD52;TPD52;TPD52	TPD52;TPD52 iso2;TPD52 iso3;TPD52 iso4;TPD52 iso5;TPD52 iso6;TPD52 iso7	§134;94;158;94;134;134;134	Tumor protein D52	P55327;P55327-2;P55327-3;P55327-4;P55327-5;P55327-6;P55327-7	http://www.phosphosite.org/proteinAction.do?id=8552&showAllSites=true	24.3	WQDVTATsAYKKTSE			GWQDVTATS*AYKK	2	767.851				24115				50.2451				5.91009				0.4819				0.414405				0.893				0.8036				0	human
833	Cell adhesion
834	826	Cell adhesion	FERMT3;FERMT3	kindlin-3;kindlin-3 iso2	§504;§500	Fermitin family homolog 3	Q86UX7;Q86UX7-2	http://www.phosphosite.org/proteinAction.do?id=5284&showAllSites=true	75.9	SAEGLNPyGLVAPRF			TGSGGPGNHPHGPDASAEGLNPY*GLVAPR	3	954.77	28200	29729	29526	30135	60.7632	60.6677	60.7895	60.6792	14.1238	10.8761	20.7959	19.0255	-0.0209	-0.2933	-0.0524	-0.4294	0.681366	0.620842	0.756272	0.779533	5.807	5.007	6.664	5.417	1.40923	1.19953	1.57735	1.40324	203	141	203	141	human	1
835	827	Cell adhesion	FERMT3;FERMT3	kindlin-3;kindlin-3 iso2	§504;§500	Fermitin family homolog 3	Q86UX7;Q86UX7-2	http://www.phosphosite.org/proteinAction.do?id=5284&showAllSites=true	75.9	SAEGLNPyGLVAPRF			TGSGGPGNHPHGPDASAEGLNPY*GLVAPR	4	716.329	28199	29715	29478	30154	60.7619	60.6459	60.7194	60.7112	13.752	9.59517	12.9747	12.9914	0.4607	0.2513	0.0419	0.0558	0.618499	0.56685	0.692697	0.713561	4.288	3.171	4.53	5.016	1.22061	1.11716	1.2879	1.31165	57	48	67	67	human	1
836	828	Cell adhesion	PKP4;PKP4	plakophilin 4;plakophilin 4 iso2	§1168;§1125	Plakophilin-4	Q99569;Q99569-2	http://www.phosphosite.org/proteinAction.do?id=2590&showAllSites=true	131.8	GLKSTTNyVDFYSTK			STTNY*VDFYSTK	2	753.313	29796	31391	31151		63.3659	63.3869	63.4295		5.451	10.4034	8.27491		0.0664	-0.0929	-0.146						2.348	2.475	1.902		0.88255	0.971231	0.838812		17	17	17		human	1
837	829	Cell adhesion	PKP4;PKP4	plakophilin 4;plakophilin 4 iso2	§155;155	Plakophilin-4	Q99569;Q99569-2	http://www.phosphosite.org/proteinAction.do?id=2590&showAllSites=true	131.8	QMNSYSDsGYQEAGS			SSTQMNSYSDS*GYQEAGSFHNSQNVSK	3	1007.4	21193				48.3539				4.1549				-0.0695				0.24955				0.803				0.713043				0				human
838	830	Cell adhesion	PKP4;PKP4	plakophilin 4;plakophilin 4 iso2	§259;259	Plakophilin-4	Q99569;Q99569-2	http://www.phosphosite.org/proteinAction.do?id=2590&showAllSites=true	131.8	DPRPLNPsAYSSTTL			TSLGSGFGSPSVTDPRPLNPS*AYSSTTLPAAR	3	1091.19	36640				73.7758				4.50724				0.8431								0.975				0.415059				0				human
839	831	Cell adhesion	PKP4;PKP4	plakophilin 4;plakophilin 4 iso2	§390;390	Plakophilin-4	Q99569;Q99569-2	http://www.phosphosite.org/proteinAction.do?id=2590&showAllSites=true	131.8	LTGLRSSyASQHSQL			SSY*ASQHSQLGQDLR	3	586.26	20021	21638			46.1942	46.1797			5.75696	4.50724			0.0341	-0.3753			0.438575	0.231302			1.357	1.062			0.989903	0.709547			20	4			human	1
840	832	Cell adhesion	PKP4;PKP4	plakophilin 4;plakophilin 4 iso2	§392;392	Plakophilin-4	Q99569;Q99569-2	http://www.phosphosite.org/proteinAction.do?id=2590&showAllSites=true	131.8	GLRSSYAsQHSQLGQ			SSYAS*QHSQLGQDLR	3	586.26				21907				46.2862				3.29757				-0.5288				0.0456879				0.722				0.48874				0	human
841	833	Cell adhesion	PKP4;PKP4	plakophilin 4;plakophilin 4 iso2	§421;§421	Plakophilin-4	Q99569;Q99569-2	http://www.phosphosite.org/proteinAction.do?id=2590&showAllSites=true	131.8	IYEGRTYySPVYRSP			TYY*SPVYR	2	564.742			25223				53.1745				5.9393				-0.3719				0.394969				1.233				1.13048				9		human	1
842	834	Cell adhesion	PKP4;PKP4	plakophilin 4;plakophilin 4 iso2	§465;465	Plakophilin-4	Q99569;Q99569-2	http://www.phosphosite.org/proteinAction.do?id=2590&showAllSites=true	131.8	SQRSTLTyQRNNYAL			STLTY*QR	2	474.713		15846		15977		35.1622		35.2494		6.05552		5.34969		-0.1685		-0.1896		0.286206		0.281896		1.181		0.946		0.97251		0.945478		9		9	human	1
843	835	Cell adhesion	PKP4;PKP4	plakophilin 4;plakophilin 4 iso2	§470;§470	Plakophilin-4	Q99569;Q99569-2	http://www.phosphosite.org/proteinAction.do?id=2590&showAllSites=true	131.8	LTYQRNNyALNTTAT			NNY*ALNTTATYAEPYRPIQYR	3	867.071	32630	34232			67.7784	67.8205			9.98297	6.30016			0.5882	0.5421			0.529083	0.304967			2.32	1.411			1.0045	0.773863			43	20			human	1
844	836	Cell adhesion	PKP4;PKP4	plakophilin 4;plakophilin 4 iso2	§470;§470	Plakophilin-4	Q99569;Q99569-2	http://www.phosphosite.org/proteinAction.do?id=2590&showAllSites=true	131.8	LTYQRNNyALNTTAT			NNY*ALNTTATYAEPYRPIQYR	3	867.071	32675				67.845				7.95861				0.5882				0.369465				1.642				0.846582				43				human	1
845	837	Cell adhesion	PKP4;PKP4	plakophilin 4;plakophilin 4 iso2	§477;477	Plakophilin-4	Q99569;Q99569-2	http://www.phosphosite.org/proteinAction.do?id=2590&showAllSites=true	131.8	YALNTTAtYAEPYRP			NNYALNTTAT*YAEPYRPIQYR	3	867.071		33360				66.4855				11.7905				-0.2537				0.103493				3.15				0.849374				0			human
846	838	Cell adhesion	PKP4;PKP4	plakophilin 4;plakophilin 4 iso2	§478;§478	Plakophilin-4	Q99569;Q99569-2	http://www.phosphosite.org/proteinAction.do?id=2590&showAllSites=true	131.8	ALNTTATyAEPYRPI			NNYALNTTATY*AEPYRPIQYR	3	867.071	31822		33108	33812	66.5552		66.5241	66.5729	10.2526		10.0711	8.28735	0.346		-0.0115	-0.0807	0.0437439		0.0520709	0.0683094	2.644		2.503	2.083	0.744106		0.761371	0.6919	7		0	0	human	1
847	839	Cell adhesion	PKP4;PKP4	plakophilin 4;plakophilin 4 iso2	§478;§478	Plakophilin-4	Q99569;Q99569-2	http://www.phosphosite.org/proteinAction.do?id=2590&showAllSites=true	131.8	ALNTTATyAEPYRPI			NNYALNTTATY*AEPYRPIQYR	3	867.071			33133	33783			66.564	66.5274			9.13077	10.433			-0.0115	0.1961			0.018855	0.0966322			2.273	2.595			0.705968	0.762347			0	0	human	1
848	840	Cell adhesion	PKP4;PKP4	plakophilin 4;plakophilin 4 iso2	§482;§482	Plakophilin-4	Q99569;Q99569-2	http://www.phosphosite.org/proteinAction.do?id=2590&showAllSites=true	131.8	TATYAEPyRPIQYRV			NNYALNTTATYAEPY*RPIQYR	3	867.071	30268	31843			64.1483	64.1346			8.56864	10.4647			0.4729	-0.1153			0.0200476	0.0793327			1.877	2.947			0.656983	0.817562			5	5			human	1
849	841	Cell adhesion	PKP4;PKP4	plakophilin 4;plakophilin 4 iso2	§482;§482	Plakophilin-4	Q99569;Q99569-2	http://www.phosphosite.org/proteinAction.do?id=2590&showAllSites=true	131.8	TATYAEPyRPIQYRV			NNYALNTTATYAEPY*RPIQYR	3	867.071	30292	33426			64.1902	66.5827			8.02641	5.56864			0.4729	-0.2537			0.0183126	0.00394254			1.962	1.308			0.645743	0.578362			6	0			human	1
850	842	Cell adhesion	PKP4;PKP4	plakophilin 4;plakophilin 4 iso2	§487;§487	Plakophilin-4	Q99569;Q99569-2	http://www.phosphosite.org/proteinAction.do?id=2590&showAllSites=true	131.8	EPYRPIQyRVQECNY			NNYALNTTATYAEPYRPIQY*R	3	867.071			31574				64.1093				6.18243				0.8188				0.00032003				1.398				0.485359				0		human	1
851	843	Cell adhesion	PKP4;PKP4	plakophilin 4;plakophilin 4 iso2	263;263	Plakophilin-4	Q99569;Q99569-2	http://www.phosphosite.org/proteinAction.do?id=2590&showAllSites=true	131.8	LNPSAYSsTTLPAAR			TSLGSGFGSPSVTDPRPLNPSAYSS*TTLPAAR	3	1091.19		38140				73.7349				5.56543				-0.0641								1.076				0.582375				5			human
852	844	Cell adhesion	TJAP1;TJAP1;TJAP1	TJAP1;TJAP1 iso2;TJAP1 iso4	§352;342;277	Tight junction-associated protein 1	Q5JTD0;Q5JTD0-2;Q5JTD0-4	http://www.phosphosite.org/proteinAction.do?id=2899&showAllSites=true	61.8	SPLPNCTyATRQAIS			NSPLPNCTY*ATR	2	737.313		23729				49.9861				5.44009				-0.0136				0.329457				0.755				0.857203				0			human	1
853	845	Cell adhesion	TJAP1;TJAP1;TJAP1	TJAP1;TJAP1 iso2;TJAP1 iso4	§354;344;279	Tight junction-associated protein 1	Q5JTD0;Q5JTD0-2;Q5JTD0-4	http://www.phosphosite.org/proteinAction.do?id=2899&showAllSites=true	61.8	LPNCTYAtRQAISLS			NSPLPNCTYAT*R	2	737.313				24003				50.0497				4.52288				-0.7053				0.300517				0.851				0.759507				0	human
854	Cell cycle regulation
855	846	Cell cycle regulation	AFAP1L2;AFAP1L2;AFAP1L2	AFAP1L2;AFAP1L2 iso2;AFAP1L2 iso4	§301;301;329	Actin filament-associated protein 1-like 2	Q8N4X5;Q8N4X5-2;Q8N4X5-4	http://www.phosphosite.org/proteinAction.do?id=4755&showAllSites=true	91.2	KPDIAEKyLSASEYG			Y*LSASEYGSSVDGHPEVPETK	3	778.005	26063	27680	27455	28069	57.0821	57.1126	57.2528	57.1118	10.7496	11.0438	8.8729	8.41005	0.8226	0.0257	0.2185	0.1028	0.629864	0.602263	0.526106	0.547672	2.394	2.328	1.793	1.779	1.0711	1.19682	1.00659	1.01134	15	15	15	15	human	1
856	847	Cell cycle regulation	AFAP1L2;AFAP1L2;AFAP1L2	AFAP1L2;AFAP1L2 iso2;AFAP1L2 iso4	§358;358;386	Actin filament-associated protein 1-like 2	Q8N4X5;Q8N4X5-2;Q8N4X5-4	http://www.phosphosite.org/proteinAction.do?id=4755&showAllSites=true	91.2	ERSLETSsYLNVLVN			SLETSS*YLNVLVNSQWK	3	683.329		49712				91.2685				8.52288				-1.0244								3.853				0.693724				0			human
857	848	Cell cycle regulation	AFAP1L2;AFAP1L2;AFAP1L2	AFAP1L2;AFAP1L2 iso2;AFAP1L2 iso4	§359;359;387	Actin filament-associated protein 1-like 2	Q8N4X5;Q8N4X5-2;Q8N4X5-4	http://www.phosphosite.org/proteinAction.do?id=4755&showAllSites=true	91.2	RSLETSSyLNVLVNS			SLETSSY*LNVLVNSQWK	2	1024.49	48625	49618	49487	50235	91.8594	91.1169	91.1938	91.3213	14.4828	16.8633	13.1057	17.7258	0.5661	0.5857	0.7809	0.41					3.873	4.654	4.162	4.465	0.985251	1.15411	0.96149	1.07489	9	9	9	9	human	1
858	849	Cell cycle regulation	AFAP1L2;AFAP1L2;AFAP1L2	AFAP1L2;AFAP1L2 iso2;AFAP1L2 iso4	§359;359;387	Actin filament-associated protein 1-like 2	Q8N4X5;Q8N4X5-2;Q8N4X5-4	http://www.phosphosite.org/proteinAction.do?id=4755&showAllSites=true	91.2	RSLETSSyLNVLVNS			SLETSSY*LNVLVNSQWK	2	1024.49	48243	50514	49859		91.2954	92.5103	91.7467		12.4647	14.0367	15.9957		0.6247	0.693	0.693						4.477	3.317	4.039		1.03819	0.903134	1.02322		9	9	9		human	1
859	850	Cell cycle regulation	AFAP1L2;AFAP1L2;AFAP1L2	AFAP1L2;AFAP1L2 iso2;AFAP1L2 iso4	§359;359;387	Actin filament-associated protein 1-like 2	Q8N4X5;Q8N4X5-2;Q8N4X5-4	http://www.phosphosite.org/proteinAction.do?id=4755&showAllSites=true	91.2	RSLETSSyLNVLVNS			SLETSSY*LNVLVNSQWK	2	1024.49		49977	50556			91.6651	92.8347			8.78781	12.1931			0.7614	0.3124							4.435	2.35			0.926187	0.773664			9	0		human	1
860	851	Cell cycle regulation	AFAP1L2;AFAP1L2;AFAP1L2	AFAP1L2;AFAP1L2 iso2;AFAP1L2 iso4	§359;359;387	Actin filament-associated protein 1-like 2	Q8N4X5;Q8N4X5-2;Q8N4X5-4	http://www.phosphosite.org/proteinAction.do?id=4755&showAllSites=true	91.2	RSLETSSyLNVLVNS			SLETSSY*LNVLVNSQWK	3	683.329	48262	49577			91.3242	91.0557			10.007	11.4634			-0.6146	-0.2781							4.092	4.158			0.77785	0.847937			11	0			human	1
861	852	Cell cycle regulation	AFAP1L2;AFAP1L2;AFAP1L2	AFAP1L2;AFAP1L2 iso2;AFAP1L2 iso4	§383;383;411	Actin filament-associated protein 1-like 2	Q8N4X5;Q8N4X5-2;Q8N4X5-4	http://www.phosphosite.org/proteinAction.do?id=4755&showAllSites=true	91.2	RDNHLHFyQDRNRSK			DNHLHFY*QDR	3	475.53	19351	20989	20633	21221	44.9435	44.9807	45.0672	45.0677	9.22915	7.73755	9.94692	9.5867	-0.1051	-0.2313	-0.1051	-0.1472	0.36295	0.41961	0.369325	0.436707	2.83	2.85	3.086	3.096	1.16282	1.18631	1.25242	1.2159	1000	1000	1000	1000	human	1
862	853	Cell cycle regulation	AFAP1L2;AFAP1L2;AFAP1L2	AFAP1L2;AFAP1L2 iso2;AFAP1L2 iso4	§383;383;411	Actin filament-associated protein 1-like 2	Q8N4X5;Q8N4X5-2;Q8N4X5-4	http://www.phosphosite.org/proteinAction.do?id=4755&showAllSites=true	91.2	RDNHLHFyQDRNRSK			DNHLHFY*QDRNR	2	847.863	16309	17896	17433	17962	39.1709	39.2703	39.1701	39.0976	4.53462	4.51856	6.67778	5.04001	0.5779	-0.059	0.6723	0.3538	0.123477	0.188334	0.408369	0.195725	0.677	0.44	0.917	0.613	0.520427	0.609347	0.786598	0.580894	1000	1000	1000	1000	human	1
863	854	Cell cycle regulation	AFAP1L2;AFAP1L2;AFAP1L2	AFAP1L2;AFAP1L2 iso2;AFAP1L2 iso4	§383;383;411	Actin filament-associated protein 1-like 2	Q8N4X5;Q8N4X5-2;Q8N4X5-4	http://www.phosphosite.org/proteinAction.do?id=4755&showAllSites=true	91.2	RDNHLHFyQDRNRSK			DNHLHFY*QDRNR	3	565.578	16277	17860	17390	17924	39.1102	39.2012	39.0889	39.0332	6.13077	4.66959	5.62893	6.77469	-0.0354	-0.1414	0.0707	-0.0884	0.238666	0.0452215	0.292412	0.356058	1.1	0.969	0.917	1.217	0.770267	0.57579	0.803766	0.85101	1000	1000	1000	1000	human	1
864	855	Cell cycle regulation	AFAP1L2;AFAP1L2;AFAP1L2	AFAP1L2;AFAP1L2 iso2;AFAP1L2 iso4	§383;383;411	Actin filament-associated protein 1-like 2	Q8N4X5;Q8N4X5-2;Q8N4X5-4	http://www.phosphosite.org/proteinAction.do?id=4755&showAllSites=true	91.2	RDNHLHFyQDRNRSK			DNHLHFY*QDRNR	4	424.435	16284	17858	17398	17931	39.1235	39.1986	39.103	39.0426	9.16685	8.07263	9.38405	9.41005	0.0471	-0.1178	0.0471	-0.0236	0.563645	0.454527	0.540352	0.510757	2.683	2.515	2.977	2.526	1.22004	1.02637	1.19114	1.11882	1000	1000	1000	1000	human	1
865	856	Cell cycle regulation	AFAP1L2;AFAP1L2;AFAP1L2	AFAP1L2;AFAP1L2 iso2;AFAP1L2 iso4	§413;413;441	Actin filament-associated protein 1-like 2	Q8N4X5;Q8N4X5-2;Q8N4X5-4	http://www.phosphosite.org/proteinAction.do?id=4755&showAllSites=true	91.2	DPSPDHLySFRILHK			SKVAQQPLSLVGCEVVPDPSPDHLY*SFR	3	1069.18	40663	42136	42346	42663	80.0118	79.9533	80.5607	80.0307	13.5258	14.1824	11.9101	16.5834	0.5144	0.2151	0.3367	0.3367	0.706441	0.675996	0.687363	0.753756	6.014	5.741	5.598	5.918	1.38229	1.41623	1.24447	1.44626	9	9	9	0	human	1
866	857	Cell cycle regulation	AFAP1L2;AFAP1L2;AFAP1L2	AFAP1L2;AFAP1L2 iso2;AFAP1L2 iso4	§413;413;441	Actin filament-associated protein 1-like 2	Q8N4X5;Q8N4X5-2;Q8N4X5-4	http://www.phosphosite.org/proteinAction.do?id=4755&showAllSites=true	91.2	DPSPDHLySFRILHK			SKVAQQPLSLVGCEVVPDPSPDHLY*SFR	3	1069.18		42502	41984			80.5111	79.9959			13.5544	12.1624			0.5144	-0.1309			0.692724	0.670324			3.665	6.063			1.18008	1.31881			9	9		human	1
867	858	Cell cycle regulation	AFAP1L2;AFAP1L2;AFAP1L2	AFAP1L2;AFAP1L2 iso2;AFAP1L2 iso4	§413;413;441	Actin filament-associated protein 1-like 2	Q8N4X5;Q8N4X5-2;Q8N4X5-4	http://www.phosphosite.org/proteinAction.do?id=4755&showAllSites=true	91.2	DPSPDHLySFRILHK			SKVAQQPLSLVGCEVVPDPSPDHLY*SFR	4	802.14	40679	42612	42009	43253	80.0359	80.6743	80.0286	80.9111	15.3224	11.752	17.426	10.0191	1.2217	0.4114	0.7231	-0.2618	0.717302	0.728175	0.755055	0.583596	6.513	2.829	6.411	2.305	1.20634	1.1481	1.35048	0.981408	0	8	0	0	human	1
868	859	Cell cycle regulation	AFAP1L2;AFAP1L2;AFAP1L2	AFAP1L2;AFAP1L2 iso2;AFAP1L2 iso4	§413;413;441	Actin filament-associated protein 1-like 2	Q8N4X5;Q8N4X5-2;Q8N4X5-4	http://www.phosphosite.org/proteinAction.do?id=4755&showAllSites=true	91.2	DPSPDHLySFRILHK			SKVAQQPLSLVGCEVVPDPSPDHLY*SFR	4	802.14		42414	42343	42662		80.3846	80.5567	80.0262		16.0487	19.3161	15.3969		0.3865	0.3241	1.4212		0.757012	0.774562	0.75484		4.866	5.384	6.879		1.34847	1.4157	1.17176		0	0	0	human	1
869	860	Cell cycle regulation	AFAP1L2;AFAP1L2;AFAP1L2	AFAP1L2;AFAP1L2 iso2;AFAP1L2 iso4	§413;413;441	Actin filament-associated protein 1-like 2	Q8N4X5;Q8N4X5-2;Q8N4X5-4	http://www.phosphosite.org/proteinAction.do?id=4755&showAllSites=true	91.2	DPSPDHLySFRILHK			SKVAQQPLSLVGCEVVPDPSPDHLY*SFR	4	802.14		42135	42417			79.9489	80.6611			15.5361	13.752			1.496	0.3615			0.733391	0.690879			6.781	4.39			1.17454	1.19385			0	0		human	1
870	861	Cell cycle regulation	AFAP1L2;AFAP1L2;AFAP1L2	AFAP1L2;AFAP1L2 iso2;AFAP1L2 iso4	§413;413;441	Actin filament-associated protein 1-like 2	Q8N4X5;Q8N4X5-2;Q8N4X5-4	http://www.phosphosite.org/proteinAction.do?id=4755&showAllSites=true	91.2	DPSPDHLySFRILHK			VAQQPLSLVGCEVVPDPSPDHLY*SFR	2	1495.71	44933	46277	46185	46848	86.289	86.0969	86.1923	86.185	23.8665	23.8239	22.214	21.3072	0.5482	0.4078	-0.0267	0.5415	0.840493	0.808501	0.832482	0.823676	4.792	5.034	4.256	4.249	1.71173	1.73298	1.64861	1.5772	0	0	0	0	human	1
871	862	Cell cycle regulation	AFAP1L2;AFAP1L2;AFAP1L2	AFAP1L2;AFAP1L2 iso2;AFAP1L2 iso4	§413;413;441	Actin filament-associated protein 1-like 2	Q8N4X5;Q8N4X5-2;Q8N4X5-4	http://www.phosphosite.org/proteinAction.do?id=4755&showAllSites=true	91.2	DPSPDHLySFRILHK			VAQQPLSLVGCEVVPDPSPDHLY*SFR	2	1495.71	44909			46863	86.2509			86.2079	23.8861			22.8697	0.5081			0.5282	0.82026			0.816532	4.864			4.712	1.71808			1.59953	0			0	human	1
872	863	Cell cycle regulation	AFAP1L2;AFAP1L2;AFAP1L2	AFAP1L2;AFAP1L2 iso2;AFAP1L2 iso4	§413;413;441	Actin filament-associated protein 1-like 2	Q8N4X5;Q8N4X5-2;Q8N4X5-4	http://www.phosphosite.org/proteinAction.do?id=4755&showAllSites=true	91.2	DPSPDHLySFRILHK			VAQQPLSLVGCEVVPDPSPDHLY*SFR	3	997.475	45138	46287	46525	47188	86.6247	86.1101	86.7175	86.7129	16.8268	16.9318	18.1918	14.644	0.6316	1.7444	-0.0702	0.0902	0.732714	0.758543	0.752314	0.720674	4.885	5.936	5.383	4.735	1.43353	1.27854	1.49925	1.36556	0	26	9	9	human	1
873	864	Cell cycle regulation	AFAP1L2;AFAP1L2;AFAP1L2	AFAP1L2;AFAP1L2 iso2;AFAP1L2 iso4	§413;413;441	Actin filament-associated protein 1-like 2	Q8N4X5;Q8N4X5-2;Q8N4X5-4	http://www.phosphosite.org/proteinAction.do?id=4755&showAllSites=true	91.2	DPSPDHLySFRILHK			VAQQPLSLVGCEVVPDPSPDHLY*SFR	3	997.475	45307	47048	46136	46806	86.8873	87.2826	86.1209	86.1226	14.4271	10.9788	17.129	18.2034	-0.411	0.6817	1.3835	1.1629	0.693459	0.651701	0.773898	0.769314	4.506	2.361	6.101	5.623	1.31633	1.07425	1.35413	1.37659	0	2	26	26	human	1
874	865	Cell cycle regulation	AFAP1L2;AFAP1L2;AFAP1L2	AFAP1L2;AFAP1L2 iso2;AFAP1L2 iso4	§413;413;441	Actin filament-associated protein 1-like 2	Q8N4X5;Q8N4X5-2;Q8N4X5-4	http://www.phosphosite.org/proteinAction.do?id=4755&showAllSites=true	91.2	DPSPDHLySFRILHK			VAQQPLSLVGCEVVPDPSPDHLY*SFR	3	997.475	44793	46657	46575		86.0845	86.6879	86.7964		13.0419	14.0921	15.3298		1.5138	-0.2506	0.0201		0.674927	0.693724	0.719714		3.555	3.984	4.41		1.03909	1.30583	1.37775		0	9	18		human	1
875	866	Cell cycle regulation	AFAP1L2;AFAP1L2;AFAP1L2	AFAP1L2;AFAP1L2 iso2;AFAP1L2 iso4	§413;413;441	Actin filament-associated protein 1-like 2	Q8N4X5;Q8N4X5-2;Q8N4X5-4	http://www.phosphosite.org/proteinAction.do?id=4755&showAllSites=true	91.2	DPSPDHLySFRILHK			VAQQPLSLVGCEVVPDPSPDHLY*SFR	3	997.475		61582				109.004				8.1107				0.6216				0.487265				2.255				0.908065				0			human	1
876	867	Cell cycle regulation	AFAP1L2;AFAP1L2;AFAP1L2	AFAP1L2;AFAP1L2 iso2;AFAP1L2 iso4	§413;413;441	Actin filament-associated protein 1-like 2	Q8N4X5;Q8N4X5-2;Q8N4X5-4	http://www.phosphosite.org/proteinAction.do?id=4755&showAllSites=true	91.2	DPSPDHLySFRILHK			VAQQPLSLVGCEVVPDPSPDHLY*SFR	3	997.475		64689				114.3				14.8041				0.0902				0.712266				4.446				1.42107				9			human	1
877	868	Cell cycle regulation	AFAP1L2;AFAP1L2;AFAP1L2	AFAP1L2;AFAP1L2 iso2;AFAP1L2 iso4	§413;413;441	Actin filament-associated protein 1-like 2	Q8N4X5;Q8N4X5-2;Q8N4X5-4	http://www.phosphosite.org/proteinAction.do?id=4755&showAllSites=true	91.2	DPSPDHLySFRILHK			VAQQPLSLVGCEVVPDPSPDHLY*SFR	3	997.475		46647				86.6714				14.9172				-0.1003				0.694374				3.891				1.37195				9			human	1
878	869	Cell cycle regulation	AFAP1L2;AFAP1L2;AFAP1L2	AFAP1L2;AFAP1L2 iso2;AFAP1L2 iso4	§413;413;441	Actin filament-associated protein 1-like 2	Q8N4X5;Q8N4X5-2;Q8N4X5-4	http://www.phosphosite.org/proteinAction.do?id=4755&showAllSites=true	91.2	DPSPDHLySFRILHK			VAQQPLSLVGCEVVPDPSPDHLY*SFR	3	997.475		46847				86.9896				11.9626				0.1905				0.693244				3.222				1.22955				0			human	1
879	870	Cell cycle regulation	AFAP1L2;AFAP1L2;AFAP1L2	AFAP1L2;AFAP1L2 iso2;AFAP1L2 iso4	§413;413;441	Actin filament-associated protein 1-like 2	Q8N4X5;Q8N4X5-2;Q8N4X5-4	http://www.phosphosite.org/proteinAction.do?id=4755&showAllSites=true	91.2	DPSPDHLySFRILHK			VAQQPLSLVGCEVVPDPSPDHLY*SFR	4	748.358	44868	46239	46401	46823	86.1939	86.0431	86.5338	86.1482	19.6383	19.1871	17.9788	19.5918	0.6815	0.6681	0.4543	0.441	0.731397	0.713404	0.694371	0.704579	6.673	6.793	5.492	6.538	1.5003	1.48207	1.35215	1.4376	19	19	19	19	human	1
880	871	Cell cycle regulation	AFAP1L2;AFAP1L2;AFAP1L2	AFAP1L2;AFAP1L2 iso2;AFAP1L2 iso4	§413;413;441	Actin filament-associated protein 1-like 2	Q8N4X5;Q8N4X5-2;Q8N4X5-4	http://www.phosphosite.org/proteinAction.do?id=4755&showAllSites=true	91.2	DPSPDHLySFRILHK			VAQQPLSLVGCEVVPDPSPDHLY*SFR	4	748.358			46176				86.177				20.1831				0.4811				0.729555				6.586				1.46634				19		human	1
881	872	Cell cycle regulation	AFAP1L2;AFAP1L2;AFAP1L2	AFAP1L2;AFAP1L2 iso2;AFAP1L2 iso4	§414;414;442	Actin filament-associated protein 1-like 2	Q8N4X5;Q8N4X5-2;Q8N4X5-4	http://www.phosphosite.org/proteinAction.do?id=4755&showAllSites=true	91.2	PSPDHLYsFRILHKG			SKVAQQPLSLVGCEVVPDPSPDHLYS*FR	3	1069.18	41057	42614		43051	80.6201	80.6769		80.6175	10.011	11.3969		12.3737	0.318	0.6173		0.3554	0.612154	0.643101		0.66486	4.222	2.823		3.34	1.11331	1.04072		1.09209	0	21		0	human
882	873	Cell cycle regulation	AFAP1L2;AFAP1L2;AFAP1L2	AFAP1L2;AFAP1L2 iso2;AFAP1L2 iso4	§414;414;442	Actin filament-associated protein 1-like 2	Q8N4X5;Q8N4X5-2;Q8N4X5-4	http://www.phosphosite.org/proteinAction.do?id=4755&showAllSites=true	91.2	PSPDHLYsFRILHKG			SKVAQQPLSLVGCEVVPDPSPDHLYS*FR	3	1069.18	41184			43104	80.8025			80.6945	8.95861			10.7595	0.5518			0.318	0.603761			0.620125	1.951			2.839	0.943585			1.02241	2			0	human
883	874	Cell cycle regulation	AFAP1L2;AFAP1L2;AFAP1L2	AFAP1L2;AFAP1L2 iso2;AFAP1L2 iso4	§414;414;442	Actin filament-associated protein 1-like 2	Q8N4X5;Q8N4X5-2;Q8N4X5-4	http://www.phosphosite.org/proteinAction.do?id=4755&showAllSites=true	91.2	PSPDHLYsFRILHKG			SKVAQQPLSLVGCEVVPDPSPDHLYS*FR	4	802.14				43368				81.0826				8.93181				-1.0846				0.533908				2.429				0.7923				0	human
884	875	Cell cycle regulation	AFAP1L2;AFAP1L2;AFAP1L2	AFAP1L2;AFAP1L2 iso2;AFAP1L2 iso4	§414;414;442	Actin filament-associated protein 1-like 2	Q8N4X5;Q8N4X5-2;Q8N4X5-4	http://www.phosphosite.org/proteinAction.do?id=4755&showAllSites=true	91.2	PSPDHLYsFRILHKG			SKVAQQPLSLVGCEVVPDPSPDHLYS*FR	5	641.914	40790	42222	42108		80.2073	80.0897	80.1955		9.44977	9.25964	9.50446		-0.0623	0.0156	0.3583		0.437059	0.53903	0.533837		2.139	2.563	2.646		1.01095	1.16444	1.06646		0	0	0		human
885	876	Cell cycle regulation	AFAP1L2;AFAP1L2;AFAP1L2	AFAP1L2;AFAP1L2 iso2;AFAP1L2 iso4	§414;414;442	Actin filament-associated protein 1-like 2	Q8N4X5;Q8N4X5-2;Q8N4X5-4	http://www.phosphosite.org/proteinAction.do?id=4755&showAllSites=true	91.2	PSPDHLYsFRILHKG			VAQQPLSLVGCEVVPDPSPDHLYS*FR	2	1495.71			46347				86.449				11.4584				0.3075				0.629606				1.671				1.07767				0		human
886	877	Cell cycle regulation	AFAP1L2;AFAP1L2;AFAP1L2	AFAP1L2;AFAP1L2 iso2;AFAP1L2 iso4	§414;414;442	Actin filament-associated protein 1-like 2	Q8N4X5;Q8N4X5-2;Q8N4X5-4	http://www.phosphosite.org/proteinAction.do?id=4755&showAllSites=true	91.2	PSPDHLYsFRILHKG			VAQQPLSLVGCEVVPDPSPDHLYS*FR	3	997.475	45785	47072	47038	63542	87.6109	87.3175	87.5038	111.451	8.75696	10.6234	6.22257	4.62709	1.4035	0.3208	1.3033	0.1805	0.555074	0.586219	0.361246	0.118937	1.944	2.251	1.395	0.948	0.837483	1.08632	0.625381	0.592179	0	0	2	0	human
887	878	Cell cycle regulation	AFAP1L2;AFAP1L2;AFAP1L2	AFAP1L2;AFAP1L2 iso2;AFAP1L2 iso4	§414;414;442	Actin filament-associated protein 1-like 2	Q8N4X5;Q8N4X5-2;Q8N4X5-4	http://www.phosphosite.org/proteinAction.do?id=4755&showAllSites=true	91.2	PSPDHLYsFRILHKG			VAQQPLSLVGCEVVPDPSPDHLYS*FR	3	997.475				43138				80.7427				7.23657				-1.1228				0.499792				1.648				0.778567				0	human
888	879	Cell cycle regulation	AFAP1L2;AFAP1L2;AFAP1L2	AFAP1L2;AFAP1L2 iso2;AFAP1L2 iso4	§414;414;442	Actin filament-associated protein 1-like 2	Q8N4X5;Q8N4X5-2;Q8N4X5-4	http://www.phosphosite.org/proteinAction.do?id=4755&showAllSites=true	91.2	PSPDHLYsFRILHKG			VAQQPLSLVGCEVVPDPSPDHLYS*FR	3	997.475				63481				111.345				7.69897				1.5238				0.506253				1.609				0.722133				0	human
889	880	Cell cycle regulation	AFAP1L2;AFAP1L2;AFAP1L2	AFAP1L2;AFAP1L2 iso2;AFAP1L2 iso4	§414;414;442	Actin filament-associated protein 1-like 2	Q8N4X5;Q8N4X5-2;Q8N4X5-4	http://www.phosphosite.org/proteinAction.do?id=4755&showAllSites=true	91.2	PSPDHLYsFRILHKG			VAQQPLSLVGCEVVPDPSPDHLYS*FR	3	997.475				63511				111.399				6.02411				1.0827				0.342214				1.593				0.64437				2	human
890	881	Cell cycle regulation	AFAP1L2;AFAP1L2;AFAP1L2	AFAP1L2;AFAP1L2 iso2;AFAP1L2 iso4	§414;414;442	Actin filament-associated protein 1-like 2	Q8N4X5;Q8N4X5-2;Q8N4X5-4	http://www.phosphosite.org/proteinAction.do?id=4755&showAllSites=true	91.2	PSPDHLYsFRILHKG			VAQQPLSLVGCEVVPDPSPDHLYS*FR	3	997.475				63701				111.72				6.29757				0.3308				0.322341				1.386				0.75249				0	human
891	882	Cell cycle regulation	AFAP1L2;AFAP1L2;AFAP1L2	AFAP1L2;AFAP1L2 iso2;AFAP1L2 iso4	§50, §54;50, 54;50, 54	Actin filament-associated protein 1-like 2	Q8N4X5;Q8N4X5-2;Q8N4X5-4	http://www.phosphosite.org/proteinAction.do?id=4755&showAllSites=true	91.2	LYTKSSSsDEEYIYM;SSSSDEEyIYMNKVT	Ret	PIK3R1	SSSS*DEEY*IYMNKVTINKQQNAESQGKAPEEQGLLPNGEPSQHSSAPQK	5	1104.9				29047				58.7569				6.85387				-0.4163				0.00134347				1.909				0.32777				0;1	human	1
892	883	Cell cycle regulation	AFAP1L2;AFAP1L2;AFAP1L2	AFAP1L2;AFAP1L2 iso2;AFAP1L2 iso4	§50, §56;50, 56;50, 56	Actin filament-associated protein 1-like 2	Q8N4X5;Q8N4X5-2;Q8N4X5-4	http://www.phosphosite.org/proteinAction.do?id=4755&showAllSites=true	91.2	LYTKSSSsDEEYIYM;SSDEEYIyMNKVTIN			SSSS*DEEYIY*M#NKVTINK	3	761.976		30830				62.4576				4.74232				-0.1575				0.00959814				1.242				0.520891				4;9			human	1
893	884	Cell cycle regulation	AFAP1L2;AFAP1L2;AFAP1L2	AFAP1L2;AFAP1L2 iso2;AFAP1L2 iso4	§50, §56;50, 56;50, 56	Actin filament-associated protein 1-like 2	Q8N4X5;Q8N4X5-2;Q8N4X5-4	http://www.phosphosite.org/proteinAction.do?id=4755&showAllSites=true	91.2	LYTKSSSsDEEYIYM;SSDEEYIyMNKVTIN			SSSS*DEEYIY*M#NKVTINKQQNAESQGKAPEEQGLLPNGEPSQHSSAPQK	5	1108.1	27071				58.8063				4.34582				-0.1083								1.294				0.36661				0;0				human	1
894	885	Cell cycle regulation	AFAP1L2;AFAP1L2;AFAP1L2	AFAP1L2;AFAP1L2 iso2;AFAP1L2 iso4	§50, §56;50, 56;50, 56	Actin filament-associated protein 1-like 2	Q8N4X5;Q8N4X5-2;Q8N4X5-4	http://www.phosphosite.org/proteinAction.do?id=4755&showAllSites=true	91.2	LYTKSSSsDEEYIYM;SSDEEYIyMNKVTIN			SSSS*DEEYIY*MNKVTINKQQNAESQGK	3	1080.13		26613				55.1427				4.49485				0.611				0.00442614				1.055				0.350547				4;5			human	1
895	886	Cell cycle regulation	AFAP1L2;AFAP1L2;AFAP1L2	AFAP1L2;AFAP1L2 iso2;AFAP1L2 iso4	§50, §56;50, 56;50, 56	Actin filament-associated protein 1-like 2	Q8N4X5;Q8N4X5-2;Q8N4X5-4	http://www.phosphosite.org/proteinAction.do?id=4755&showAllSites=true	91.2	LYTKSSSsDEEYIYM;SSDEEYIyMNKVTIN			SSSS*DEEYIY*MNKVTINKQQNAESQGKAPEEQGLLPNGEPSQHSSAPQK	5	1104.9	26996				58.6721				7.28819				-0.7059				0.00103236				2.291				0.324433				0;0				human	1
896	887	Cell cycle regulation	AFAP1L2;AFAP1L2;AFAP1L2	AFAP1L2;AFAP1L2 iso2;AFAP1L2 iso4	§54, §56;54, 56;54, 56	Actin filament-associated protein 1-like 2	Q8N4X5;Q8N4X5-2;Q8N4X5-4	http://www.phosphosite.org/proteinAction.do?id=4755&showAllSites=true	91.2	SSSSDEEyIYMNKVT;SSDEEYIyMNKVTIN	Ret	PIK3R1	SSSSDEEY*IY*M#NKVTINK	3	761.976	24158	25610	25397	25999	53.532	53.209	53.4587	53.3807	5.70774	5.78781	5.63078	6.02965	-0.21	-0.0919	0.2231	-0.1969	0.176738	0.120119	0.194938	0.160569	2.1	2.786	1.417	1.678	0.683711	0.721401	0.680403	0.639619	6;5	23;9	0;1	3;1	human	1
897	888	Cell cycle regulation	AFAP1L2;AFAP1L2;AFAP1L2	AFAP1L2;AFAP1L2 iso2;AFAP1L2 iso4	§54, §56;54, 56;54, 56	Actin filament-associated protein 1-like 2	Q8N4X5;Q8N4X5-2;Q8N4X5-4	http://www.phosphosite.org/proteinAction.do?id=4755&showAllSites=true	91.2	SSSSDEEyIYMNKVT;SSDEEYIyMNKVTIN	Ret	PIK3R1	SSSSDEEY*IY*M#NKVTINKQQNAESQGKAPEEQGLLPNGEPSQHSSAPQK	5	1108.1		28604				58.682				8.44249				0.5866				0.0826492				2.074				0.511817				6;4			human	1
898	889	Cell cycle regulation	AFAP1L2;AFAP1L2;AFAP1L2	AFAP1L2;AFAP1L2 iso2;AFAP1L2 iso4	§54, §56;54, 56;54, 56	Actin filament-associated protein 1-like 2	Q8N4X5;Q8N4X5-2;Q8N4X5-4	http://www.phosphosite.org/proteinAction.do?id=4755&showAllSites=true	91.2	SSSSDEEyIYMNKVT;SSDEEYIyMNKVTIN	Ret	PIK3R1	SSSSDEEY*IY*MNKVTINK	2	1134.46		30833				62.4615				6.12726				-0.9079				0.0558333				0.922				0.431109				0;3			human	1
899	890	Cell cycle regulation	AFAP1L2;AFAP1L2;AFAP1L2	AFAP1L2;AFAP1L2 iso2;AFAP1L2 iso4	§54, §56;54, 56;54, 56	Actin filament-associated protein 1-like 2	Q8N4X5;Q8N4X5-2;Q8N4X5-4	http://www.phosphosite.org/proteinAction.do?id=4755&showAllSites=true	91.2	SSSSDEEyIYMNKVT;SSDEEYIyMNKVTIN	Ret	PIK3R1	SSSSDEEY*IY*MNKVTINK	3	756.644	29201	30807	30582	31259	62.3916	62.4236	62.5131	62.4783	5.10403	13.2741	10.6198	6.60033	-0.6212	0.3304	0.4626	0.3965	0.14044	0.221318	0.211018	0.188442	2.666	4.483	4.098	3.307	0.628909	0.984795	0.861244	0.749971	12;13	23;9	31;9	16;5	human	1
900	891	Cell cycle regulation	AFAP1L2;AFAP1L2;AFAP1L2	AFAP1L2;AFAP1L2 iso2;AFAP1L2 iso4	§54, §56;54, 56;54, 56	Actin filament-associated protein 1-like 2	Q8N4X5;Q8N4X5-2;Q8N4X5-4	http://www.phosphosite.org/proteinAction.do?id=4755&showAllSites=true	91.2	SSSSDEEyIYMNKVT;SSDEEYIyMNKVTIN	Ret	PIK3R1	SSSSDEEY*IY*MNKVTINKQQNAESQGK	3	1080.13	24924	26593			55.0464	55.1095			4.87943	5.01368			0.1574	1.0369			0.250408	0.125582			0.916	1.059			0.588889	0.359224			10;1	4;12			human	1
901	892	Cell cycle regulation	AFAP1L2;AFAP1L2;AFAP1L2	AFAP1L2;AFAP1L2 iso2;AFAP1L2 iso4	§54, §56;54, 56;54, 56	Actin filament-associated protein 1-like 2	Q8N4X5;Q8N4X5-2;Q8N4X5-4	http://www.phosphosite.org/proteinAction.do?id=4755&showAllSites=true	91.2	SSSSDEEyIYMNKVT;SSDEEYIyMNKVTIN	Ret	PIK3R1	SSSSDEEY*IY*MNKVTINKQQNAESQGK	4	810.347		26587		26920		55.1017		55.1242		6.25181		5.59346		0.2098		-0.7528		0.101383		0.219351		2.136		1.459		0.598714		0.499609		1;1		5;1	human	1
902	893	Cell cycle regulation	AFAP1L2;AFAP1L2;AFAP1L2	AFAP1L2;AFAP1L2 iso2;AFAP1L2 iso4	§54, §56;54, 56;54, 56	Actin filament-associated protein 1-like 2	Q8N4X5;Q8N4X5-2;Q8N4X5-4	http://www.phosphosite.org/proteinAction.do?id=4755&showAllSites=true	91.2	SSSSDEEyIYMNKVT;SSDEEYIyMNKVTIN	Ret	PIK3R1	SSSSDEEY*IY*MNKVTINKQQNAESQGKAPEEQGLLPNGEPSQHSSAPQK	5	1104.9	27021	28562			58.7184	58.6163			13.2277	12.2321			-0.2082	-0.1177			0.00209467	0.006564			3.761	3.625			0.556008	0.642315			7;0	7;5			human	1
903	894	Cell cycle regulation	AFAP1L2;AFAP1L2;AFAP1L2	AFAP1L2;AFAP1L2 iso2;AFAP1L2 iso4	§54, §56;54, 56;54, 56	Actin filament-associated protein 1-like 2	Q8N4X5;Q8N4X5-2;Q8N4X5-4	http://www.phosphosite.org/proteinAction.do?id=4755&showAllSites=true	91.2	SSSSDEEyIYMNKVT;SSDEEYIyMNKVTIN	Ret	PIK3R1	SSSSDEEY*IY*MNKVTINKQQNAESQGKAPEEQGLLPNGEPSQHSSAPQK	5	1104.9	27035				58.7454				18.9666				-0.2263				0.049325				4.497				0.69711				7;5				human	1
904	895	Cell cycle regulation	AFAP1L2;AFAP1L2;AFAP1L2	AFAP1L2;AFAP1L2 iso2;AFAP1L2 iso4	§54;54;54	Actin filament-associated protein 1-like 2	Q8N4X5;Q8N4X5-2;Q8N4X5-4	http://www.phosphosite.org/proteinAction.do?id=4755&showAllSites=true	91.2	SSSSDEEyIYMNKVT	Ret	PIK3R1	SSSSDEEY*IYMNK	2	816.81	25043	26669			55.2347	55.2303			4.68403	6.44129			0.1224	0.0857			0.0924402	0.197158			0.545	1.172			0.650768	0.831075			3	7			human	1
905	896	Cell cycle regulation	AFAP1L2;AFAP1L2;AFAP1L2	AFAP1L2;AFAP1L2 iso2;AFAP1L2 iso4	§54;54;54	Actin filament-associated protein 1-like 2	Q8N4X5;Q8N4X5-2;Q8N4X5-4	http://www.phosphosite.org/proteinAction.do?id=4755&showAllSites=true	91.2	SSSSDEEyIYMNKVT	Ret	PIK3R1	SSSSDEEY*IYMNKVTINK	3	729.989	29771	31343	31160	31801	63.3295	63.3125	63.4447	63.359	12.51	12.5452	6.44129	10.8268	0.0822	0.0274	0.1918	0.2603	0.195688	0.171929	0.0553757	0.178001	3.427	3.957	2.133	3.574	0.945957	1.00715	0.649832	0.861567	20	31	3	20	human	1
906	897	Cell cycle regulation	AFAP1L2;AFAP1L2;AFAP1L2	AFAP1L2;AFAP1L2 iso2;AFAP1L2 iso4	§56;56;56	Actin filament-associated protein 1-like 2	Q8N4X5;Q8N4X5-2;Q8N4X5-4	http://www.phosphosite.org/proteinAction.do?id=4755&showAllSites=true	91.2	SSDEEYIyMNKVTIN			SSSSDEEYIY*MNKVTINK	3	729.989		31679				63.8551				5.88941				0.3014				0.141256				1.663				0.632462				11			human	1
907	898	Cell cycle regulation	AFAP1L2;AFAP1L2;AFAP1L2	AFAP1L2;AFAP1L2 iso2;AFAP1L2 iso4	49, §56;49, 56;49, 56	Actin filament-associated protein 1-like 2	Q8N4X5;Q8N4X5-2;Q8N4X5-4	http://www.phosphosite.org/proteinAction.do?id=4755&showAllSites=true	91.2	RLYTKSSsSDEEYIY;SSDEEYIyMNKVTIN			SSS*SDEEYIY*MNKVTINK	2	1134.46	29252				62.4863				8.5784				0.3173				0.000572057				1.644				0.615041				0;15				human	1
908	899	Cell cycle regulation	ARPP19;ARPP19	ARPP-19;ARPP-19 iso2	§36;20	cAMP-regulated phosphoprotein 19	P56211;P56211-2	http://www.phosphosite.org/proteinAction.do?id=5244&showAllSites=true	12.3	EAKLKARyPHLGQKP			ARY*PHLGQKPGGSDFLR	3	660.326	23493				52.4394				5.85078				-0.1817				0.329864				1.887				0.877427				83				human	1
909	900	Cell cycle regulation	ARPP19;ARPP19	ARPP-19;ARPP-19 iso2	§36;20	cAMP-regulated phosphoprotein 19	P56211;P56211-2	http://www.phosphosite.org/proteinAction.do?id=5244&showAllSites=true	12.3	EAKLKARyPHLGQKP			ARY*PHLGQKPGGSDFLR	4	495.497	23462	25067	24706	25301	52.3845	52.3191	52.349	52.2798	7.86328	10.064	8.33255	6.74958	-0.1413	-0.2624	-0.4642	-0.4238	0.423506	0.565517	0.498691	0.295952	2.618	2.642	2.188	1.424	1.02109	1.15253	1.00084	0.790114	74	65	48	33	human	1
910	901	Cell cycle regulation	ARPP19;ARPP19	ARPP-19;ARPP-19 iso2	§36;20	cAMP-regulated phosphoprotein 19	P56211;P56211-2	http://www.phosphosite.org/proteinAction.do?id=5244&showAllSites=true	12.3	EAKLKARyPHLGQKP			Y*PHLGQKPGGSDFLR	3	584.614	26249	27871		28240	57.3734	57.4091		57.3756	6.83565	9.11407		7.44249	0.3421	0.0855		0.1197	0.368068	0.481983		0.476493	1.578	1.891		1.704	0.940533	1.16781		1.05625	49	76		34	human	1
911	902	Cell cycle regulation	ARPP19;ARPP19;ENSA;ENSA;ENSA;ENSA	ARPP-19;ARPP-19 iso2;ENSA;ENSA iso2;ENSA iso5;ENSA iso6	§59;43;§64;64;60;§60	cAMP-regulated phosphoprotein 19	P56211;P56211-2;O43768;O43768-2;O43768-5;O43768-6	http://www.phosphosite.org/proteinAction.do?id=5244&showAllSites=true	12.3	RLQKGQKyFDSGDYN			GQKY*FDSGDYNM#AK	3	573.896			19524	20092			43.0752	43.1152			6.65758	6.3363			-0.3311	-0.1394			0.273663	0.462174			1.343	1.314			0.749964	0.865427			8	8	human	1
912	903	Cell cycle regulation	ARPP19;ARPP19;ENSA;ENSA;ENSA;ENSA;ENSA;ENSA;ENSA;ENSA	ARPP-19;ARPP-19 iso2;ENSA;ENSA iso2;ENSA iso3;ENSA iso4;ENSA iso5;ENSA iso6;ENSA iso7;ENSA iso9	§59;43;§64;64;§80;87;60;§60;§76;§80	cAMP-regulated phosphoprotein 19	P56211;P56211-2;O43768;O43768-2;O43768-3;O43768-4;O43768-5;O43768-6;O43768-7;O43768-9	http://www.phosphosite.org/proteinAction.do?id=5244&showAllSites=true	12.3	RLQKGQKyFDSGDYN			Y*FDSGDYNMAK	2	695.755				28484				57.7631				7.67778				-0.1006				0.463789				1.39				1.14242				24	human	1
913	904	Cell cycle regulation	ARPP19;ARPP19;ENSA;ENSA;ENSA;ENSA;ENSA;ENSA;ENSA;ENSA	ARPP-19;ARPP-19 iso2;ENSA;ENSA iso2;ENSA iso3;ENSA iso4;ENSA iso5;ENSA iso6;ENSA iso7;ENSA iso9	§65;49;§70;70;§86;93;66;66;82;86	cAMP-regulated phosphoprotein 19	P56211;P56211-2;O43768;O43768-2;O43768-3;O43768-4;O43768-5;O43768-6;O43768-7;O43768-9	http://www.phosphosite.org/proteinAction.do?id=5244&showAllSites=true	12.3	KYFDSGDyNMAKAKM			YFDSGDY*NM#AK	2	703.752		21961				46.7605				7.02965				-0.0142				0.351895				1.489				1.02044				24			human	1
914	905	Cell cycle regulation	CEP170;CEP170;CEP170	CEP170;CEP170 iso2;CEP170 iso3	§364;364;364	Centrosomal protein of 170 kDa	Q5SW79;Q5SW79-2;Q5SW79-3	http://www.phosphosite.org/proteinAction.do?id=6395&showAllSites=true	175.2	IKSDVPVyLKRLKGN			SDVPVY*LKR	2	578.792	23733	25359	25029	25625	52.8327	52.8116	52.869	52.8077	6.84164	6.6216	6.8729	6.61979	0.1728	0.1209	0.1555	0.2764	0.225181	0.228768	0.241991	0.230864	1.554	1.581	1.644	1.579	1.02681	1.0498	1.14621	0.991612	70	70	55	70	human	1
915	906	Cell cycle regulation	CEP170;CEP170;CEP170	CEP170;CEP170 iso2;CEP170 iso3	§364;364;364	Centrosomal protein of 170 kDa	Q5SW79;Q5SW79-2;Q5SW79-3	http://www.phosphosite.org/proteinAction.do?id=6395&showAllSites=true	175.2	IKSDVPVyLKRLKGN			SDVPVY*LKR	3	386.197	23752	25365	25063	25701	52.8646	52.8194	52.9244	52.9221	7.9393	7.46597	6.8962	5.37675	-0.4143	-0.0777	-0.1813	-0.3625	0.328804	0.374822	0.372556	0.138739	1.929	1.857	1.807	1.458	0.939994	1.02856	0.960373	0.676542	35	35	45	35	human	1
916	907	Cell cycle regulation	CEP170;CEP170;CEP170	CEP170;CEP170 iso2;CEP170 iso3	§364;364;364	Centrosomal protein of 170 kDa	Q5SW79;Q5SW79-2;Q5SW79-3	http://www.phosphosite.org/proteinAction.do?id=6395&showAllSites=true	175.2	IKSDVPVyLKRLKGN			SDVPVY*LKR	3	386.197		25414				52.8981				6.3279				-0.0777				0.316931				1.534				0.901917				45			human	1
917	908	Cell cycle regulation	CEP170;CEP170;CEP170	CEP170;CEP170 iso2;CEP170 iso3	§364;364;364	Centrosomal protein of 170 kDa	Q5SW79;Q5SW79-2;Q5SW79-3	http://www.phosphosite.org/proteinAction.do?id=6395&showAllSites=true	175.2	IKSDVPVyLKRLKGN			SIKSDVPVY*LKR	3	495.601		25540	25185	25816		53.0895	53.1141	53.095		6.53462	7.18642	8.36653		-0.1412	-0.343	-0.2421		0.405822	0.464586	0.551249		2.718	2.326	2.971		0.935638	0.997886	1.05763		50	72	60	human	1
918	909	Cell cycle regulation	DCTN2;DCTN2;DCTN2	dynactin 2;dynactin 2 iso2;dynactin 2 iso3	§313;318;315	Dynactin subunit 2	Q13561;Q13561-2;Q13561-3	http://www.phosphosite.org/proteinAction.do?id=5433&showAllSites=true	44.2	QSKVHQLyETIQRWS			VHQLY*ETIQR	3	456.222		22409				47.5269				7.03058				-0.3507				0.150765				2.166				0.831176				31			human	1
919	910	Cell cycle regulation	DDX3X	DDX3	§69	ATP-dependent RNA helicase DDX3X	O00571	http://www.phosphosite.org/proteinAction.do?id=2659&showAllSites=true	73.2	SSKDKDAySSFGSRS			GFYDKDSSGWSSSKDKDAY*SSFGSR	4	711.8	23692	25317	24930	25562	52.7652	52.7425	52.7141	52.7107	9.02319	8.09691	11.4437	13.2168	-0.2529	-0.3934	0.1686	0.3231					2.662	2.524	3.552	4.064	0.47398	0.466587	0.640635	0.575017	0	8	8	8	human	1
920	911	Cell cycle regulation	DDX3X;DDX3X	DDX3;DDX3 iso2	§104;88	ATP-dependent RNA helicase DDX3X	O00571;O00571-2	http://www.phosphosite.org/proteinAction.do?id=2659&showAllSites=true	73.2	DDRGRSDyDGIGSRG			GRSDY*DGIGSRGDR	3	530.893				13815				30.729				3.99568				-0.1695				0.0112363				0.551				0.38682				0	human	1
921	912	Cell cycle regulation	DDX3X;DDX3X;DDX3Y;DDX3Y	DDX3;DDX3 iso2;DDX3Y;DDX3Y iso2	§301;285;§299;296	ATP-dependent RNA helicase DDX3X	O00571;O00571-2;O15523;O15523-2	http://www.phosphosite.org/proteinAction.do?id=2659&showAllSites=true	73.2	RVRPCVVyGGADIGQ			VRPCVVY*GGADIGQQIR	3	656.656	28661	30210	29992	30625	61.5129	61.4562	61.5381	61.4562	11.383	13.1858	12.5003	14.067	0.2437	0.4264	-0.3807	0.0609	0.628013	0.605533	0.657422	0.63247	4.64	3.757	3.721	4.219	1.33787	1.31124	1.27925	1.34121	1000	1000	1000	1000	human	1
922	913	Cell cycle regulation	DDX3X;DDX3X;DDX3Y;DDX3Y	DDX3;DDX3 iso2;DDX3Y;DDX3Y iso2	§602;586;§600;597	ATP-dependent RNA helicase DDX3X	O00571;O00571-2;O15523;O15523-2	http://www.phosphosite.org/proteinAction.do?id=2659&showAllSites=true	73.2	GGFGARDyRQSSGAS			FSGGFGARDY*R	3	438.187		22355	22029	22640		47.4377	47.5319	47.5313		4.96658	5.1152	3.83268		-0.4336	-0.3651	-0.1141		0.20295	0.239637	0.0164719		1.266	1.37	0.947		0.657395	0.73076	0.521836		14	14	9	human	1
923	914	Cell cycle regulation	DDX3X;DDX3X;DDX3Y;DDX3Y;DDX3Y	DDX3;DDX3 iso2;DDX3Y;DDX3Y iso2;DDX3Y iso3	§266;250;§264;261;§264	ATP-dependent RNA helicase DDX3X	O00571;O00571-2;O15523;O15523-2;O15523-3	http://www.phosphosite.org/proteinAction.do?id=2659&showAllSites=true	73.2	RYGRRKQyPISLVLA			KQY*PISLVLAPTR	2	783.426	38516	39989	39858	40500	76.721	76.6656	76.7489	76.6913	10.3925	8.77469	8.30277	10.7352	0.3829	1.0467	1.0977	0.3574	0.219241	0.219954	0.208081	0.234856	3.233	2.563	2.581	2.775	1.12732	1.02681	0.95067	1.09423	38	38	38	38	human	1
924	915	Cell cycle regulation	DDX3X;DDX3X;DDX3Y;DDX3Y;DDX3Y	DDX3;DDX3 iso2;DDX3Y;DDX3Y iso2;DDX3Y iso3	§266;250;§264;261;§264	ATP-dependent RNA helicase DDX3X	O00571;O00571-2;O15523;O15523-2;O15523-3	http://www.phosphosite.org/proteinAction.do?id=2659&showAllSites=true	73.2	RYGRRKQyPISLVLA			KQY*PISLVLAPTR	3	522.62	38549	39976	39884	40503	76.7745	76.6418	76.7933	76.6955	6.39254	6.87615	6.88941	9.3279	-0.1339	-0.1148	-0.3253	-0.0765	0.0832883	0.0721748	0.0813688	0.0858348	2.843	3.176	3.014	2.966	0.826706	0.855015	0.82461	0.876626	3	3	3	3	human	1
925	916	Cell cycle regulation	DDX3X;DDX3X;DDX3Y;DDX3Y;DDX3Y	DDX3;DDX3 iso2;DDX3Y;DDX3Y iso2;DDX3Y iso3	§266;250;§264;261;§264	ATP-dependent RNA helicase DDX3X	O00571;O00571-2;O15523;O15523-2;O15523-3	http://www.phosphosite.org/proteinAction.do?id=2659&showAllSites=true	73.2	RYGRRKQyPISLVLA			RKQY*PISLVLAPTR	3	574.654	33037	34541		34991	68.4023	68.2832		68.3821	6.72354	10.0794		6.8041	-0.1392	0.0348		-0.261	0.188901	0.253202		0.175635	4.16	4.463		4.038	0.883715	1.05665		0.830281	72	72		87	human	1
926	917	Cell cycle regulation	GADD45GIP1	GADD45GIP1	§166	Growth arrest and DNA damage-inducible proteins-interacting protein 1	Q8TAE8	http://www.phosphosite.org/proteinAction.do?id=13822&showAllSites=true	25.4	EAQELLGyQVDPRSA			ARLQAEAQELLGY*QVDPR	3	713.019	37032				74.3723				7.70333				3.7026				0.417726				2.111				0.276693				1000				human	1
927	918	Cell cycle regulation	GADD45GIP1	GADD45GIP1	§166	Growth arrest and DNA damage-inducible proteins-interacting protein 1	Q8TAE8	http://www.phosphosite.org/proteinAction.do?id=13822&showAllSites=true	25.4	EAQELLGyQVDPRSA			LQAEAQELLGY*QVDPR	2	955.456	37535	39095	38893	39543	75.2326	75.284	75.2903	75.2214	9.88941	10.9136	12.7959	12.068	0.6175	0.3977	-0.2198	0.4082	0.552219	0.583395	0.645386	0.596748	3.135	2.405	3.983	3.776	1.22024	1.22235	1.50674	1.37718	1000	1000	1000	1000	human	1
928	919	Cell cycle regulation	GADD45GIP1	GADD45GIP1	§166	Growth arrest and DNA damage-inducible proteins-interacting protein 1	Q8TAE8	http://www.phosphosite.org/proteinAction.do?id=13822&showAllSites=true	25.4	EAQELLGyQVDPRSA			LQAEAQELLGY*QVDPR	3	637.307	37554	39081	38838	39523	75.2613	75.2657	75.2078	75.195	7.71444	7.46471	8.47886	7.83565	0.0628	-0.0157		0.1883	0.487872	0.464724	0.492013	0.48771	3.484	2.925	3.143	3.552	1.17899	1.13972	1.19994	1.18576	1000	1000	1000	1000	human	1
929	920	Cell cycle regulation	HAUS6;HAUS6	HAUS6;HAUS6 iso3	§852;817	HAUS augmin-like complex subunit 6	Q7Z4H7;Q7Z4H7-3	http://www.phosphosite.org/proteinAction.do?id=13449&showAllSites=true	108.6	SKKREESyLSNSQTP			KREESY*LSNSQTPER	3	635.29	13747		14815	15376	33.7897		34.0175	34.0261	6.90658		9.2233	7.90309	0.0472		-0.2676	0.0315	0.405138		0.552265	0.516878	1.266		2.417	1.606	0.826679		1.02086	0.909744	4		17	7	human	1
930	921	Cell cycle regulation	INCENP;INCENP	INCENP;INCENP iso2	§73;73	Inner centromere protein	Q9NQS7;Q9NQS7-2	http://www.phosphosite.org/proteinAction.do?id=4062&showAllSites=true	105.4	RKKRRISyVQDENRD			ISY*VQDENRDPIRR	3	614.295	17660	19228			41.7973	41.7852			4.86012	4.47886			0.0488	-0.2116			0.185492	0.0602498			1.061	0.949			0.616913	0.493024			20	20			human	1
931	922	Cell cycle regulation	LIN9;LIN9;LIN9	LIN9;LIN9 iso2;LIN9 iso3	§376;392;341	Protein lin-9 homolog	Q5TKA1;Q5TKA1-2;Q5TKA1-3	http://www.phosphosite.org/proteinAction.do?id=13520&showAllSites=true	61.9	EAEKLKSySMPISIE			EM#NTEAEKLKSY*SMPISIEFQR	3	909.752	36191	37700			73.119	73.0513			9.0752	5.85387			1.0882	1.1542			0.0453614	0.055797			1.627	1.114			0.394325	0.309078			0	0			human	1
932	923	Cell cycle regulation	LIN9;LIN9;LIN9	LIN9;LIN9 iso2;LIN9 iso3	§376;392;341	Protein lin-9 homolog	Q5TKA1;Q5TKA1-2;Q5TKA1-3	http://www.phosphosite.org/proteinAction.do?id=13520&showAllSites=true	61.9	EAEKLKSySMPISIE			EM#NTEAEKLKSY*SMPISIEFQR	3	909.752	36171				73.0893				7.83863				1.0882				0.101273				1.864				0.433995				0				human	1
933	924	Cell cycle regulation	LIN9;LIN9;LIN9	LIN9;LIN9 iso2;LIN9 iso3	§376;392;341	Protein lin-9 homolog	Q5TKA1;Q5TKA1-2;Q5TKA1-3	http://www.phosphosite.org/proteinAction.do?id=13520&showAllSites=true	61.9	EAEKLKSySMPISIE			EMNTEAEKLKSY*SMPISIEFQR	3	904.42	37525		38921	39515	75.216		75.3343	75.1812	14.5436		12.2426	9.70553	0.4865		-0.5197	-0.8845	0.0709716		0.00109911	0.000676291	2.966		2.797	2.36	0.692498		0.58921	0.467799	0		0	3	human	1
934	925	Cell cycle regulation	LIN9;LIN9;LIN9	LIN9;LIN9 iso2;LIN9 iso3	§376;392;341	Protein lin-9 homolog	Q5TKA1;Q5TKA1-2;Q5TKA1-3	http://www.phosphosite.org/proteinAction.do?id=13520&showAllSites=true	61.9	EAEKLKSySMPISIE			EMNTEAEKLKSY*SMPISIEFQR	3	904.42				39505				75.1644				9.36051				-0.3317				0.000423715				2.474				0.522937				0	human	1
935	926	Cell cycle regulation	LIN9;LIN9;LIN9	LIN9;LIN9 iso2;LIN9 iso3	375;391;340	Protein lin-9 homolog	Q5TKA1;Q5TKA1-2;Q5TKA1-3	http://www.phosphosite.org/proteinAction.do?id=13520&showAllSites=true	61.9	TEAEKLKsYSMPISI			EMNTEAEKLKS*YSMPISIEFQR	3	904.42		39078				75.2618				14.1649				0.1548				0.000708929				4.075				0.788541				0			human
936	927	Cell cycle regulation	LIN9;LIN9;LIN9	LIN9;LIN9 iso2;LIN9 iso3	377;393;342	Protein lin-9 homolog	Q5TKA1;Q5TKA1-2;Q5TKA1-3	http://www.phosphosite.org/proteinAction.do?id=13520&showAllSites=true	61.9	AEKLKSYsMPISIEF			LREMNTEAEKLKSYS*MPISIEFQR	4	745.863	35325				71.836				11.219				0.7642				0.0125368				3.605				0.476881				0				human
937	928	Cell cycle regulation	MCM6	MCM6	§276	DNA replication licensing factor MCM6	Q14566	http://www.phosphosite.org/proteinAction.do?id=8758&showAllSites=true	92.8	RVSGVDGyETEGIRG			VSGVDGY*ETEGIR	2	731.317	23113	24774	24414	25051	51.7862	51.8017	51.8715	51.8636	9.83565	9.46852	10.1864	9.767	-0.0273	-0.5059	-0.041	0.082	0.135202	0.156451	0.149304	0.112151	2.108	2.444	2.788	2.72	0.994358	0.977351	1.07552	0.993962	31	17	17	17	human	1
938	929	Cell cycle regulation	NAMPT	PBEF	§175	Nicotinamide phosphoribosyltransferase	P43490	http://www.phosphosite.org/proteinAction.do?id=4153&showAllSites=true	55.5	QKKILAKyLLETSGN			Y*LLETSGNLDGLEYK	2	897.914	41117	42596			80.707	80.6496			11.3686	8.67366			0.5123	0.49			0.55157	0.422275			3.049	2.298			1.29021	1.07429			65	48			human	1
939	930	Cell cycle regulation	NAMPT	PBEF	§195	Nicotinamide phosphoribosyltransferase	P43490	http://www.phosphosite.org/proteinAction.do?id=4153&showAllSites=true	55.5	YKLHDFGyRGVSSQE			LHDFGY*R	2	494.208	18568	20199			43.4917	43.5463			5.57025	5.30803			-0.1416	-0.0809			0.160591	0.164188			1.152	1.01			0.944499	0.95291			1000	1000			human	1
940	931	Cell cycle regulation	NAMPT	PBEF	§453	Nicotinamide phosphoribosyltransferase	P43490	http://www.phosphosite.org/proteinAction.do?id=4153&showAllSites=true	55.5	GKGDLEEyGQDLLHT			TPAGNFVTLEEGKGDLEEY*GQDLLHTVFK	4	822.643	54696		55941	56487	100.937		100.867	100.733	6.27084		5.40012	9.63827	0.7415		0.158	-0.8023	0.385429		0.240419	0.555522	1.481		1.601	2.759	0.719388		0.691947	0.869987	2		9	22	human	1
941	932	Cell cycle regulation	NDC80	HEC1	§458	Kinetochore protein NDC80 homolog	O14777	http://www.phosphosite.org/proteinAction.do?id=3632&showAllSites=true	73.9	VKYRAQVyVPLKELL			AQVY*VPLKELLNETEEEINK	3	813.74		55711				100.261				4.70333				0.1106				0.18574				1.211				0.651435				7			human	1
942	933	Cell cycle regulation	NUMA1;NUMA1;NUMA1	NuMA-1;NuMA-1 iso2;NuMA-1 iso5	§1836;1822;700	Nuclear mitotic apparatus protein 1	Q14980;Q14980-2;Q14980-5	http://www.phosphosite.org/proteinAction.do?id=3498&showAllSites=true	238.1	DSANSSFySTRSAPA			KLDVEEPDSANSSFY*STR	3	708.976			26634				55.7908				4.66555				-0.9591				0.245842				0.747				0.551641				9		human	1
943	934	Cell cycle regulation	OFD1;OFD1	OFD1;OFD1 iso3	916;876	Oral-facial-digital syndrome 1 protein	O75665;O75665-3	http://www.phosphosite.org/proteinAction.do?id=12569&showAllSites=true	116.6	RRELEKLyQERKMIE			ELEKLY*QERK	3	472.569			16398				37.197				5.00436				-0.3386				0.248265				0.999				0.703607				1000		human	1
944	935	Cell cycle regulation	OFD1;OFD1;OFD1	OFD1;OFD1 iso2;OFD1 iso3	§26;§26;§26	Oral-facial-digital syndrome 1 protein	O75665;O75665-2;O75665-3	http://www.phosphosite.org/proteinAction.do?id=12569&showAllSites=true	116.6	LRKKLYQtFKDRGIL			KLYQT*FKDR	2	639.816	20511	22149	21765	22391	47.0714	47.0733	47.0741	47.1065	5.84771	5.96257	6.81248	5.9393	0.1563	0.1876	0.2188	0.0625	0.200066	0.224593	0.249225	0.2081	1.679	1.838	1.834	1.759	0.83852	0.914903	0.92132	0.855325	31	31	31	31	human
945	936	Cell cycle regulation	OFD1;OFD1;OFD1	OFD1;OFD1 iso2;OFD1 iso3	§26;§26;§26	Oral-facial-digital syndrome 1 protein	O75665;O75665-2;O75665-3	http://www.phosphosite.org/proteinAction.do?id=12569&showAllSites=true	116.6	LRKKLYQtFKDRGIL			KLYQT*FKDR	2	639.816	20507				47.066				5.20066				0.2501				0.268001				1.309				0.776539				17				human
946	937	Cell cycle regulation	OFD1;OFD1;OFD1	OFD1;OFD1 iso2;OFD1 iso3	§26;§26;§26	Oral-facial-digital syndrome 1 protein	O75665;O75665-2;O75665-3	http://www.phosphosite.org/proteinAction.do?id=12569&showAllSites=true	116.6	LRKKLYQtFKDRGIL			LYQT*FKDR	2	575.768		19165				41.6598				3.96257				0.191				0.00199277				0.871				0.592351				31			human
947	938	Cell cycle regulation	PAFAH1B1	PAFAH1B1	§394	Platelet-activating factor acetylhydrolase IB subunit beta	P43034	http://www.phosphosite.org/proteinAction.do?id=8064&showAllSites=true	46.6	DFHKTAPyVVTGSVD			TAPY*VVTGSVDQTVK	2	822.898		29468				60.2191				7.11238				-0.2309				0.32976				0.931				0.846632				0			human	1
948	939	Cell cycle regulation	PAFAH1B1;PAFAH1B1	PAFAH1B1;PAFAH1B1 iso2	225;135	Platelet-activating factor acetylhydrolase IB subunit beta	P43034;P43034-2	http://www.phosphosite.org/proteinAction.do?id=8064&showAllSites=true	46.6	MWEVQTGyCVKTFTG			M#WEVQTGY*CVK	2	748.801	27717				59.9451				5.21968				0.2938				0.122544				0.909				0.733004				7				human	1
949	940	Cell cycle regulation	PHB	PHB	§249	Prohibitin	P35232	http://www.phosphosite.org/proteinAction.do?id=9577&showAllSites=true	29.8	EAAEDIAyQLSRSRN			KLEAAEDIAY*QLSR	3	562.941			39223				75.7812				6.83565				-0.2309				0.219205				1.842				0.808207				16		human	1
950	941	Cell cycle regulation	PRRC2C;PRRC2C;PRRC2C;PRRC2C;PRRC2C;PRRC2C;PRRC2C	PRRC2C;PRRC2C iso2;PRRC2C iso3;PRRC2C iso4;PRRC2C iso5;PRRC2C iso6;PRRC2C iso7	§1218;975;1218;1218;§1218;§1218;1220	Protein PRRC2C	Q9Y520;Q9Y520-2;Q9Y520-3;Q9Y520-4;Q9Y520-5;Q9Y520-6;Q9Y520-7	http://www.phosphosite.org/proteinAction.do?id=7762&showAllSites=true	316.7	GRGHTRDyPQYRDNK			DY*PQYR	2	461.179	15322	16852			37.1759	37.1651			5.73049	4.98297			-0.1084	-0.0217			0.2678	0.155461			0.992	0.864			1.02987	0.951622			24	24			human	1
951	942	Cell cycle regulation	PRRC2C;PRRC2C;PRRC2C;PRRC2C;PRRC2C;PRRC2C;PRRC2C	PRRC2C;PRRC2C iso2;PRRC2C iso3;PRRC2C iso4;PRRC2C iso5;PRRC2C iso6;PRRC2C iso7	§1218;975;1218;1218;§1218;§1218;1220	Protein PRRC2C	Q9Y520;Q9Y520-2;Q9Y520-3;Q9Y520-4;Q9Y520-5;Q9Y520-6;Q9Y520-7	http://www.phosphosite.org/proteinAction.do?id=7762&showAllSites=true	316.7	GRGHTRDyPQYRDNK			GHTRDY*PQYR	3	458.198	11541	13042	12416		29.0035	29.0078	29.0188		9.43297	9.7986	10.27		-0.1091	-0.1964	-0.0873		0.514289	0.399636	0.56588		2.319	2.434	2.694		1.12619	1.1157	1.21737		24	34	24		human	1
952	943	Cell cycle regulation	PRRC2C;PRRC2C;PRRC2C;PRRC2C;PRRC2C;PRRC2C;PRRC2C	PRRC2C;PRRC2C iso2;PRRC2C iso3;PRRC2C iso4;PRRC2C iso5;PRRC2C iso6;PRRC2C iso7	§661;418;661;661;§661;§661;663	Protein PRRC2C	Q9Y520;Q9Y520-2;Q9Y520-3;Q9Y520-4;Q9Y520-5;Q9Y520-6;Q9Y520-7	http://www.phosphosite.org/proteinAction.do?id=7762&showAllSites=true	316.7	QPRPAVLsGYFKQFQ	Chk1		EATPVVHETEPESGSQPRPAVLS*GYFK	3	998.141			31318				63.7001				5.54212				0.7414								1.138				0.454948				0		human
953	944	Cell cycle regulation	PRRC2C;PRRC2C;PRRC2C;PRRC2C;PRRC2C;PRRC2C;PRRC2C	PRRC2C;PRRC2C iso2;PRRC2C iso3;PRRC2C iso4;PRRC2C iso5;PRRC2C iso6;PRRC2C iso7	§663;420;663;663;§663;§663;665	Protein PRRC2C	Q9Y520;Q9Y520-2;Q9Y520-3;Q9Y520-4;Q9Y520-5;Q9Y520-6;Q9Y520-7	http://www.phosphosite.org/proteinAction.do?id=7762&showAllSites=true	316.7	RPAVLSGyFKQFQKS			EATPVVHETEPESGSQPRPAVLSGY*FK	3	998.141				32027				63.7396				8.97881				0.0301								1.713				0.648352				5	human	1
954	945	Cell cycle regulation	PRRC2C;PRRC2C;PRRC2C;PRRC2C;PRRC2C;PRRC2C;PRRC2C	PRRC2C;PRRC2C iso2;PRRC2C iso3;PRRC2C iso4;PRRC2C iso5;PRRC2C iso6;PRRC2C iso7	§812;569;812;812;§812;§812;814	Protein PRRC2C	Q9Y520;Q9Y520-2;Q9Y520-3;Q9Y520-4;Q9Y520-5;Q9Y520-6;Q9Y520-7	http://www.phosphosite.org/proteinAction.do?id=7762&showAllSites=true	316.7	MLWGSDPyPHAEPQQ			M#LWGSDPY*PHAEPQQATTPK	3	784.012	27559		28818	29473	59.6847		59.6333	59.5844	7.19382		5.99568	8.43652	-0.2551		-1.1735	0.0765	0.471582		0.38048	0.517444	2.027		1.76	2.251	0.972416		0.689885	1.04131	15		3	8	human	1
955	946	Cell cycle regulation	PRRC2C;PRRC2C;PRRC2C;PRRC2C;PRRC2C;PRRC2C;PRRC2C	PRRC2C;PRRC2C iso2;PRRC2C iso3;PRRC2C iso4;PRRC2C iso5;PRRC2C iso6;PRRC2C iso7	§812;569;812;812;§812;§812;814	Protein PRRC2C	Q9Y520;Q9Y520-2;Q9Y520-3;Q9Y520-4;Q9Y520-5;Q9Y520-6;Q9Y520-7	http://www.phosphosite.org/proteinAction.do?id=7762&showAllSites=true	316.7	MLWGSDPyPHAEPQQ			M#LWGSDPY*PHAEPQQATTPK	3	784.012				29507				59.6395				4.8729				0.0765				0.296457				1.78				0.800504				8	human	1
956	947	Cell cycle regulation	PSMB4	PSMB4	§102	Proteasome subunit beta type-4	P28070	http://www.phosphosite.org/proteinAction.do?id=4143&showAllSites=true	29.2	MLGASGDyADFQYLK			VNNSTMLGASGDY*ADFQYLK	2	1137.49	41903				81.8584				5.60206				0.6945				0.422253				0.978				0.760027				3				human	1
957	948	Cell cycle regulation	PSMB4	PSMB4	§223	Proteasome subunit beta type-4	P28070	http://www.phosphosite.org/proteinAction.do?id=4143&showAllSites=true	29.2	RCMRVLYyRDARSYN			VLYY*RDAR	2	568.268			18286				40.7813				4.38722				-0.2288				0.0513846				0.883				0.692534				9		human	1
958	949	Cell cycle regulation	PSMB4	PSMB4	§223	Proteasome subunit beta type-4	P28070	http://www.phosphosite.org/proteinAction.do?id=4143&showAllSites=true	29.2	RCMRVLYyRDARSYN			VLYY*RDAR	3	379.181		18733				40.8335				4.7122				-0.8439				0.0564665				1.18				0.551189				7			human	1
959	950	Cell cycle regulation	RAN	RAN	§146	GTP-binding nuclear protein Ran	P62826	http://www.phosphosite.org/proteinAction.do?id=4128&showAllSites=true	24.4	HRKKNLQyYDISAKS			KKNLQY*YDISAK	3	517.592		20837				44.6994				8.26761				-0.1352				0.135773				2.294				0.803598				17			human	1
960	951	Cell cycle regulation	RAN	RAN	§146	GTP-binding nuclear protein Ran	P62826	http://www.phosphosite.org/proteinAction.do?id=4128&showAllSites=true	24.4	HRKKNLQyYDISAKS			NLQY*YDISAK	2	647.789	27883	29375	29147		60.2432	60.0722	60.1949		8.73049	8.45967	7.01368		0.2007	0.1852	0.0463		0.165778	0.153346	0.123408		2.289	2.232	1.942		1.15123	1.15326	1.00213		9	9	9		human	1
961	952	Cell cycle regulation	RAN	RAN	§147	GTP-binding nuclear protein Ran	P62826	http://www.phosphosite.org/proteinAction.do?id=4128&showAllSites=true	24.4	RKKNLQYyDISAKSN			NLQYY*DISAK	2	647.789	27567		28793	29490	59.6986		59.5931	59.6135	7.43297		7.68194	7.77989	-0.6638		-0.5866	-0.5403	0.133739		0.158946	0.163761	1.417		1.891	1.93	0.826258		0.978293	0.961879	9		9	9	human	1
962	953	Cell cycle regulation	RAN	RAN	§155	GTP-binding nuclear protein Ran	P62826	http://www.phosphosite.org/proteinAction.do?id=4128&showAllSites=true	24.4	DISAKSNyNFEKPFL			SNY*NFEKPFLWLAR	3	622.298	49621	50956	50865	51455	93.3944	93.165	93.3093	93.2126	11.9066	12.262	12.9172	13.6055	-0.0643	-0.0321	-0.0964	-0.0482	0.608989	0.638575	0.641214	0.622935	4.242	4.235	3.802	4.062	1.38837	1.45908	1.4193	1.3989	27	15	15	15	human	1
963	954	Cell cycle regulation	RAN	RAN	§39	GTP-binding nuclear protein Ran	P62826	http://www.phosphosite.org/proteinAction.do?id=4128&showAllSites=true	24.4	TGEFEKKyVATLGVE			Y*VATLGVEVHPLVFHTNR	3	711.361	37528	39014	38923	39502	75.2199	75.1635	75.3369	75.1605	13.0367	13.6757	6.18509	13.1146	0.0703	-0.731	0.6045	0.1687	0.682506	0.6915	0.246647	0.702121	3.351	3.807	1.309	3.54	1.34679	1.25305	0.704523	1.31483	27	27	17	27	human	1
964	955	Cell cycle regulation	RAN	RAN	98	GTP-binding nuclear protein Ran	P62826	http://www.phosphosite.org/proteinAction.do?id=4128&showAllSites=true	24.4	DVTSRVTyKNVPNWH			VTY*KNVPNWHR	3	498.573	19119	20766	20401	20985	44.4905	44.5767	44.6268	44.6609	7.95468	7.77211	8.27737	8.68825	0.0602	-0.1805	-0.0602	-0.1404	0.475205	0.383975	0.418256	0.47651	2.203	1.994	2.42	2.687	1.0885	0.95104	1.07526	1.08489	20	20	20	20	human	1
965	956	Cell cycle regulation	RANBP1;RANBP1	RANBP1;RANBP1 iso2	§103;§103	Ran-specific GTPase-activating protein	P43487;P43487-2	http://www.phosphosite.org/proteinAction.do?id=9151&showAllSites=true	23.3	LKICANHyITPMMEL			ICANHY*ITPMMELKPNAGSDR	3	833.372	34143				70.0687				8.55752				0.144				0.0987812				2.219				0.780357				4				human	1
966	957	Cell cycle regulation	RANBP1;RANBP1	RANBP1;RANBP1 iso2	§105;§105	Ran-specific GTPase-activating protein	P43487;P43487-2	http://www.phosphosite.org/proteinAction.do?id=9151&showAllSites=true	23.3	ICANHYItPMMELKP			ICANHYIT*PMMELKPNAGSDR	3	833.372		35704				70.072				8.1891				0.504				0.00302674				1.807				0.604439				4			human
967	958	Cell cycle regulation	RBBP6;RBBP6	RBBP6;RBBP6 iso2	896;862	E3 ubiquitin-protein ligase RBBP6	Q7Z6E9;Q7Z6E9-2	http://www.phosphosite.org/proteinAction.do?id=6215&showAllSites=true	201.4	HRSRNIGsNYPEKLS			NIGS*NYPEKLSAR	2	764.861				21903				46.281				6.36452				0.0131				0.00338943				0.833				0.561808				7	human
968	959	Cell cycle regulation	RBBP6;RBBP6	RBBP6;RBBP6 iso2	898;864	E3 ubiquitin-protein ligase RBBP6	Q7Z6E9;Q7Z6E9-2	http://www.phosphosite.org/proteinAction.do?id=6215&showAllSites=true	201.4	SRNIGSNyPEKLSAR			NIGSNY*PEKLSAR	2	764.861	20034	21654	21306		46.215	46.2043	46.2845		4.78781	4.70553	5.19518		0.4707	0.2353	0.6014		0.00327897	0.0975696	0.235711		0.878	0.792	0.877		0.532565	0.610924	0.667558		0	0	0		human	1
969	960	Cell cycle regulation	RBBP6;RBBP6	RBBP6;RBBP6 iso2	898;864	E3 ubiquitin-protein ligase RBBP6	Q7Z6E9;Q7Z6E9-2	http://www.phosphosite.org/proteinAction.do?id=6215&showAllSites=true	201.4	SRNIGSNyPEKLSAR			NIGSNY*PEKLSAR	3	510.243	20064				46.2687				5.74473				-0.4116				0.0773867				1.325				0.638746				11				human	1
970	961	Cell cycle regulation	SEPTIN2;SEPTIN2;SEPTIN2	SEPT2;SEPT2 iso2;SEPT2 iso3	§17;52;17	Septin-2	Q15019;Q15019-2;Q15019-3	http://www.phosphosite.org/proteinAction.do?id=3264&showAllSites=true	41.5	INPETPGyVGFANLP			QQPTQFINPETPGY*VGFANLPNQVHR	3	1011.49	41081	42536	42435	43092	80.6559	80.5633	80.6845	80.6788	22.4921	22.5607	21.9788	21.1107	0.5536	0.5635	0.4943	0.435	0.107203	0.109037	0.137052	0.150582	5.29	5.243	5.59	5.842	1.07303	1.10346	1.05247	1.06329	15	15	24	24	human	1
971	962	Cell cycle regulation	SEPTIN2;SEPTIN2;SEPTIN2	SEPT2;SEPT2 iso2;SEPT2 iso3	§17;52;17	Septin-2	Q15019;Q15019-2;Q15019-3	http://www.phosphosite.org/proteinAction.do?id=3264&showAllSites=true	41.5	INPETPGyVGFANLP			QQPTQFINPETPGY*VGFANLPNQVHRK	3	1054.18	37298	38814		39239	74.767	74.7563		74.711	12.1891	12.7352		14.0195	-0.3415	0.0474		0.0759	0.0843847	0.113155		0.121315	3.546	3.602		4.191	0.751496	0.857047		0.856186	45	24		34	human	1
972	963	Cell cycle regulation	SEPTIN7;SEPTIN7	SEPT7;SEPT7 iso2	§30;§29	Septin-7	Q16181;Q16181-2	http://www.phosphosite.org/proteinAction.do?id=4493&showAllSites=true	50.6	QQKNLEGyVGFANLP			NLEGY*VGFANLPNQVYR	2	1017.48	45543	46937	46869	47496	87.2564	87.1224	87.2532	87.1969	12.9318	13.4202	13.6162	14.327	0.629	0.5111	0.8354	0.403	0.633097	0.645905	0.663511	0.666914	4.564	4.496	4.246	4.447	1.51223	1.58323	1.48997	1.55784	201	182	148	148	human	1
973	964	Cell cycle regulation	SEPTIN7;SEPTIN7	SEPT7;SEPT7 iso2	§30;§29	Septin-7	Q16181;Q16181-2	http://www.phosphosite.org/proteinAction.do?id=4493&showAllSites=true	50.6	QQKNLEGyVGFANLP			NLEGY*VGFANLPNQVYR	3	678.654	45541	46931	46846	47476	87.2537	87.114	87.2188	87.1666	10.2226	10.3179	11.0357	12.4698	-0.2652	-0.1326	-0.2063	-0.3242	0.6024	0.612741	0.630161	0.681581	5.151	5.207	5.058	4.523	1.36081	1.38886	1.35895	1.34642	130	142	166	108	human	1
974	965	Cell cycle regulation	SEPTIN7;SEPTIN7	SEPT7;SEPT7 iso2	§30;§29	Septin-7	Q16181;Q16181-2	http://www.phosphosite.org/proteinAction.do?id=4493&showAllSites=true	50.6	QQKNLEGyVGFANLP			NLEGY*VGFANLPNQVYRK	2	1081.53	39797	41226	41101	41749	78.6841	78.5363	78.6387	78.6045	15.0545	15.7399	14.8861	14.3161	0.2219	-0.2404	0.0092	0.1387	0.71372	0.72031	0.69684	0.693023	3.405	3.07	3.175	2.864	1.50148	1.45657	1.4437	1.37379	165	104	133	104	human	1
975	966	Cell cycle regulation	SEPTIN7;SEPTIN7	SEPT7;SEPT7 iso2	§30;§29	Septin-7	Q16181;Q16181-2	http://www.phosphosite.org/proteinAction.do?id=4493&showAllSites=true	50.6	QQKNLEGyVGFANLP			NLEGY*VGFANLPNQVYRK	3	721.353	39858	41285	41149	41839	78.7746	78.6241	78.7138	78.7367	10.3925	7.90658	10.6596	6.41567	0.3604	0.3188	0.2911	0.1664	0.574674	0.359839	0.586072	0.388302	2.747	2.652	3.257	2.145	1.17051	0.980747	1.22273	0.965535	18	9	24	9	human	1
976	967	Cell cycle regulation	SEPTIN7;SEPTIN7	SEPT7;SEPT7 iso2	§318;317	Septin-7	Q16181;Q16181-2	http://www.phosphosite.org/proteinAction.do?id=4493&showAllSites=true	50.6	SRKLAAVtYNGVDNN			KLAAVT*YNGVDNNKNKGQLTK	4	589.806				18436				39.9858				4.41454				-0.017				0.192705				0.582				0.505105				0	human
977	968	Cell cycle regulation	SEPTIN9;SEPTIN9;SEPTIN9;SEPTIN9;SEPTIN9;SEPTIN9;SEPTIN9;SEPTIN9	SEPT9;SEPT9 iso2;SEPT9 iso3;SEPT9 iso4;SEPT9 iso5;SEPT9 iso7;SEPT9 iso8;SEPT9 iso9	§278;260;114;27;271;259;166;54	Septin-9	Q9UHD8;Q9UHD8-2;Q9UHD8-3;Q9UHD8-4;Q9UHD8-5;Q9UHD8-7;Q9UHD8-8;Q9UHD8-9	http://www.phosphosite.org/proteinAction.do?id=8100&showAllSites=true	65.4	KAPVDFGyVGIDSIL			NEKAPVDFGY*VGIDSILEQM#R	3	826.385	47932	49295			90.8291	90.6378			14.3298	15.8633			0.9076	0.8108			0.50497	0.544238			4.149	4.511			1.04809	1.14841			84	72			human	1
978	969	Cell cycle regulation	SEPTIN9;SEPTIN9;SEPTIN9;SEPTIN9;SEPTIN9;SEPTIN9;SEPTIN9;SEPTIN9	SEPT9;SEPT9 iso2;SEPT9 iso3;SEPT9 iso4;SEPT9 iso5;SEPT9 iso7;SEPT9 iso8;SEPT9 iso9	§278;260;114;27;271;259;166;54	Septin-9	Q9UHD8;Q9UHD8-2;Q9UHD8-3;Q9UHD8-4;Q9UHD8-5;Q9UHD8-7;Q9UHD8-8;Q9UHD8-9	http://www.phosphosite.org/proteinAction.do?id=8100&showAllSites=true	65.4	KAPVDFGyVGIDSIL			NEKAPVDFGY*VGIDSILEQM#RR	3	878.419		45306				84.6554				5.39469				1.275				0.18127				1.78				0.420879				9			human	1
979	970	Cell cycle regulation	SEPTIN9;SEPTIN9;SEPTIN9;SEPTIN9;SEPTIN9;SEPTIN9;SEPTIN9;SEPTIN9	SEPT9;SEPT9 iso2;SEPT9 iso3;SEPT9 iso4;SEPT9 iso5;SEPT9 iso7;SEPT9 iso8;SEPT9 iso9	§278;260;114;27;271;259;166;54	Septin-9	Q9UHD8;Q9UHD8-2;Q9UHD8-3;Q9UHD8-4;Q9UHD8-5;Q9UHD8-7;Q9UHD8-8;Q9UHD8-9	http://www.phosphosite.org/proteinAction.do?id=8100&showAllSites=true	65.4	KAPVDFGyVGIDSIL			NEKAPVDFGY*VGIDSILEQMR	3	821.054	55877	57169	57082	57674	102.694	102.432	102.601	102.538	14.9872	13.7375	13.6402	14.3288	0.2192	0.5724	0.3897	0.1462	0.398182	0.44774	0.426194	0.434387	5.563	3.965	4.581	4.472	1.23182	1.06362	1.08453	1.11475	84	84	84	84	human	1
980	971	Cell cycle regulation	SMC3	SMC3	§560	Structural maintenance of chromosomes protein 3	Q9UQE7	http://www.phosphosite.org/proteinAction.do?id=6014&showAllSites=true	141.5	TAGNRLFyHIVDSDE			LFY*HIVDSDEVSTK	2	866.895	30994	32496	32249	32912	65.2995	65.163	65.2051	65.1617	9.60555	10.4225	10.5287	10.0964	0.2653	-0.6114	0.0807	0.3461	0.544136	0.5535	0.498529	0.483156	2.501	2.407	2.689	2.602	1.30013	1.23995	1.29478	1.24163	122	122	122	122	human	1
981	972	Cell cycle regulation	SMC3	SMC3	§560	Structural maintenance of chromosomes protein 3	Q9UQE7	http://www.phosphosite.org/proteinAction.do?id=6014&showAllSites=true	141.5	TAGNRLFyHIVDSDE			LFY*HIVDSDEVSTK	2	866.895	30956				65.2421				10.8928				0.2653				0.520414				2.593				1.3072				122				human	1
982	973	Cell cycle regulation	SUGT1;SUGT1	SUGT1;SUGT1 iso2	§277;245	Protein SGT1 homolog	Q9Y2Z0;Q9Y2Z0-2	http://www.phosphosite.org/proteinAction.do?id=2636&showAllSites=true	41	VADVKNLyPSSSPYT			NLY*PSSSPYTR	2	682.798	23476	25138	24788	25402	52.4099	52.4493	52.4914	52.4507	5.46852	5.74473	6.37263	6.68403	-0.3368	0.1025	-0.2197	-0.2197	0.23518	0.285505	0.363216	0.351666	1.455	1.419	1.801	1.788	0.859294	0.943755	1.05079	1.02655	31	31	31	31	human	1
983	974	Cell cycle regulation	SUGT1;SUGT1	SUGT1;SUGT1 iso2	§284;252	Protein SGT1 homolog	Q9Y2Z0;Q9Y2Z0-2	http://www.phosphosite.org/proteinAction.do?id=2636&showAllSites=true	41	YPSSSPYtRNWDKLV			NLYPSSSPYT*R	2	682.798	22843	24518	24151	24778	51.2828	51.3442	51.3956	51.3948	5.69037	7.52433	6.08355	5.5867	-0.1025	0.1025	-0.1318	-0.1318					1.501	1.816	1.545	1.582	0.708188	0.856044	0.738449	0.772047	0	0	0	0	human
984	975	Cell cycle regulation	SUGT1;SUGT1	SUGT1;SUGT1 iso2	§284;252	Protein SGT1 homolog	Q9Y2Z0;Q9Y2Z0-2	http://www.phosphosite.org/proteinAction.do?id=2636&showAllSites=true	41	YPSSSPYtRNWDKLV			NLYPSSSPYT*R	2	682.798				24879				51.5653				4.23284				-2.6216				0.0418931				0.946				0.240308				0	human
985	976	Cell cycle regulation	SUGT1;SUGT1	SUGT1;SUGT1 iso2	§317;285	Protein SGT1 homolog	Q9Y2Z0;Q9Y2Z0-2	http://www.phosphosite.org/proteinAction.do?id=2636&showAllSites=true	41	NRLFQQIySDGSDEV			LFQQIY*SDGSDEVKR	3	622.287	27431	28969	28692	29380	59.472	59.3701	59.4196	59.4212	10.1226	10.1675	10.2882	11.2457	-0.5624	-1.0927	-0.1607	0.3535	0.128584	0.104811	0.129995	0.144898	3.263	3.376	3.344	3.561	0.830332	0.744206	0.941762	0.915104	17	17	17	17	human	1
986	Cell development/differentiation
987	977	Cell development/differentiation	ACTC1;ACTA1	ACTC1;ACTA1	§71;§71	Actin, alpha cardiac muscle 1	P68032;P68133	http://www.phosphosite.org/proteinAction.do?id=7707700&showAllSites=true	42	RGILTLKyPIEHGII			GILTLKY*PIEHGIITNWDDMEKIWHHTFYNELR	6	694.677			42128				80.2247				5.2204				2.1017				0.002451				1.682				0.213571				4		human	1
988	978	Cell development/differentiation	ACTC1;ACTA1	ACTC1;ACTA1	§93;§93	Actin, alpha cardiac muscle 1	P68032;P68133	http://www.phosphosite.org/proteinAction.do?id=7707700&showAllSites=true	42	KIWHHTFyNELRVAP			GILTLKYPIEHGIITNWDDMEKIWHHTFY*NELR	5	833.411			54749				99.1003				13.5467				1.0799				0.0504479				4.711				0.56509				5		human	1
989	979	Cell development/differentiation	ACTC1;ACTA1	ACTC1;ACTA1	§93;§93	Actin, alpha cardiac muscle 1	P68032;P68133	http://www.phosphosite.org/proteinAction.do?id=7707700&showAllSites=true	42	KIWHHTFyNELRVAP			YPIEHGIITNWDDMEKIWHHTFY*NELR	4	885.158				51684				93.5529				15.9508				0.0113				0.0509639				4.78				0.819368				13	human	1
990	980	Cell development/differentiation	ANKRD17;ANKRD17;ANKRD17;ANKRD17;ANKRD17	ANKRD17;ANKRD17 iso2;ANKRD17 iso3;ANKRD17 iso4;ANKRD17 iso7	§888;888;§888;§888;775	Ankyrin repeat domain-containing protein 17	O75179;O75179-2;O75179-3;O75179-4;O75179-7	http://www.phosphosite.org/proteinAction.do?id=6356&showAllSites=true	274.1	QQQLKKQyLEVKAQR			KQY*LEVK	2	494.249				18175				39.5171				4.51145								0.0542279				1.4				0.843058				1000	human	1
991	981	Cell development/differentiation	CNP;CNP	CNP;CNP iso2	§110;90	2',3'-cyclic-nucleotide 3'-phosphodiesterase	P09543;P09543-2	http://www.phosphosite.org/proteinAction.do?id=7213&showAllSites=true	47.5	LDEDLAAyCRRRDIR			RLDEDLAAY*CR	3	487.878		24197				50.7885				7.22621				-1.4758				0.334414				1.701				0.621673				1000			human	1
992	982	Cell development/differentiation	DNMT1;DNMT1;DNMT1	DNMT1;DNMT1 iso2;DNMT1 iso3	979;995;643	DNA (cytosine-5)-methyltransferase 1	P26358;P26358-2;P26358-3	http://www.phosphosite.org/proteinAction.do?id=6047&showAllSites=true	183	HYRKYSDyIKGSNLD			KYSDY*IK	2	498.726		19524	19196	19744		42.3188	42.4982	42.5148		4.25964	4.48678	5.12148		-1.4637	-0.1203	0.0802		0.0649517	0.0540827	0.0384704		0.89	1.023	1.206		0.477736	0.812267	0.89243		7	7	7	human	1
993	983	Cell development/differentiation	G6PD;G6PD;G6PD	G6PD;G6PD iso2;G6PD iso3	§112;112;§142	Glucose-6-phosphate 1-dehydrogenase	P11413;P11413-2;P11413-3	http://www.phosphosite.org/proteinAction.do?id=4120&showAllSites=true	59.2	NSYVAGQyDDAASYQ			NSYVAGQY*DDAASYQR	2	944.381			23378				50.0706				5.61083				0.0953				0.210136				0.776				0.733018				3		human	1
994	984	Cell development/differentiation	G6PD;G6PD;G6PD	G6PD;G6PD iso2;G6PD iso3	§401;447;§431	Glucose-6-phosphate 1-dehydrogenase	P11413;P11413-2;P11413-3	http://www.phosphosite.org/proteinAction.do?id=4120&showAllSites=true	59.2	VQPNEAVyTKMMTKK			VQPNEAVY*TK	2	614.784			17526	18079			39.3348	39.3051			6.21325	6.2636				-0.0651			0.326852	0.255773			1.175	1.469			1.021	0.974879			0	0	human	1
995	985	Cell development/differentiation	G6PD;G6PD;G6PD	G6PD;G6PD iso2;G6PD iso3	§402;448;432	Glucose-6-phosphate 1-dehydrogenase	P11413;P11413-2;P11413-3	http://www.phosphosite.org/proteinAction.do?id=4120&showAllSites=true	59.2	QPNEAVYtKMMTKKP			VQPNEAVYT*K	2	614.784	16387	17967			39.3233	39.3923			5.82974	5.0381			0.0163				0.266567	0.204835			1.363	1.042			0.978499	0.914346			0	0			human
996	986	Cell development/differentiation	G6PD;G6PD;G6PD	G6PD;G6PD iso2;G6PD iso3	§503;549;§533	Glucose-6-phosphate 1-dehydrogenase	P11413;P11413-2;P11413-3	http://www.phosphosite.org/proteinAction.do?id=4120&showAllSites=true	59.2	MKRVGFQyEGTYKWV			VGFQY*EGTYK	2	636.271	25145	26788	26459	27119	55.4172	55.4476	55.5078	55.4674	8.18177	8.45967	8.73518	7.88941	0.2043	-0.11	-0.0786	0.0471	0.474209	0.510588	0.505279	0.478675	1.838	2.088	2.334	1.906	1.28593	1.39904	1.43432	1.31646	13	24	24	24	human	1
997	987	Cell development/differentiation	G6PD;G6PD;G6PD	G6PD;G6PD iso2;G6PD iso3	§503;549;§533	Glucose-6-phosphate 1-dehydrogenase	P11413;P11413-2;P11413-3	http://www.phosphosite.org/proteinAction.do?id=4120&showAllSites=true	59.2	MKRVGFQyEGTYKWV			VGFQY*EGTYK	2	636.271	25257				55.6092				5.19791				0.0157				0.34835				1.239				1.02433				13				human	1
998	988	Cell development/differentiation	G6PD;G6PD;G6PD	G6PD;G6PD iso2;G6PD iso3	§507;553;§537	Glucose-6-phosphate 1-dehydrogenase	P11413;P11413-2;P11413-3	http://www.phosphosite.org/proteinAction.do?id=4120&showAllSites=true	59.2	GFQYEGTyKWVNPHK	Src		VGFQYEGTY*K	2	636.271	26478				57.7448				6.83565				-0.11				0.408138				1.342				1.03784				9				human	1
999	989	Cell development/differentiation	KIAA1217;KIAA1217;KIAA1217;KIAA1217;KIAA1217	SKT iso7;SKT;SKT iso1;SKT iso2;SKT iso9	§244;§244;§244;§244;164	Sickle tail protein homolog	Q5T5P2-7;Q5T5P2;Q5T5P2-1;Q5T5P2-2;Q5T5P2-9	http://www.phosphosite.org/proteinAction.do?id=5258&showAllSites=true	147.3	KDESRNVyYELNDVR			NVY*YELNDVR	2	682.798	30735				64.9046				6.26922				-0.0293				0.382236				0.871				0.987997				9				human	1
1000	990	Cell development/differentiation	KIAA1217;KIAA1217;KIAA1217;KIAA1217;KIAA1217;KIAA1217	SKT iso7;SKT iso1;SKT iso3;SKT iso4;SKT iso6;SKT iso8	§548;§548;266;266;266;266	Sickle tail protein homolog	Q5T5P2-7;Q5T5P2-1;Q5T5P2-3;Q5T5P2-4;Q5T5P2-6;Q5T5P2-8	http://www.phosphosite.org/proteinAction.do?id=5258&showAllSites=true	147.3	MEKQVFAySTATIPK			QVFAY*STATIPKDRETSEK	3	751.026		24252	23886	24523		50.8853	50.9447	50.9568		5.37779	5.52724	5.44855			0.1598	0.5592		0.206438	0.197764	0.0739266		1.255	1.346	1.273		0.630191	0.623099	0.421581		7	7	7	human	1
1001	991	Cell development/differentiation	KIAA1217;KIAA1217;KIAA1217;KIAA1217;KIAA1217;KIAA1217	SKT iso7;SKT iso1;SKT iso3;SKT iso4;SKT iso6;SKT iso8	§548;§548;266;266;266;266	Sickle tail protein homolog	Q5T5P2-7;Q5T5P2-1;Q5T5P2-3;Q5T5P2-4;Q5T5P2-6;Q5T5P2-8	http://www.phosphosite.org/proteinAction.do?id=5258&showAllSites=true	147.3	MEKQVFAySTATIPK			QVFAY*STATIPKDRETSEK	3	751.026				24508				50.9301				4.61261				0.5992				0.0686728				1.207				0.406616				7	human	1
1002	992	Cell development/differentiation	KIAA1217;KIAA1217;KIAA1217;KIAA1217;KIAA1217;KIAA1217	SKT iso7;SKT iso1;SKT iso3;SKT iso4;SKT iso6;SKT iso8	549;549;267;267;267;267	Sickle tail protein homolog	Q5T5P2-7;Q5T5P2-1;Q5T5P2-3;Q5T5P2-4;Q5T5P2-6;Q5T5P2-8	http://www.phosphosite.org/proteinAction.do?id=5258&showAllSites=true	147.3	EKQVFAYsTATIPKD			QVFAYS*TATIPKDRETSEK	3	751.026	22598				50.8475				3.83268				0.4128				0.00076823				0.885				0.358564				7				human
1003	993	Cell development/differentiation	KIAA1217;KIAA1217;KIAA1217;KIAA1217;KIAA1217;KIAA1217;KIAA1217;KIAA1217;KIAA1217	SKT iso7;SKT;SKT iso1;SKT iso2;SKT iso3;SKT iso4;SKT iso6;SKT iso8;SKT iso9	§397;§397;§397;§397;115;115;115;115;§317	Sickle tail protein homolog	Q5T5P2-7;Q5T5P2;Q5T5P2-1;Q5T5P2-2;Q5T5P2-3;Q5T5P2-4;Q5T5P2-6;Q5T5P2-8;Q5T5P2-9	http://www.phosphosite.org/proteinAction.do?id=5258&showAllSites=true	147.3	EGFYADPyLYHEGRM			NEGFYADPY*LYHEGR	3	637.596	31856				66.6074				7.0752				0.4548				0.520046				1.759				1.01988				4				human	1
1004	994	Cell development/differentiation	KIAA1217;KIAA1217;KIAA1217;KIAA1217;KIAA1217;KIAA1217;KIAA1217;KIAA1217;KIAA1217	SKT iso7;SKT;SKT iso1;SKT iso2;SKT iso3;SKT iso4;SKT iso6;SKT iso8;SKT iso9	§548;§548;§548;§548;266;266;266;266;§468	Sickle tail protein homolog	Q5T5P2-7;Q5T5P2;Q5T5P2-1;Q5T5P2-2;Q5T5P2-3;Q5T5P2-4;Q5T5P2-6;Q5T5P2-8;Q5T5P2-9	http://www.phosphosite.org/proteinAction.do?id=5258&showAllSites=true	147.3	MEKQVFAySTATIPK			QVFAY*STATIPK	2	703.342	31364				65.8603				4.10735				-0.0427				0.015698				0.987				0.682446				24				human	1
1005	995	Cell development/differentiation	MAEA;MAEA;MAEA;MAEA;MAEA	MAEA;MAEA iso2;MAEA iso3;MAEA iso4;MAEA iso5	§19;19;§19;§19;§19	E3 ubiquitin-protein transferase MAEA	Q7L5Y9;Q7L5Y9-2;Q7L5Y9-3;Q7L5Y9-4;Q7L5Y9-5	http://www.phosphosite.org/proteinAction.do?id=8979&showAllSites=true	45.3	MTLKVQEyPTLKVPY			VQEY*PTLKVPYETLNKR	3	720.036	30171		31505	32192	63.9867		63.9947	64.0015	9.32057		7.2668	6.4045	0.0972		0.9583	-0.2639	0.509833		0.429502	0.304637	2.45		1.996	1.584	1.01352		0.737981	0.680196	11		11	4	human	1
1006	996	Cell development/differentiation	RBPJ;RBPJ;RBPJ;RBPJ;RBPJ;RBPJ;RBPJ	RBPJ;RBPJ iso2;RBPJ iso3;RBPJ iso4;RBPJ iso5;RBPJ iso6;RBPJ iso7	241;166;152;226;206;227;228	Recombining binding protein suppressor of hairless	Q06330;Q06330-2;Q06330-3;Q06330-4;Q06330-5;Q06330-6;Q06330-7	http://www.phosphosite.org/proteinAction.do?id=3722732&showAllSites=true	55.6	EFTVRDGyIHYGQTV			DGY*IHYGQTVK	2	680.8		21224				45.4493				8.54212				-0.0881				0.504212				1.694				1.20765				54			human	1
1007	997	Cell development/differentiation	RBPJ;RBPJ;RBPJ;RBPJ;RBPJ;RBPJ;RBPJ	RBPJ;RBPJ iso2;RBPJ iso3;RBPJ iso4;RBPJ iso5;RBPJ iso6;RBPJ iso7	241;166;152;226;206;227;228	Recombining binding protein suppressor of hairless	Q06330;Q06330-2;Q06330-3;Q06330-4;Q06330-5;Q06330-6;Q06330-7	http://www.phosphosite.org/proteinAction.do?id=3722732&showAllSites=true	55.6	EFTVRDGyIHYGQTV			DGY*IHYGQTVK	3	454.203	19585		20859		45.4213		45.4876		7.64397		6.41908		-0.1101		-0.5284		0.460594		0.326062		1.803		1.591		1.07497		0.904182		24		24		human	1
1008	998	Cell development/differentiation	TANC2;TANC2	TANC2;TANC2 iso2	§1725;1735	Protein TANC2	Q9HCD6;Q9HCD6-2	http://www.phosphosite.org/proteinAction.do?id=6373&showAllSites=true	219.5	GRSQSASyYPVCHSK			SQSASY*YPVCHSKLDLER	3	740.665			26223				55.096				4.45223				-0.108				0.201659				0.872				0.667647				7		human	1
[truncated: 4,320 more rows]
[truncated: 1 more columns]

## Sheet: Suppl. Data 3- Summary
Supplementary Data 3 (related to Figure 7C): Summary of tyrosine phosphoproteomics data from MT-2 cells treated with SU 1498.
[truncated: 2,538 more rows]

## Sheet: Suppl. Data 3- Fold Changes 
Supplementary Data 3 (related to Figure 7C): Fold changes of tyrosine phosphoproteomics data from MT-2 cells treated with SU 1498.
[truncated: 495 more rows]

[truncated: 1 more sheets: Suppl. Data 3-Col.Definitions]
