# Supplementary material for: The tyrosine kinase KDR is essential for the survival of HTLV-1-infected T cells by stabilizing the Tax oncoprotein
Source: Nat Commun. 2024 Jun 25;15:5380. doi: 10.1038/s41467-024-49737-5 (PMC11199648; doi:10.1038/s41467-024-49737-5)
Supplement: Supplementary file 8 — Source data [file 41467_2024_49737_MOESM8_ESM.xlsx]

## Sheet: Cell Cycle-Figure 1H
			MT-2							C8166
SU 1498			0μG							0μG
	SUB G1	0.91	0.82	0.61				SUB G1	2.31	2.12	2.82
	G0/G1	76.5	77.6	77.4				G0/G1	53.2	54.1	54
	S	13.1	12.9	13.4				S	19.3	18.1	21.1
	G2/M	9.28	8.39	8.83				G2/M1	25	25.8	22.1
SU 1498			5μG							5μG
	SUB G1	1.29	0.91	1.3				SUB G1	2.8	2.09	2.81
	G0/G1	78.4	78.5	78.2				G0/G1	57.2	60	58.5
	S	11	9.28	11.1				S	18.5	18.9	22.2
	G2/M	9.11	11.1	9.33				G2/M1	21.4	18.9	16.6
SU 1498			10μG							10μG
	SUB G1	1.61	1.58	1.34				SUB G1	2.9	2.63	3.06
	G0/G1	89.1	88	89				G0/G1	77.2	80.6	78.7
	S	3.3	3.43	5.88				S	8.31	7.41	8.14
	G2/M	5.89	6.81	3.69				G2/M1	11.6	9.36	9.95

## Sheet: Figure 2B
MT-2
SKLB 1002(µM)
0	100	100	100
5	93.6	91.7	91.5
10	72.6	75	72.7
15	63.9	64.5	66.3
20	43.2	41.5	42.5

## Sheet: Figure 3E
MT-2					C8166
SU 1498	0μg	5μg			SU 1498	0μg	5μg
	0.64795	0.507661				0.200196	0.548033
	0.424669	0.679385				0.300269	0.69739
	0.366845	0.662558				0.132964	0.788932
	0.372947	0.726694				0.050491	0.714741
	0.384587	0.651951				0.466066	0.466301
	0.14215	0.739742				0.395905	0.648403
	0.297862	0.715505				0.200768	0.607832
	0.263687	0.825721				0.320602	0.541621
	0.20934	0.747755				0.330888	0.643042
	0.368819	0.734716				0.428702	0.677139
	0.23567	0.712683
	0.337684	0.740569

## Sheet: Figure 3F
MT-2						C8166
SU 1498	0μg	0ug+BAF A1	5ug	5ug+BAFA1		SU 1498	0μg	0ug+BAF A1	5ug	5ug+BAFA1
	0.64795	0.310655	0.507661	0.390385			0.200196	0.529518	0.548033	0.692568
	0.424669	0.435563	0.679385	0.187429			0.300269	0.304061	0.69739	0.426995
	0.366845	0.360254	0.662558	0.530046			0.132964	0.125168	0.788932	0.240598
	0.372947	0.277033	0.726694	0.370193			0.050491	0.208054	0.714741	0.281194
	0.384587	0.175494	0.651951	0.458975			0.466066	0.350317	0.466301	0.341318
	0.14215	0.367816	0.739742	0.192695			0.395905	0.519221	0.648403	0.38406
	0.297862	0.429804	0.715505	0.252205			0.200768	0.279332	0.607832	0.249886
	0.263687	0.33666	0.825721	0.146971			0.320602	0.168294	0.541621	0.345676
	0.20934	0.329088	0.747755	0.578106			0.330888	0.300937	0.643042	0.464474
	0.368819	0.290842	0.734716	0.266892			0.428702	0.304867	0.677139	0.248435
	0.23567	0.473851	0.712683	0.225342
	0.337684	0.285962	0.740569	0.320788

## Sheet: Figure 5E
	C8166	MT-2	HUT-102	SLB-1	JURKAT	HL-60
	3.35149e-07	5.64489e-08	7.06805e-07	1.35801e-07	1.32404e-07	2.86096e-07
	5.98549e-08	5.6956e-08	6.59338e-07	4.78581e-07	9.5379e-08	1.07899e-06

## Sheet: Fig 5K
	MT-1	ATL-2S	TL-OM1	HUT-102
	7.37005e-08	8.98843e-08	2.29031e-07	1.83608e-06
	1.13081e-07	1.61765e-07	2.15748e-07	1.31326e-06

## Sheet: Fig 5J
	Vector	Tax
	1	2.09631
	1	1.80429

## Sheet: Figure 7C
	Control	Treated			Control	Treated
Fer(Y402)	1	2.34		HP1 alpha(Y177)	1	3.5
FGFR1(Y583)	1	-2.57882		C/EBP-beta(Y139)	1	14.9
Fyn(Y420)	1	3.03123		ELL2(Y159)	1	2.8
JAK1(Y1034,Y1035)	1	-2.40808		Ets-1(Y397)	1	-2.2
JAK1(Y3)	1	-14.9399		FLNA(Y2571)	1	2.7
JAK2(Y1007)	1	-2.55674		FBP1(Y58)	1	3.6
JAK2(Y1008)	1	-2.96693		FBP1(Y60)	1	3.6
JAK3(Y939)	1	-2.2		GATAD2B(Y317)	1	2.6
JAK3(Y809)	1	-2.64836		GTF2F2(Y124)	1	3.2
LYN(Y501)	1	2.97792		hnRNP U(Y257)	1	3
NME2(Y167)	1	-2.34569		hnRNP U(Y260,266)	1	2.7
PIK3R1(Y679)	1	-2.69401		hnRNP U(Y802,820,824)	1	2.4
Syk(Y296)	1	5.93023		Ikaros(Y413)	1	4.1
TK(Y189)	1	-4		Aiolos(Y96)	1	3
Tyk2(Y1054)	1	2.7		Aiolos(Y425)	1	2.7
Tyk2(1055)	1	2.25941		NFAT90(Y891)	1	3.4
CKS1(Y7)	1	-2.5		IRF4(Y440)	1	2.7
CKS1(Y8)	1	-2.5		N-CoR1(Y1753)	1	7.1
CKS2(Y7)	1	-11.2		SMRT(1760)	1	4.1
CDK16(Y176)	1	-2.2		NOLC1(Y289,291)	1	4
CDK1(Y15)	1	-2.7		PQBP1(Y187)	1	-3.6
CDK1(Y15)	1	-2.5		RBM14(Y528)	1	2.17681
P38G(Y185)	1	-4.7		RBM14(Y614)	1	3.1
P38A(182)	1	-8.2		RBM14(Y645)	1	4.1
ERK2(Y187)	1	-2.4		RBM4(Y325)	1	7
ERK1(Y204)	1	-2.5		PSF(Y698)	1	3.2
ERK5(Y221)	1	2.8		PSF(Y251)	1	3
JNK1(Y185)	1	-8.9		SND1(Y908)	1	2.9
JNK2(Y185)	1	-3.7		STAT1(Y701)	1	-4.2
PEAK1(Y531)	1	5.2		RAP80(Y523)	1	-15
				BRF1(Y169)	1	-2.7
				CIRBP(Y167)	1	2.7
				EEF1A1(Y357)	1	3.1
				EEF1A1(Y254)	1	2.2
				EEF1A1(Y418)	1	2.9
				eIF3-theta(Y697)	1	-2.4
				EIF4B(Y321)	1	2.2
				4E-T(Y382)	1	6.4
				4E-T(Y580)	1	2.9
				HBS1(Y58)	1	5.2
				RPLP0(Y13)	1	-2.8
				RPS16(Y82)	1	-2.4
				RPS17(Y21)	1	-2.9

## Sheet: Figure 9E
	0μg/mL			5μg/mL			10μg/mL
Pre-Apoptosis HAM/TSPs	3.52	4.03	3.66	7.78	19.6	13.7	20.3	40.9	37.2
Post-Apoptosis HAM/TSPs	2.6	3.2	2.24	5.92	13.4	5.34	22.5	32.1	19
Post-Apoptosis HDs	0.35	0.53	0.84	0.79	1.07	0.72	0.95	0.84	1.61
Pre-Apoptosis HDs	3.13	4.07	3.11	4.95	6.8	4.38	6.31	11.9	7.99

## Sheet: Figure 9D
SU 1498(μg/mL)	Patient 1			Patient 2			Patient 3			Healthy Donor 1			Healthy Donor 2			Healthy Donor 3
0	100	100	100	100	100	100	100	100	100	100	100	100	100	100	100	100	100	100
5	41.4166	43.8747	42.0011	36.4256	34.2251	35.5893	90.9548	81.2043	96.0966	81.26	82.488	84.3116	86.4341	86.1757	88.3301	80.3694	83.7467	86.2458
10	12.3693	12.8843	13.4362	6.9641	7.16561	7.216	24.0013	21.4688	24.3185	71.8633	76.0893	74.4377	69.9612	71.6099	66.3443	80.2639	81.847	87.5423

[truncated: 12 more sheets: Supplementary Figure 1A, Supplementary Figure 2A,2B, Supplementary Figure 2C, Supplementary Figure 4A, Supplementary Figure 4B, Supplementary Figure 6A, Supplementary Figure 6B, Supplementary Figure 6C, Supplementary Fig 7B, Supplementary Fig7C, Supplementary Fig7D, Supplementary Fig7E]
